# Supplementary material for: Comprehensive Characterization of the Immune Microenvironment Based on Nested Resampling Machine Learning Framework Identifies TRAF3 Interacting Protein 3 as a Promising Regulator to Improve the Resistance to Immunotherapy in Glioma
Source: Adv Sci (Weinh). 2025 Jul 26;12(35):e02271. doi: 10.1002/advs.202502271 (PMC12462956; doi:10.1002/advs.202502271)
Supplement: Supplementary file 2 — Supplemental Table 1 [file ADVS-12-e02271-s002.xlsx]

## Sheet: Supplementary Table 1
Supplementary Table 1 Source of public data used in this study
Transcriptomic data of glioma
Cohort	Sample Number	PMID	Acquisition
TCGA-LGGGBM	665	18772890	https://portal.gdc.cancer.gov
CGGA693-LGGGBM	657	33662628	http://www.cgga.org.cn/
CGGA325-LGGGBM	313	33662628	http://www.cgga.org.cn/
GLASS-LGGGBM	182	31748746	https://www.synapse.org/#!Synapse:syn17038081/wiki/585622
CGGA301	285	33662628	http://www.cgga.org.cn/
Gravendeel	266	19920198	https://www.ncbi.nlm.nih.gov/geo/query/acc.cgi?acc=GSE16011
Kamoun	164	27090007	https://www.ebi.ac.uk/biostudies/arrayexpress/studies/E-MTAB-3892?accession=E-MTAB-3892
Rembrandt	436	30106394	https://www.ncbi.nlm.nih.gov/geo/query/acc.cgi?acc=GSE108474
Pan-cancer immunotherapy cohorts with survival information
Cohort	Sample Number	PMID	Acquisition
PRJNA482620	34	30996326	http://tiger.canceromics.org/#/
GSE78220	27	28129544
GSE91061	98	29033130
PRJEB23709	91	30753825
Braun	172	32472114
Nathanson	24	27956380
IMvigor210Core	298	29443960	IMvigor210CoreBiologies package

## Sheet: Supplementary Table 2
Supplementary Table 2 Gene list of 17 immune cell signatures and 15 immune function signatures from comprehensive literature exploration
Link	PMID	Journal/Year/Author	17 Immune cells
https://jeccr.biomedcentral.com/articles/10.1186/s13046-018-1002-1	30594216	J Exp Clin Cancer Res 2018 He	aDCs	CD83	LAMP3	CCL1
https://jeccr.biomedcentral.com/articles/10.1186/s13046-018-1002-1	30594216	J Exp Clin Cancer Res 2018 He	B cells	BACH2	BANK1	BLK	BTLA	CD79A	CD79B	FCRL1	FCRL3	HVCN1	RALGPS2
https://jeccr.biomedcentral.com/articles/10.1186/s13046-018-1002-1	30594216	J Exp Clin Cancer Res 2018 He	CD8+ T cells	CD8A
https://jeccr.biomedcentral.com/articles/10.1186/s13046-018-1002-1	30594216	J Exp Clin Cancer Res 2018 He	DCs	CCL17	CCL22	CD209	CCL13
https://jeccr.biomedcentral.com/articles/10.1186/s13046-018-1002-1	30594216	J Exp Clin Cancer Res 2018 He	iDCs	CD1A	CD1E
https://jeccr.biomedcentral.com/articles/10.1186/s13046-018-1002-1	30594216	J Exp Clin Cancer Res 2018 He	Mast cells	CMA1	MS4A2	TPSAB1
https://jeccr.biomedcentral.com/articles/10.1186/s13046-018-1002-1	30594216	J Exp Clin Cancer Res 2018 He	Neutrophils	EVI2B	HSD17B11	KDM6B	MEGF9	MNDA	NLRP12	PADI4	SELL	TRANK1	VNN3
https://jeccr.biomedcentral.com/articles/10.1186/s13046-018-1002-1	30594216	J Exp Clin Cancer Res 2018 He	NK cells	KLRC1	KLRF1
https://jeccr.biomedcentral.com/articles/10.1186/s13046-018-1002-1	30594216	J Exp Clin Cancer Res 2018 He	pDCs	CLEC4C	CXCR3	GZMB	IL3RA	IRF7	IRF8	LILRA4	PHEX	PLD4	PTCRA
https://jeccr.biomedcentral.com/articles/10.1186/s13046-018-1002-1	30594216	J Exp Clin Cancer Res 2018 He	T helper cells	CD4
https://jeccr.biomedcentral.com/articles/10.1186/s13046-018-1002-1	30594216	J Exp Clin Cancer Res 2018 He	Tfh	PDCD1	CXCL13	CXCR5
https://jeccr.biomedcentral.com/articles/10.1186/s13046-018-1002-1	30594216	J Exp Clin Cancer Res 2018 He	Th1 cells	IFNG	TBX21	CTLA4	STAT4	CD38	IL12RB2	LTA	CSF2
https://jeccr.biomedcentral.com/articles/10.1186/s13046-018-1002-1	30594216	J Exp Clin Cancer Res 2018 He	Th2 cells	PMCH	LAIR2	SMAD2	CXCR6	GATA3	IL26
https://jeccr.biomedcentral.com/articles/10.1186/s13046-018-1002-1	30594216	J Exp Clin Cancer Res 2018 He	TIL	ITM2C	CD38	THEMIS2	GLYR1	ICOS	F5	TIGIT	KLRD1	IRF4	PRKCQ	FCRL5	SIRPG	LPXN	IL2RG	CCL5	LCK	TRAF3IP3	CD86	MAL	LILRB1	DOK2	CD6	PAG1	LAX1	PLEK	PIK3CD	SLAMF1	XCL1	GPR171	XCL2	TBX21	CD2	CD53	KLHL6	SLAMF6	CD40	SIT1	TNFRSF4	CD79A	CD247	LCP2	CD3D	CD27	SH2D1A	FYB	ARHGAP30
https://jeccr.biomedcentral.com/articles/10.1186/s13046-018-1002-1	30594216	J Exp Clin Cancer Res 2018 He	Treg	IL12RB2	TMPRSS6	CTSC	LAPTM4B	TFRC	RNF145	NETO2	ADAT2	CHST2	CTLA4	NFE2L3	LIMA1	IL1R2	ICOS	HSDL2	HTATIP2	FKBP1A	TIGIT	CCR8	LTA	SLC35F2	IL21R	AHCYL1	SOCS2	ETV7	BCL2L1	RRAGB	ACSL4	CHRNA6	BATF	LAX1	ADPRH	TNFRSF4	ANKRD10	CD274	CASP1	LY75	NPTN	SSTR3	GRSF1	CSF2RB	TMEM184C	NDFIP2	ZBTB38	ERI1	TRAF3
https://www.annalsofoncology.org/article/S0923-7534(22)04743-3/fulltext#appsec1	36494005	Annals of Oncology 2022 White	M1 macrophages	CCL2	CXCL10	GBP2	IFIT3	ISG20	GCH1	SLAMF7	SOCS3	CXCL9	CCL8	BCL2A1	IL1B	CD38
https://www.annalsofoncology.org/article/S0923-7534(22)04743-3/fulltext#appsec1	36494005	Annals of Oncology 2022 White	M2 macrophages	CXCL16	CXCR4	CD14	GLIPR1	FN1	PTGS1	MRC1	ARG1	FGL2	MSR1	MAF	GATM	CCL13	EGR2	MRC1
			15 Immune functions
https://jeccr.biomedcentral.com/articles/10.1186/s13046-018-1002-1	30594216	J Exp Clin Cancer Res 2018 He	CCR (CC chemokine receptor)	CCL16	TPO	TGFBR2	CXCL2	CCL14	TGFBR3	IL11RA	CCL11	IL4I1	IL33	CXCL12	CXCL10	BMPER	BMP8A	CXCL11	IL21R	IL17B	TNFRSF9	ILF2	CX3CR1	CCR8	TNFSF12	CSF3	TNFSF4	BMP3	CX3CL1	BMP5	CXCR2	TNFRSF10D	BMP2	CXCL14	CCL28	CXCL3	BMP6	CCL21	CXCL9	CCL23	IL6	TNFRSF18	IL17RD	IL17D	IL27	CCL7	IL1R1	CXCR4	CXCR2P1
https://jeccr.biomedcentral.com/articles/10.1186/s13046-018-1002-1	30594216	J Exp Clin Cancer Res 2018 He	Checkpoint	IDO1	LAG3	CTLA4	TNFRSF9	ICOS	CD80	PDCD1LG2	TIGIT	CD70	TNFSF9	ICOSLG	KIR3DL1	CD86	PDCD1	LAIR1	TNFRSF8	TNFSF15	TNFRSF14	IDO2	CD276	CD40	TNFRSF4	TNFSF14	HHLA2	CD244	CD274	HAVCR2	CD27	BTLA	LGALS9	TMIGD2	CD28	CD48	TNFRSF25	CD40LG	ADORA2A	VTCN1	CD160	CD44	TNFSF18	TNFRSF18	BTNL2	C10orf54	CD200R1	TNFSF4	CD200
https://jeccr.biomedcentral.com/articles/10.1186/s13046-018-1002-1	30594216	J Exp Clin Cancer Res 2018 He	HLA	HLA-E	HLA-DPB2	HLA-C	HLA-J	HLA-DQB1	HLA-DQB2	HLA-DQA2	HLA-DQA1	HLA-A	HLA-DMA	HLA-DOB	HLA-DRB1	HLA-H	HLA-B	HLA-DRB5	HLA-DOA	HLA-DPB1	HLA-DRA	HLA-DRB6	HLA-L	HLA-F	HLA-G	HLA-DMB	HLA-DPA1
https://jeccr.biomedcentral.com/articles/10.1186/s13046-018-1002-1	30594216	J Exp Clin Cancer Res 2018 He	Inflammation-promoting	CCL5	CD19	CD8B	CXCL10	CXCL13	CXCL9	GNLY	GZMB	IFNG	IL12A	IL12B	IRF1	PRF1	STAT1	TBX21
https://jeccr.biomedcentral.com/articles/10.1186/s13046-018-1002-1	30594216	J Exp Clin Cancer Res 2018 He	Parainflammation	CXCL10	PLAT	CCND1	LGMN	PLAUR	AIM2	MMP7	ICAM1	MX2	CXCL9	ANXA1	TLR2	PLA2G2D	ITGA2	MX1	HMOX1	CD276	TIRAP	IL33	PTGES	TNFRSF12A	SCARB1	CD14	BLNK	IFIT3	RETNLB	IFIT2	ISG15	OAS2	REL	OAS3	CD44	PPARG	BST2	OAS1	NOX1	PLA2G2A	IFIT1	IFITM3	IL1RN
https://jeccr.biomedcentral.com/articles/10.1186/s13046-018-1002-1	30594216	J Exp Clin Cancer Res 2018 He	T cell co-inhibition	BTLA	C10orf54	CD160	CD244	CD274	CTLA4	HAVCR2	LAG3	LAIR1	TIGIT
https://jeccr.biomedcentral.com/articles/10.1186/s13046-018-1002-1	30594216	J Exp Clin Cancer Res 2018 He	T cell co-stimulation	CD2	CD226	CD27	CD28	CD40LG	ICOS	SLAMF1	TNFRSF18	TNFRSF25	TNFRSF4	TNFRSF8	TNFRSF9	TNFSF14
https://www.annalsofoncology.org/article/S0923-7534(22)04743-3/fulltext#secsectitle0120	36494005	Annals of Oncology 2022 White	MHC class I	B2M	HLA-A	TAP1	HLA-B	HLA-C	HLA-E	HLA-F
https://www.annalsofoncology.org/article/S0923-7534(22)04743-3/fulltext#appsec1	36494005	Annals of Oncology 2022 White	Tertiary lymphoid structure (TLS)	CCL2	CCL3	CCL4	CCL5	CCL8	CCL18	CCL19	CCL21	CXCL9	CXCL10	CXCL11	CXCL13
https://www.annalsofoncology.org/article/S0923-7534(22)04743-3/fulltext#appsec1	36494005	Annals of Oncology 2022 White	Angiogenic markers	VEGFA	VEGFB	KDR	CXCR1	CXCR2	HIF1A	ANGPT2
https://www.annalsofoncology.org/article/S0923-7534(22)04743-3/fulltext#secsectitle0120	36494005	Annals of Oncology 2022 White	Neoantigen	EGFR	ERBB2	BIRC5	NCL	EPHA2	TERT	CCNB1	SART1	DSE	SART3	AIM2	TYRP1	TYR	MGAT5	PMEL	MLANA	MAGEA1
https://www.jci.org/articles/view/91190	28650338	J Clin Invest 2017 Ayers	IFNG	IFNGR1	IFNG	JAK1	JAK2	IFNGR2	STAT1
https://www.cell.com/cell/fulltext/S0092-8674(14)01639-0?_returnURL=https%3A%2F%2Flinkinghub.elsevier.com%2Fretrieve%2Fpii%2FS0092867414016390%3Fshowall%3Dtrue	25594174	Cell 2015 Rooney	Cytolytic activity	PRF1	GZMA
https://actaneurocomms.biomedcentral.com/articles/10.1186/s40478-019-0803-6	31815646	Nat Rev Immunol 2015 Wherry	T-cell exhaustion	PDCD1	CD274	CTLA4	IDO1	IDO2	LAG3	HAVCR2	PDCD1LG2	TIGIT	ADORA2A	VTCN1
https://www.science.org/doi/10.1126/science.aar3593#editor-abstract	30309915	Science 2018 Cristescu	T cell-inflamed gene expression profile (GEP)	CCL5	CD27	CD274	CD276	CD8A	CMKLR1	CXCL9	CXCR6	HLA-DQA1	HLA-DRB1	HLA-E	IDO1	LAG3	NKG7	PDCD1LG2	PSMB10	STAT1	TIGIT
[truncated: 215 more columns]

## Sheet: Supplementary Table 3
Supplementary Table 3 Signatures Related to Intrinsic Pathways Causing Resistance to ICI
gene	pathway	source
EGFR	Neoantigen	https://www.annalsofoncology.org/article/S0923-7534(22)04743-3/fulltext#secsectitle0120
ERBB2	Neoantigen
BIRC5	Neoantigen
NCL	Neoantigen
EPHA2	Neoantigen
TERT	Neoantigen
CCNB1	Neoantigen
SART1	Neoantigen
DSE	Neoantigen
SART3	Neoantigen
AIM2	Neoantigen
TYRP1	Neoantigen
TYR	Neoantigen
MGAT5	Neoantigen
PMEL	Neoantigen
MLANA	Neoantigen
MAGEA1	Neoantigen
B2M	MHCI	https://www.annalsofoncology.org/article/S0923-7534(22)04743-3/fulltext#secsectitle0120
HLA-A	MHCI
HLA-B	MHCI
HLA-C	MHCI
HLA-E	MHCI
HLA-F	MHCI
IFNGR1	IFNG	https://www.gsea-msigdb.org/gsea/msigdb/human/geneset/BIOCARTA_IFNG_PATHWAY.html
IFNG	IFNG
JAK1	IFNG
JAK2	IFNG
IFNGR2	IFNG
STAT1	IFNG
APC	Wnt	https://www.gsea-msigdb.org/gsea/msigdb/human/geneset/BIOCARTA_WNT_PATHWAY.html
AXIN1	Wnt
BTRC	Wnt
CCND1	Wnt
CREBBP	Wnt
CSNK2A1	Wnt
CTBP1	Wnt
CTNNB1	Wnt
DVL1	Wnt
FRAT1	Wnt
FZD1	Wnt
GSK3B	Wnt
HDAC1	Wnt
HNF1A	Wnt
MAP3K7	Wnt
MYC	Wnt
NLK	Wnt
PPARD	Wnt
PPP2CA	Wnt
SMAD4	Wnt
TAB1	Wnt
TLE1	Wnt
WIF1	Wnt
WNT1	Wnt
AKT1	PTEN	https://www.gsea-msigdb.org/gsea/msigdb/human/geneset/BIOCARTA_PTEN_PATHWAY.html
BCAR1	PTEN
CDKN1B	PTEN
EGFR	PTEN
FASLG	PTEN
FOXO3	PTEN
GRB2	PTEN
ILK	PTEN
ITGB1	PTEN
MAPK1	PTEN
MAPK3	PTEN
PDK2	PTEN
PDPK1	PTEN
PIK3CA	PTEN
PIK3R1	PTEN
PTEN	PTEN
SHC1	PTEN
SOS1	PTEN
TSC2	PI3K	https://www.gsea-msigdb.org/gsea/msigdb/human/geneset/REACTOME_PI3K_CASCADE.html
TSC1	PI3K
TRIB3	PI3K
TLR9	PI3K
THEM4	PI3K
STRADB	PI3K
STRADA	PI3K
STK11	PI3K
RPTOR	PI3K
RPS6KB1	PI3K
RPS6	PI3K
RHEB	PI3K
PRKAG3	PI3K
PRKAG2	PI3K
PRKAG1	PI3K
PRKAB2	PI3K
PRKAB1	PI3K
PRKAA2	PI3K
PRKAA1	PI3K
PPM1A	PI3K
PIK3R4	PI3K
PIK3R2	PI3K
PIK3R1	PI3K
PIK3CB	PI3K
PIK3CA	PI3K
PIK3C3	PI3K
PDPK1	PI3K
PDE3B	PI3K
MTOR	PI3K
MLST8	PI3K
KLB	PI3K
KL	PI3K
IRS2	PI3K
IRS1	PI3K
INSR	PI3K
INS	PI3K
GRB2	PI3K
GAB1	PI3K
FRS2	PI3K
FGFR4	PI3K
FGFR3	PI3K
FGFR2	PI3K
FGFR1	PI3K
FGF9	PI3K
FGF8	PI3K
FGF7	PI3K
FGF6	PI3K
FGF5	PI3K
FGF4	PI3K
FGF3	PI3K
FGF23	PI3K
FGF22	PI3K
FGF20	PI3K
FGF2	PI3K
FGF19	PI3K
FGF18	PI3K
FGF17	PI3K
FGF10	PI3K
FGF1	PI3K
EIF4G1	PI3K
EIF4EBP1	PI3K
EIF4E	PI3K
EIF4B	PI3K
EEF2K	PI3K
DOK1	PI3K
CAB39L	PI3K
CAB39	PI3K
AKT2	PI3K
AKT1	PI3K
BAD	PI3K
CASP9	PI3K
CDC42	PI3K
CHUK	PI3K
ELK1	PI3K
FOXO4	PI3K
HRAS	PI3K
MAP2K1	PI3K
MAPK3	PI3K
NFKB1	PI3K
PIK3CA	PI3K
PIK3CG	PI3K
PIK3R1	PI3K
PLD1	PI3K
RAC1	PI3K
RAF1	PI3K
RALA	PI3K
RALBP1	PI3K
RALGDS	PI3K
RELA	PI3K
RHOA	PI3K

## Sheet: Supplementary Table 4
Supplementary Table 4 siRNA sequences used in this study
ID	Symbol	Gene ID	Target Sequence (5' - 3')
2	TRAF3IP3	80342	AGCAGATAAGCAGGGACTTACAGATG
3	TRAF3IP3	80342	GCACTGTCGAGAAGAGCTGAACCAG
4	CCL19	6363	GGTACATCGTGAGGAACTT
5	CCL19	6363	CTTCCACTACCTTCTCATC
6	ICOSLG	23308	CAGCAGCCTTCGAGCTGATACTCAG
7	ICOSLG	23308	GGCCCAACGTGTACTGGATCAATAA
8	IL11	3589	TGCACAGCTGAGGGACAAA
9	IL11	3589	GCACAGCUGAGGGACAAAU
10	PTGES	9536	CGGGCTAAGAATGCAGACT
11	PTGES	9536	GGAACGACATGGAGACCATCTAC
12	TNFAIP3	7128	AGACACACGCAACTTTAAA
13	TNFAIP3	7128	GTGTAATTCACTTTATTTA

## Sheet: Supplementary Table 5
Supplementary Table 5 Clinical features of patients from the Gusu in-house dataset
barcode	overall_survival	deceased	LostOfFollowUp	WHO_Grade	IGLoS score	IGLoS group	Bulk RNA-seq	Single-cell RNA-seq
Gusu01	905	0	0	IV	0.333111	Low	Yes	No
Gusu02	659	0	0	II/III	0.373628	Low	Yes	No
Gusu03	408	1	0	GBM	1.09831	High	Yes	No
Gusu04	484	1	0	GBM	2.28635	High	Yes	No
Gusu05	568	0	0	II/III	1.60349	High	Yes	No
Gusu06	1298	0	0	IV	1.28138	High	Yes	No
Gusu07	542	0	0	II/III	0.664486	Low	Yes	No
Gusu08	520	0	0	IV	1.63632	High	Yes	No
Gusu09	119	1	0	IV	1.72697	High	Yes	No
Gusu10	72	1	0	GBM	0.934814	Low	Yes	No
Gusu11	464	0	0	II/III	1.01633	Low	Yes	No
Gusu12	422	0	0	II/III	0.582605	Low	Yes	No
Gusu13	339	0	1	IV	NA	NA	Yes	No
Gusu14	405	0	0	GBM	2.55169	High	Yes	No
Gusu15	376	0	0	IV	1.83778	High	Yes	No
Gusu16	462	0	0	II/III	0.934814	Low	Yes	No
Gusu17	325	0	0	II/III	1.82769	High	Yes	No
Gusu18	321	0	0	II/III	0.307809	Low	Yes	No
Gusu19	371	0	0	GBM	0	Low	Yes	No
Gusu20	310	0	0	II/III	1.70028	High	No	Yes
Gusu21	324	0	1	GBM	NA	NA	Yes	No
Gusu22	327	0	0	II/III	0.333111	Low	Yes	No
Gusu23	330	0	0	GBM	2.2668	High	Yes	Yes
Gusu24	306	0	0	GBM	0.447315	Low	Yes	No
Gusu25	305	0	0	IV	1.88637	High	Yes	Yes
Gusu26	266	0	0	GBM	1.44013	High	Yes	No
Gusu27	265	0	0	IV	1.6699	High	Yes	Yes
Gusu28	297	0	0	GBM	1.69808	High	Yes	Yes
Gusu29	267	0	0	II/III	1.9486	High	No	Yes
Gusu30	250	0	0	II/III	0.56606	Low	No	Yes
Gusu31	250	0	0	GBM	1.08229	Low	Yes	Yes
Gusu32	240	0	0	IV	1.07088	Low	Yes	Yes
Gusu33	131	1	0	GBM	0.409022	Low	Yes	Yes
Gusu34	280	0	0	IV	0.794539	Low	Yes	Yes
Gusu35	202	0	0	II/III	0.388642	Low	Yes	Yes
Gusu36	214	0	1	IV	NA	NA	Yes	Yes
Gusu37	234	0	0	II/III	0.407491	Low	Yes	No
Gusu38	189	0	0	IV	1.43264	High	Yes	Yes
Gusu39	169	0	1	GBM	NA	NA	Yes	Yes
Gusu40	531	0	1	IV	NA	NA	Yes	No
Gusu41	202	0	0	GBM	1.08744	Low	Yes	Yes
Gusu42	156	0	0	IV	1.71149	High	Yes	No
Gusu43	117	1	0	GBM	1.33308	High	Yes	No
Gusu44	177	0	1	GBM	NA	NA	Yes	No
Gusu45	163	0	0	GBM	0.0277824	Low	Yes	No
Gusu46	139	0	0	II/III	1.00045	Low	Yes	No
Gusu47	141	0	0	GBM	0.809496	Low	Yes	No
Gusu48	132	0	0	GBM	2.28635	High	Yes	No
Gusu49	122	0	0	IV	1.23006	High	Yes	No
Gusu50	222	0	1	IV	NA	NA	Yes	No
Gusu51	356	0	0	II/III	NA	NA	No	No
Gusu52	379	0	0	IV	NA	NA	No	No
NA: patients loss of follow-up

## Sheet: Supplementary Table 6
Supplementary Table 6 Prognostic genes from the meta-analysis of four RNA-seq cohorts
symbol	HR.random	pval.random	HR.fixed	pval.fixed	I2	pval.Q	lower.random	upper.random
BET1	1.70826	1.81501e-87	1.70826	1.69894e-87	0	0.511492	1.62018	1.80113
HUS1	1.62902	2.21896e-58	1.63388	3.59441e-74	0.402479	0.170284	1.53511	1.72866
CTHRC1	1.85747	1.2732e-67	1.85681	6.83688e-106	0.306838	0.228156	1.73215	1.99185
B3GNT7	1.6409	1.77282e-45	1.64243	2.28534e-83	0.375329	0.186841	1.53214	1.75739
OACYLP	1.3868	8.16006e-24	1.40833	1.06927e-59	0.484188	0.12091	1.30122	1.47801
FBLIM1	1.90068	6.60179e-64	1.89174	4.48301e-103	0.273703	0.247709	1.76409	2.04785
HOXC8	1.49655	2.90391e-67	1.49655	2.90391e-67	0	0.482386	1.42984	1.56638
TMEM87B	1.65652	3.84893e-36	1.66185	2.33198e-70	0.472574	0.127817	1.53099	1.79235
RCAN1	1.66568	2.04704e-68	1.66802	2.33236e-79	0.147722	0.31818	1.57306	1.76375
AFAP1L1	1.74373	3.06962e-45	1.75045	6.32245e-80	0.421306	0.158803	1.61417	1.88369
ATG9B	1.48836	8.00923e-25	1.50229	1.60524e-56	0.499254	0.112046	1.37976	1.6055
TMEM26	1.49987	3.26774e-60	1.49987	3.26774e-60	0	0.617066	1.4288	1.57447
IFI30	1.51989	2.92045e-35	1.5228	2.28892e-60	0.386027	0.180322	1.4225	1.62394
BTBD19	1.77054	3.56417e-62	1.7737	3.94462e-76	0.403186	0.169853	1.65533	1.89378
TAGLN	1.61702	1.79434e-62	1.61722	1.13797e-67	0	0.427414	1.52824	1.71095
HOXA9	1.43479	1.81451e-29	1.44602	3.25428e-58	0.465677	0.131944	1.34749	1.52775
CBX3	1.72063	1.06291e-29	1.73681	5.04674e-59	0.484133	0.120942	1.5663	1.89017
C1orf74	1.54008	5.80313e-55	1.54008	5.80313e-55	0	0.606375	1.45883	1.62587
DUSP5	1.76315	1.17219e-73	1.76315	1.17219e-73	0	0.453498	1.65844	1.87447
KMO	1.42142	5.44871e-52	1.42142	5.44871e-52	0	0.713175	1.35829	1.48748
HSPG2	1.72293	8.94204e-54	1.72681	8.31667e-75	0.405164	0.168646	1.60795	1.84613
PROC	1.45585	1.83547e-26	1.45992	1.24569e-52	0.450441	0.141117	1.35858	1.56009
DRAXIN	1.76586	6.52061e-87	1.76639	6.70688e-91	0.338003	0.209476	1.66902	1.86832
SLC47A1	1.55264	1.9438e-48	1.55196	6.35078e-59	0	0.438728	1.46374	1.64694
PSORS1C1	1.47182	8.49413e-34	1.47546	5.80408e-49	0.235657	0.269684	1.38263	1.56676
GATAD1	1.50242	1.4095e-52	1.50242	1.4095e-52	0	0.802583	1.42589	1.58307
ABCA13	1.39362	5.83335e-23	1.40987	1.51536e-47	0.454824	0.138471	1.3047	1.48861
NCAPG2	1.67914	6.35184e-44	1.67268	4.55992e-64	0.190845	0.294822	1.56081	1.80645
SH3D21	1.65872	7.79127e-38	1.6573	1.4655e-60	0.342078	0.207017	1.53558	1.79174
CAV1	1.71373	1.29495e-63	1.71344	3.80534e-73	0.259335	0.256072	1.60957	1.82463
ZC3H12A	1.59206	3.25864e-40	1.59362	3.04017e-59	0.287621	0.239539	1.48642	1.70522
PRRX2	1.41786	4.74685e-28	1.42185	3.81792e-44	0.242437	0.265809	1.3322	1.50904
ACTG2	1.54694	4.14557e-60	1.54696	3.75664e-60	0.305901	0.228713	1.46813	1.62999
LRRC46	1.4728	4.19631e-40	1.47404	5.11353e-49	0.13501	0.324904	1.39085	1.55957
TNFAIP3	1.61453	6.04834e-58	1.61368	6.98476e-64	0.0652871	0.360433	1.52277	1.71181
SLC9A1	1.73603	4.08098e-33	1.74636	4.14067e-65	0.49206	0.116263	1.58633	1.89987
YARS2	1.46772	3.14951e-26	1.46995	7.53612e-47	0.453438	0.139306	1.36715	1.57569
IFRD1	1.71836	1.55773e-34	1.72389	5.10011e-63	0.469431	0.129695	1.57585	1.87375
GATA4	1.34253	5.95522e-42	1.34253	5.95522e-42	0	0.875298	1.28662	1.40088
NPHP1	1.5466	2.47374e-46	1.54761	2.35618e-50	0.190957	0.29476	1.45682	1.64192
CENPO	1.61226	1.34112e-32	1.6156	1.35275e-53	0.37804	0.18519	1.49019	1.74434
CIITA	1.53832	2.60073e-44	1.5395	2.65443e-55	0.248022	0.262603	1.44808	1.63418
NT5C3A	1.49431	8.81805e-26	1.50194	6.05641e-41	0.303858	0.229928	1.38635	1.61067
SYNC	1.53306	6.27725e-28	1.53586	8.90783e-49	0.380271	0.183831	1.42024	1.65484
CR1	1.35031	1.92058e-17	1.35948	3.8382e-33	0.332718	0.212661	1.25994	1.44715
C3orf52	1.35347	8.47165e-30	1.34927	2.34347e-46	0.142604	0.320896	1.28448	1.42617
NGFR	1.57639	2.7024e-59	1.57591	4.07991e-61	0	0.512231	1.49213	1.66541
TMEM44	1.68049	2.06254e-62	1.6805	1.9437e-62	0	0.392366	1.58101	1.78623
LGALS9B	1.21503	1.02422e-07	1.24181	5.34327e-24	0.496869	0.113441	1.13094	1.30538
ZNF90	1.54423	8.73032e-41	1.54795	7.49833e-51	0.286466	0.24022	1.44895	1.64577
PITX2	1.3388	2.24803e-14	1.35243	5.21213e-32	0.497805	0.112893	1.24219	1.44292
ZWINT	1.73667	8.07012e-71	1.73667	6.38099e-71	0	0.534009	1.63422	1.84554
TMPO	1.59539	8.91179e-26	1.59297	5.48441e-51	0.486758	0.11939	1.46214	1.74079
ACTA2	1.60232	3.75991e-58	1.60232	3.75991e-58	0	0.660444	1.51282	1.69712
GOLT1B	1.45119	1.79293e-35	1.45122	1.55704e-35	0	0.522712	1.36843	1.53895
TMEM185B	1.73686	4.68438e-30	1.73439	2.84186e-59	0.484007	0.121017	1.57945	1.90995
DZIP1L	1.57894	1.30839e-51	1.57895	1.22785e-51	0.344182	0.205746	1.48814	1.67529
KNSTRN	1.61211	1.06374e-40	1.60351	1.03446e-58	0.177039	0.302391	1.50302	1.72912
FBXO43	1.40158	8.5866e-22	1.41157	6.83762e-41	0.39804	0.172993	1.30816	1.50167
PIF1	1.55636	6.06662e-30	1.56161	1.92312e-47	0.380467	0.183711	1.44207	1.67971
UBE2N	1.57883	2.02422e-20	1.57533	1.45791e-39	0.475551	0.12604	1.43338	1.73904
HOXB6	1.33418	7.49536e-31	1.33409	8.91983e-38	0	0.421511	1.27047	1.40109
SKIDA1	1.36216	1.91439e-39	1.36216	1.91439e-39	0	0.636381	1.30079	1.42642
ZNF461	1.57003	1.45395e-32	1.57367	5.90173e-44	0.273829	0.247635	1.45746	1.69131
GRAP	1.5039	7.5e-49	1.5039	7.5e-49	0	0.767667	1.42421	1.58805
IL11	1.40139	8.97842e-30	1.40171	1.04156e-38	0.0910962	0.347548	1.32195	1.48561
P4HA3	1.36191	2.89873e-19	1.36811	4.49455e-35	0.427551	0.155001	1.27304	1.45697
ALPK2	1.381	2.01756e-36	1.37998	1.63043e-41	0	0.506941	1.31338	1.45209
MPZ	1.36172	5.66421e-44	1.36172	5.35348e-44	0	0.480811	1.30374	1.42227
KLHDC7B	1.34371	5.95763e-19	1.35005	6.83896e-36	0.461538	0.134429	1.259	1.43411
SLC2A3	1.55906	1.12365e-26	1.55569	2.94693e-43	0.353165	0.200309	1.43716	1.6913
STAT2	1.54635	1.14255e-48	1.54635	1.14255e-48	0	0.740835	1.45882	1.63914
KBTBD2	1.54202	6.89839e-46	1.54203	6.36939e-46	0.160283	0.311463	1.45266	1.63687
SIGLEC1	1.43902	5.89366e-19	1.44132	1.31992e-38	0.496918	0.113413	1.32811	1.55919
PMEPA1	1.6294	4.62355e-31	1.61941	1.36875e-57	0.430452	0.153236	1.50028	1.76963
CYB561	1.53178	2.27644e-24	1.53268	6.24289e-41	0.379847	0.184089	1.41112	1.66276
ITK	1.30931	2.70565e-38	1.30931	2.70565e-38	0	0.713768	1.25694	1.36386
LBX2	1.39114	5.32143e-28	1.39266	1.5595e-35	0.0286665	0.378175	1.31146	1.47566
MMP1	1.37096	8.02804e-21	1.37331	4.98266e-35	0.353732	0.199966	1.2833	1.4646
AVIL	1.38017	1.08317e-43	1.38017	1.05027e-43	0.422333	0.158178	1.3187	1.4445
PROM1	1.51224	2.61704e-39	1.51382	1.43186e-43	0.212123	0.282992	1.42161	1.60864
CPM	1.48538	3.2167e-26	1.49295	1.85424e-45	0.429115	0.154049	1.38052	1.5982
NLRC5	1.57983	3.13689e-56	1.57984	3.02971e-56	0	0.497703	1.4927	1.67205
IDO1	1.34142	7.22709e-28	1.34142	7.22709e-28	0	0.495085	1.27267	1.41388
KCNMB3	1.48594	2.7874e-50	1.48598	2.23202e-50	0.0412799	0.372135	1.41057	1.56535
MECOM	1.49562	1.98434e-34	1.4992	7.28025e-43	0.268079	0.250991	1.40223	1.59523
AKR1C1	0.585132	6.55807e-25	0.583937	2.06263e-44	0.43545	0.150199	0.528438	0.647907
ZIK1	1.64901	8.12496e-54	1.64901	8.12496e-54	0	0.564463	1.5476	1.75707
ZDHHC13	1.51154	4.09465e-23	1.51051	3.14584e-41	0.423851	0.157253	1.39285	1.64034
HLA-E	1.54746	2.56003e-28	1.5489	1.17884e-40	0.302692	0.230621	1.432	1.67223
THEMIS2	1.57305	9.07602e-31	1.57698	1.2661e-50	0.428121	0.154654	1.45648	1.69894
SLC6A6	1.60242	2.1935e-42	1.60081	1.39468e-52	0.222212	0.277315	1.49748	1.71472
SPINK1	1.39621	3.78527e-31	1.39621	3.78527e-31	0	0.679158	1.3197	1.47715
DLL4	1.50761	2.67355e-25	1.51273	1.32393e-44	0.458034	0.136536	1.3953	1.62897
RBP5	1.34941	6.21733e-19	1.35344	3.76249e-31	0.39207	0.176636	1.26312	1.4416
CDC42BPG	1.29344	2.39039e-14	1.30297	3.2249e-30	0.467499	0.130852	1.21069	1.38185
OPA3	1.65484	1.94674e-58	1.65486	1.79228e-58	0.15496	0.314319	1.55652	1.75938
HELZ2	1.55276	1.8256e-29	1.56818	2.32877e-55	0.463806	0.133066	1.43837	1.67624
FOSL2	1.63128	1.70494e-57	1.63128	1.70494e-57	0	0.546945	1.53626	1.73218
TRA2B	1.65086	3.62918e-24	1.651	5.159e-47	0.488209	0.118532	1.49842	1.8188
HESX1	1.45597	1.51504e-19	1.45537	2.43681e-33	0.387354	0.179512	1.34213	1.57947
IL6	1.3677	2.87504e-20	1.37175	5.36244e-35	0.447734	0.142753	1.27966	1.46181
EFHC1	1.50472	1.09638e-26	1.51039	6.39563e-42	0.392831	0.176172	1.39614	1.62174
NT5DC2	1.61924	4.07576e-39	1.62055	9.80963e-47	0.306805	0.228176	1.50646	1.74047
BTN3A2	1.59653	2.06599e-37	1.59362	5.24005e-48	0.191046	0.294711	1.48601	1.71527
GYPC	1.57038	1.44136e-30	1.5691	5.36529e-46	0.363883	0.193805	1.45404	1.69603
DCSTAMP	1.25557	1.31608e-12	1.26093	4.45664e-24	0.35182	0.201124	1.17904	1.33707
GSDMA	1.3409	1.25602e-13	1.3539	1.95645e-28	0.485467	0.120153	1.2408	1.44907
JAK3	1.50913	1.33409e-37	1.50646	6.1495e-46	0.0643592	0.36089	1.41708	1.60716
PASK	1.48961	3.4059e-44	1.48961	3.4059e-44	0	0.894132	1.40847	1.57543
SLC35B2	1.47289	1.38623e-21	1.47874	1.79617e-30	0.272052	0.248673	1.36029	1.59481
EFCAB12	1.38047	1.0727e-37	1.38047	1.0727e-37	0	0.702922	1.31414	1.45015
C10orf55	1.38038	8.18632e-38	1.38039	7.72867e-38	0.123333	0.331013	1.31417	1.44993
SERAC1	1.53535	1.33613e-23	1.53295	1.41285e-38	0.384906	0.181005	1.41175	1.66976
CTDSP2	1.42554	2.02443e-33	1.42862	1.21304e-42	0.404317	0.169163	1.34564	1.5102
SPAG17	1.29544	2.54726e-31	1.29544	2.54726e-31	0	0.556707	1.2402	1.35315
DNAJB13	1.34525	2.26724e-34	1.34525	2.26724e-34	0	0.582008	1.28278	1.41075
ZNF347	1.51416	7.06328e-29	1.51641	1.28e-42	0.384257	0.181401	1.40768	1.6287
UPRT	1.62954	9.99412e-28	1.6384	1.36467e-47	0.454007	0.138963	1.49272	1.7789
REEP6	0.638597	1.96492e-53	0.638589	1.65027e-53	0.137059	0.323825	0.603141	0.676137
PTHLH	1.46127	8.9493e-30	1.46257	1.65257e-32	0	0.400319	1.36849	1.56033
KCNE1	1.33469	1.15092e-22	1.33403	6.48969e-34	0.297218	0.233868	1.25979	1.41404
ST3GAL4	1.46874	1.56373e-20	1.46827	2.74771e-35	0.391763	0.176823	1.35431	1.59283
TNFAIP8L1	1.49537	1.93824e-25	1.50196	8.91156e-40	0.407342	0.167317	1.3864	1.61289
ENO4	1.31481	1.11152e-17	1.3236	2.9444e-26	0.286769	0.240041	1.23496	1.39982
FHAD1	1.36731	2.38791e-38	1.36731	2.38791e-38	0	0.87266	1.30407	1.43361
CAMP	1.2487	2.89108e-11	1.2638	1.66782e-20	0.294035	0.235752	1.1696	1.33315
ELK1	1.50399	1.04987e-33	1.50455	1.22139e-37	0.164568	0.309155	1.40778	1.60677
GRB10	1.5447	1.42323e-32	1.54981	3.82848e-48	0.294144	0.235688	1.43781	1.65954
FAM43A	1.50685	3.5977e-43	1.50685	3.50611e-43	0.173141	0.304513	1.42145	1.59737
MYBPHL	1.34207	6.74152e-32	1.34207	6.74152e-32	0	0.52215	1.27781	1.40955
CGB7	1.21701	5.21993e-13	1.22536	8.16972e-22	0.225289	0.275575	1.15382	1.28366
CFLAR	1.6214	2.2274e-53	1.62139	1.95373e-53	0.019012	0.382747	1.52455	1.72439
HSF2BP	0.654884	3.9887e-19	0.654801	2.01609e-37	0.480505	0.123093	0.596827	0.718588
DHH	1.29439	4.27719e-14	1.29071	8.9849e-28	0.492688	0.115894	1.21055	1.38404
RIBC2	1.41388	6.51444e-38	1.4139	5.61673e-38	0	0.494069	1.34124	1.49044
TFAP2B	1.30533	3.44077e-22	1.30918	1.71985e-27	0.132392	0.326279	1.23682	1.37764
DNMT3B	1.44055	1.25769e-37	1.44055	1.25769e-37	0	0.448311	1.36237	1.52323
NUDT15	1.51337	1.14893e-32	1.51281	2.75983e-36	0	0.408267	1.41356	1.62023
SLC34A2	1.42127	2.34006e-25	1.43332	6.97053e-45	0.42768	0.154922	1.33021	1.51857
NUP62CL	1.29261	8.27871e-18	1.29753	5.17331e-25	0.187265	0.296792	1.21913	1.37052
MORF4L2	1.55659	8.88475e-37	1.55659	8.88475e-37	0	0.465338	1.45359	1.66688
ZNF829	1.56066	5.88959e-32	1.56244	3.89781e-51	0.430903	0.152962	1.44913	1.68079
ZNF576	1.48859	1.54613e-22	1.48838	1.27868e-34	0.354108	0.199738	1.37438	1.6123
TRAF3IP3	1.45999	3.83231e-31	1.45837	6.50302e-42	0.28567	0.240688	1.36961	1.55634
MAB21L2	1.26538	9.3509e-14	1.27918	6.96036e-26	0.388713	0.178683	1.1894	1.34621
SMPDL3A	1.49316	3.81808e-27	1.49271	3.61164e-34	0.173529	0.304302	1.3883	1.60595
OSM	1.45767	2.11619e-36	1.45794	9.87191e-40	0.244437	0.264662	1.37468	1.54568
MYO1E	1.60477	4.44038e-41	1.61009	1.19624e-50	0.336037	0.210662	1.49768	1.71952
TM2D2	1.51288	1.18254e-31	1.51288	1.18254e-31	0	0.666288	1.41156	1.62147
MAP3K8	1.45386	4.60707e-29	1.45049	2.3965e-37	0.0664938	0.359837	1.36161	1.55235
ITPRIP	1.64251	1.25117e-58	1.64251	1.25117e-58	0	0.533285	1.54648	1.74451
TIMM17A	1.50555	2.0144e-21	1.50886	6.67641e-34	0.389756	0.178047	1.38373	1.63809
ELOVL1	1.48858	3.71601e-31	1.49181	4.71534e-39	0.257741	0.256995	1.39188	1.592
CCT6P3	1.3911	4.229e-20	1.39391	2.73573e-27	0.25285	0.259821	1.29645	1.49265
LRG1	1.35035	3.11748e-16	1.34719	5.59493e-29	0.405703	0.168317	1.25645	1.45125
CDHR4	1.24781	7.33688e-12	1.25385	3.3677e-21	0.320754	0.219845	1.17123	1.3294
NEDD9	1.55495	1.2849e-42	1.55496	1.16577e-42	0	0.39948	1.45967	1.65645
DHFR	1.47601	3.25792e-17	1.46566	5.04932e-31	0.447613	0.142826	1.34837	1.61574
COL9A3	1.54921	3.75027e-44	1.54921	3.75027e-44	0	0.538871	1.45672	1.64758
XG	1.22837	1.40816e-17	1.23088	5.56621e-24	0.081374	0.352439	1.17169	1.28778
CYB5D1	1.47687	9.57223e-40	1.47687	9.57223e-40	0	0.774434	1.39375	1.56495
POFUT2	1.49657	4.08088e-20	1.49178	1.81755e-32	0.364643	0.193343	1.37321	1.63102
C19orf12	1.55727	2.16996e-42	1.55727	2.16996e-42	0	0.746578	1.46127	1.65957
COL5A3	1.4389	1.60966e-22	1.43581	4.31729e-33	0.27619	0.246254	1.33755	1.54794
DNAJC5B	1.31003	2.57727e-17	1.31577	4.90982e-25	0.282056	0.242813	1.23062	1.39456
CD36	1.41874	1.20484e-36	1.41876	1.08257e-36	0.066922	0.359626	1.34387	1.49779
ZNF155	1.53028	7.56423e-38	1.53028	7.56423e-38	0	0.714619	1.4342	1.6328
SIGLEC10	1.44456	1.01006e-20	1.43608	2.26894e-33	0.32916	0.214801	1.3372	1.56053
ZNF222	1.62047	3.2472e-46	1.62047	3.2472e-46	0	0.629713	1.51653	1.73153
DOCK6	1.4375	6.18382e-33	1.4375	6.18382e-33	0	0.556404	1.35446	1.52563
APOL6	1.475	2.54247e-19	1.4859	4.54198e-38	0.488035	0.118635	1.35513	1.60548
TVP23C	1.46188	3.10728e-20	1.45158	6.76623e-35	0.419124	0.160133	1.34846	1.58485
ANKDD1B	1.32998	2.31289e-14	1.34584	3.2789e-30	0.469301	0.129773	1.23606	1.43103
NOTCH3	1.55193	1.12908e-44	1.55193	1.07088e-44	0.0773717	0.354439	1.45947	1.65026
RASSF3	1.51274	1.03232e-27	1.51473	2.49706e-43	0.400687	0.171378	1.40433	1.62951
COL27A1	1.5081	1.10772e-24	1.49323	2.18091e-44	0.424156	0.157067	1.39422	1.63127
ZC3H12D	1.40597	1.35456e-19	1.40553	1.03733e-34	0.446067	0.143761	1.30602	1.51357
TVP23B	1.5642	1.17054e-38	1.5642	1.17054e-38	0	0.517465	1.4622	1.67331
SARS2	1.35414	4.8586e-13	1.36074	3.63386e-27	0.468897	0.130014	1.24729	1.47014
KLF16	1.39581	9.31298e-14	1.39323	7.74694e-26	0.466623	0.131377	1.27858	1.52379
FAM78B	1.40312	4.81854e-18	1.40728	2.48785e-31	0.400012	0.17179	1.29955	1.51494
SMIM15	1.50378	6.43739e-20	1.50868	2.92084e-29	0.321599	0.219339	1.37776	1.64132
COL13A1	1.37014	4.28803e-19	1.36256	4.30201e-29	0.26626	0.25205	1.27863	1.4682
CHRDL2	1.34562	1.4922e-15	1.34962	6.09163e-24	0.297934	0.233444	1.25097	1.44743
ONECUT1	1.25189	1.98272e-10	1.24831	4.28811e-21	0.487137	0.119166	1.16818	1.34159
NELFCD	1.43422	6.99695e-36	1.43422	6.99695e-36	0	0.41066	1.3554	1.51762
PHKA2	1.41399	3.97986e-20	1.41576	1.35162e-27	0.259523	0.255962	1.31327	1.52243
CDH5	1.48921	1.86844e-37	1.48922	1.63178e-37	0	0.464181	1.40104	1.58292
HCAR1	1.28618	8.65865e-25	1.28618	8.52015e-25	0	0.466494	1.22592	1.3494
TRIB2	1.54272	5.95445e-41	1.54272	5.95445e-41	0	0.946131	1.44793	1.6437
HSD17B11	1.47777	1.99059e-18	1.4852	1.72028e-31	0.433417	0.151434	1.35409	1.61274
VEPH1	0.669138	1.55755e-22	0.668741	1.45043e-30	0.307093	0.228004	0.617308	0.725319
FOXC2	1.28756	2.54784e-24	1.28756	2.54784e-24	0	0.436914	1.22638	1.3518
ZNF71	1.53792	1.24846e-25	1.54292	1.92098e-41	0.427706	0.154906	1.41881	1.66703
SLC9A4	1.20026	1.62298e-07	1.21591	2.47356e-17	0.462573	0.133806	1.12102	1.28511
FOXB1	1.25573	8.15425e-15	1.26288	4.58494e-22	0.380669	0.183588	1.18559	1.33002
GPR55	1.2566	4.20795e-22	1.25662	3.89536e-22	0.0412031	0.372172	1.19973	1.31617
SIX6	1.35339	1.59426e-20	1.36624	6.95876e-36	0.387995	0.179121	1.26965	1.44265
KLHL29	1.38847	3.83369e-16	1.38988	1.29964e-28	0.417215	0.161296	1.28302	1.50259
CEP41	1.31892	1.29286e-10	1.3331	2.14902e-21	0.485873	0.119913	1.21216	1.43507
LSM6	1.48426	5.29552e-18	1.47483	7.91644e-28	0.305529	0.228935	1.35717	1.62325
INSRR	1.3461	1.2852e-21	1.35002	2.00195e-26	0.217991	0.279695	1.26646	1.43076
RSPH10B	1.25755	3.75819e-22	1.25756	3.58552e-22	0	0.431762	1.20052	1.31729
PAWR	1.3962	3.36019e-28	1.3962	3.36019e-28	0	0.432994	1.31568	1.48166
IL16	1.39299	6.27759e-19	1.39632	3.58915e-30	0.415361	0.162427	1.2948	1.49863
KLF5	1.3773	3.62695e-27	1.37732	3.23352e-27	0.185692	0.297657	1.29953	1.45972
IFNLR1	1.43475	7.82766e-36	1.43475	7.82766e-36	0	0.409073	1.35577	1.51833
ATG16L1	1.50617	6.50568e-34	1.50617	6.50568e-34	0	0.493514	1.40979	1.60913
XXYLT1	1.5774	1.78316e-42	1.5774	1.78316e-42	0	0.835569	1.47754	1.68401
EXTL3	1.46832	4.37998e-34	1.46832	4.37998e-34	0	0.564452	1.38026	1.56201
C20orf144	1.32066	5.0681e-13	1.32411	5.92064e-26	0.493248	0.115565	1.22467	1.42419
KRT16P2	1.24996	4.8471e-22	1.24996	4.84556e-22	0.221333	0.277811	1.19459	1.30789
FIGNL1	1.46926	2.12725e-35	1.46926	2.12725e-35	0	0.517177	1.38268	1.56126
PLEKHG4B	1.30828	6.05141e-26	1.30828	6.05141e-26	0	0.770391	1.24447	1.37535
DNM1P46	1.28951	2.0745e-12	1.28829	6.05139e-22	0.419783	0.159731	1.20125	1.38424
TTC5	1.40417	2.43343e-22	1.40234	3.78447e-27	0.136659	0.324036	1.3113	1.50363
ZNF773	1.48735	5.15341e-38	1.48735	5.15341e-38	0	0.76025	1.40022	1.5799
FGFR1	1.4302	1.16762e-20	1.41712	1.54963e-31	0.2548	0.258695	1.32653	1.54197
IGSF9	1.38169	8.16871e-34	1.38169	8.04544e-34	0.07105	0.357583	1.31131	1.45584
ZNF433	1.36634	6.18177e-14	1.36618	1.35549e-23	0.406969	0.167545	1.25937	1.4824
KRBOX4	1.48032	6.54352e-35	1.48032	6.54352e-35	0	0.780933	1.39081	1.57559
ZNF470	1.48971	9.09053e-31	1.49351	7.66439e-37	0.160524	0.311334	1.39214	1.59412
TP53I11	1.48373	7.1888e-37	1.48374	6.93864e-37	0.102467	0.341771	1.39598	1.577
RERGL	0.603457	3.73099e-45	0.603457	3.73099e-45	0	0.547309	0.562546	0.647344
YWHAZ	1.4296	1.83585e-27	1.4296	1.80529e-27	0.00578532	0.388941	1.34028	1.52488
COL12A1	1.45554	4.52267e-42	1.45554	4.30505e-42	0.121143	0.332152	1.37884	1.5365
SFN	1.34489	4.6795e-23	1.34583	1.16194e-26	0.253039	0.259712	1.26818	1.42624
INSL5	1.32272	8.37957e-17	1.3286	1.16896e-23	0.275523	0.246644	1.23843	1.41274
ZNF568	1.49992	9.97727e-23	1.50742	8.93852e-41	0.460537	0.13503	1.38325	1.62644
ZNF585B	1.54078	1.63667e-23	1.54767	4.53681e-44	0.469358	0.129739	1.41553	1.67711
STOML3	1.24621	1.39557e-14	1.25101	7.66601e-20	0.169934	0.306253	1.17828	1.31805
ASS1	1.35422	7.87912e-12	1.35172	3.11322e-22	0.477359	0.124964	1.24153	1.47713
CLEC14A	1.41833	1.54851e-26	1.41867	1.16379e-29	0.204632	0.287179	1.33007	1.51245
SLC9C2	1.28624	6.24655e-13	1.29948	4.43755e-25	0.410269	0.165532	1.201	1.37754
LMCD1	1.40519	4.644e-31	1.40519	4.644e-31	0	0.58361	1.32663	1.48839
DLX2	1.31007	2.41724e-15	1.31696	1.00156e-22	0.286832	0.240004	1.22535	1.40065
ZNF226	1.42448	6.59158e-28	1.42449	5.83063e-28	0	0.466753	1.33707	1.5176
CXCL1	1.32498	3.36976e-25	1.32498	3.36976e-25	0	0.554913	1.25636	1.39736
TNNI1	1.25415	3.64278e-10	1.24409	1.37359e-20	0.484308	0.120839	1.16842	1.34617
ADAMTS2	1.35399	2.05122e-14	1.34845	7.98272e-27	0.461625	0.134377	1.25281	1.46335
TRAF4	1.42257	7.53491e-28	1.42257	7.53491e-28	0	0.539162	1.33551	1.51531
FAM162A	1.34049	1.51505e-09	1.34189	1.51409e-18	0.493385	0.115485	1.21895	1.47415
PAM	1.50193	7.40913e-34	1.50193	7.40472e-34	0.253263	0.259583	1.40638	1.60396
PSEN2	1.49974	9.02789e-41	1.49975	7.3357e-41	0	0.399381	1.41323	1.59154
IRS2	1.40084	7.58398e-19	1.40027	5.63792e-27	0.266562	0.251875	1.30025	1.50921
DPY19L2P1	1.29436	1.5924e-12	1.30487	8.10707e-21	0.398972	0.172425	1.20496	1.39038
TEKT1	1.30564	5.18025e-13	1.3086	1.48666e-21	0.361229	0.195417	1.21446	1.40366
ZNF878	1.35554	2.11369e-18	1.36226	1.14013e-27	0.322773	0.218635	1.26626	1.45111
ALG10	1.28818	2.43496e-15	1.29413	6.76398e-21	0.39278	0.176202	1.2099	1.37152
IRF2BPL	1.37167	1.90179e-17	1.37045	8.87291e-23	0.133406	0.325747	1.27527	1.47536
ZC3HAV1	1.55959	2.55467e-40	1.55885	1.17434e-42	0.111365	0.337209	1.46067	1.66521
CDRT4	1.33884	1.34898e-11	1.34965	7.33844e-23	0.460313	0.135165	1.23028	1.45698
HMGB1P3	1.3123	4.71807e-27	1.3123	4.71807e-27	0	0.732547	1.24898	1.37883
SLFN13	1.28017	8.08923e-19	1.28067	3.86066e-21	0	0.44573	1.21209	1.35208
WNT10A	1.24578	1.25982e-21	1.24578	1.25982e-21	0	0.730426	1.19086	1.30324
HLA-DOB	1.32261	5.95459e-21	1.32261	5.95459e-21	0	0.433356	1.24764	1.4021
CSNK1A1P1	1.18537	3.80972e-08	1.19943	1.59972e-15	0.398016	0.173008	1.11566	1.25943
ACSL1	1.49009	1.81415e-38	1.49009	1.81415e-38	0	0.675475	1.40293	1.58266
RBM3	1.46864	4.62001e-25	1.46674	8.42069e-28	0	0.394204	1.36545	1.57962
PDGFB	1.4668	1.58107e-36	1.4668	1.57299e-36	0.187132	0.296866	1.38209	1.55669
CCDC15	1.43852	6.24518e-22	1.45137	3.82313e-37	0.361511	0.195246	1.33586	1.54908
ITGB5	1.46819	2.464e-32	1.46819	2.464e-32	0	0.63991	1.37775	1.56457
PAEP	1.16571	1.52519e-06	1.18213	1.32464e-12	0.228143	0.273958	1.09508	1.2409
IL1R1	1.43413	1.01358e-36	1.43412	9.42776e-37	0.151272	0.316289	1.35625	1.51647
MLPH	1.27123	1.10206e-13	1.25789	1.39901e-24	0.441919	0.146274	1.19323	1.35433
PIK3CD	1.44731	2.83551e-35	1.44732	2.58155e-35	0.208739	0.284886	1.36512	1.53446
RNF208	0.731505	3.58492e-13	0.729829	3.5856e-26	0.479433	0.12373	0.672376	0.795833
TM7SF3	1.27829	2.14151e-08	1.2875	3.12703e-16	0.454085	0.138916	1.17303	1.39299
KRT18P27	1.17287	1.96009e-06	1.19001	1.16955e-12	0.277999	0.245194	1.0983	1.25251
MAFF	1.49318	1.03343e-40	1.49318	1.02996e-40	0.00147441	0.390943	1.4079	1.58364
LDLRAD2	1.24581	7.71232e-22	1.24581	7.71232e-22	0	0.399702	1.19116	1.30296
CNR1	1.46257	1.04405e-31	1.46257	1.04405e-31	0	0.456795	1.37245	1.55861
LIPT2	1.47575	1.0837e-19	1.48583	4.98312e-35	0.452697	0.139754	1.35685	1.60508
MAPK13	1.42837	4.46834e-35	1.42837	4.46834e-35	0	0.842354	1.34984	1.51147
KIF18B	1.497	5.16885e-23	1.49894	1.63192e-39	0.446265	0.143641	1.38183	1.62176
SAA4	1.24766	2.11032e-19	1.24766	2.11032e-19	0	0.863573	1.18901	1.3092
GFRA3	1.19082	8.79928e-16	1.19082	8.79928e-16	0	0.419867	1.1412	1.24259
SLFN11	1.38643	1.93159e-28	1.38643	1.93159e-28	0	0.866029	1.30844	1.46906
IL31RA	1.18092	5.66963e-06	1.19848	8.91693e-14	0.489334	0.117869	1.09908	1.26884
LGMN	1.44033	1.09299e-16	1.4313	3.59127e-32	0.493169	0.115611	1.32134	1.57003
CCDC3	1.35778	3.14289e-11	1.36569	2.45238e-22	0.497282	0.113199	1.24056	1.48607
PLCG1	1.54049	2.93968e-43	1.54049	2.93968e-43	0	0.681663	1.44872	1.63806
KRT23	1.22729	1.20105e-13	1.23004	3.11924e-17	0.0702598	0.357974	1.16263	1.29555
CNN2P1	1.31028	1.03988e-24	1.31028	1.03988e-24	0	0.499286	1.24437	1.37969
FLT4	1.43134	1.37565e-32	1.43119	2.85518e-34	0.163718	0.309614	1.34916	1.51852
GLI1	1.24166	3.51029e-16	1.24665	4.82547e-22	0.278621	0.244829	1.17872	1.30797
C12orf75	1.40408	1.88919e-13	1.41658	4.55322e-25	0.455473	0.138079	1.28269	1.53696
GAPDHP14	1.21588	6.56996e-17	1.21588	6.56996e-17	0	0.77092	1.16138	1.27294
LRRC18	1.29895	1.05641e-22	1.29895	1.05641e-22	0	0.404521	1.23279	1.36866
ZNF211	1.56286	3.85181e-42	1.56286	3.85181e-42	0	0.842686	1.46547	1.66671
COX18	1.36717	2.40088e-15	1.36332	1.15237e-21	0.230517	0.27261	1.26533	1.4772
ADORA3	1.44683	8.15325e-26	1.44622	2.43677e-28	0.144235	0.320032	1.35048	1.55006
ZNF77	1.44586	9.04133e-30	1.44586	9.04133e-30	0	0.469444	1.35654	1.54107
KRT18P4	1.33912	1.55335e-23	1.33912	1.47522e-23	0.176411	0.302733	1.26461	1.41801
PIK3R5	1.45957	7.84029e-37	1.45958	6.63547e-37	0.348382	0.203206	1.37669	1.54744
RTN4IP1	1.19494	8.43155e-07	1.20821	9.77284e-13	0.30815	0.227374	1.11318	1.2827
GXYLT2	1.36715	4.51356e-25	1.36715	4.51356e-25	0	0.82825	1.28849	1.45062
TTC23	1.48907	2.93038e-17	1.48205	1.40622e-32	0.481558	0.122469	1.3577	1.63315
ZNF792	1.37188	2.32936e-18	1.37594	2.69449e-25	0.31257	0.224739	1.27798	1.47269
C4orf36	1.29819	3.80954e-10	1.29742	4.64863e-17	0.373391	0.188022	1.19636	1.40869
ALPL	0.71736	2.85194e-26	0.717351	2.53463e-26	0.165102	0.308867	0.674641	0.762783
ANKUB1	1.2664	5.51041e-12	1.27985	4.086e-23	0.454753	0.138514	1.18413	1.35438
IL12RB1	1.36659	9.19048e-26	1.36659	9.19048e-26	0	0.445744	1.28915	1.44867
CCDC40	1.44227	3.4855e-29	1.44623	6.01761e-38	0.230131	0.272829	1.35284	1.5376
RASGRP4	1.37648	1.87354e-14	1.37977	3.77642e-26	0.45954	0.13563	1.26841	1.49376
DUSP12	1.43141	4.54578e-18	1.43151	5.79541e-26	0.334632	0.211508	1.31986	1.55239
YPEL3	0.737988	3.47056e-14	0.743671	1.51977e-24	0.384303	0.181373	0.682226	0.798308
FZD8	1.34291	1.05677e-25	1.34291	1.05677e-25	0	0.424831	1.27087	1.41903
TBXAS1	1.41347	2.77772e-17	1.40451	6.8972e-28	0.362149	0.194858	1.30452	1.53153
GOT2	1.33458	7.03267e-14	1.33372	4.95633e-20	0.2805	0.243727	1.23746	1.43931
TMEM41A	1.41707	1.35927e-16	1.41776	8.31383e-27	0.402021	0.170564	1.30468	1.53914
HSD11B2	1.39862	8.09446e-28	1.39862	7.93459e-28	0.25302	0.259723	1.31697	1.48532
ITGAX	1.43565	6.74433e-30	1.43565	6.68708e-30	0.0566057	0.364696	1.3488	1.52809
C7orf25	1.32187	1.41084e-11	1.32103	4.19993e-20	0.420909	0.159045	1.21909	1.43332
ABCD3	1.4422	1.9934e-14	1.44496	2.50869e-28	0.496653	0.113567	1.31307	1.58403
CYB5R2	1.30517	1.55684e-15	1.30744	6.21072e-19	0.132287	0.326334	1.22245	1.39348
CEND1	0.68343	3.29737e-23	0.683944	4.59643e-34	0.328395	0.215261	0.633934	0.73679
PDSS2	1.19141	9.72413e-06	1.20657	4.99032e-12	0.428483	0.154434	1.10245	1.28755
PTGES	1.31125	1.18244e-21	1.3112	8.97383e-22	0	0.56713	1.24038	1.38616
HARBI1	1.36532	4.52114e-14	1.37082	1.04182e-22	0.379153	0.184512	1.25923	1.48035
BCL2L1	1.44591	8.22496e-29	1.44703	1.89729e-34	0.286453	0.240227	1.35507	1.54285
IPO4	1.28707	5.89378e-23	1.28707	5.89378e-23	0	0.632852	1.22413	1.35325
ZNF304	1.52363	1.81923e-37	1.52363	1.7295e-37	0.0166463	0.383861	1.42843	1.62517
IGDCC4	1.40589	6.93674e-24	1.40516	1.59367e-26	0.151982	0.31591	1.31576	1.50219
SLC35E1	1.44721	8.94516e-31	1.44721	8.94516e-31	0	0.653086	1.3591	1.54103
EID2	1.53057	3.77561e-37	1.53057	3.77561e-37	0	0.476204	1.43352	1.63419
ENSA	1.36136	1.7986e-24	1.36136	1.7986e-24	0	0.568975	1.28308	1.44442
RGS9	0.681156	3.10972e-31	0.681156	3.10972e-31	0	0.631652	0.638455	0.726714
STK36	1.45682	3.30466e-26	1.45771	8.29077e-30	0.288423	0.239066	1.35883	1.56188
EBF3	1.32063	4.50575e-18	1.32549	1.38937e-32	0.472229	0.128023	1.24011	1.40637
DIRC1	1.18418	8.76916e-09	1.1924	3.26415e-13	0.157391	0.313016	1.11791	1.25438
MCC	1.36226	3.74101e-13	1.35588	2.81734e-21	0.379409	0.184356	1.25325	1.48076
BIRC2	1.55418	1.41622e-20	1.55788	1.14959e-37	0.462894	0.133614	1.41625	1.70555
ORM1	1.19403	3.0129e-06	1.20495	2.33801e-12	0.425754	0.156094	1.10839	1.28628
SCIN	1.41412	3.4309e-33	1.41412	3.16263e-33	0.0670363	0.359569	1.33633	1.49644
PSORS1C2	1.17967	5.03387e-10	1.18611	1.09504e-15	0.251008	0.260884	1.1198	1.24274
TBX1	1.24877	2.65992e-20	1.24877	2.65992e-20	0	0.815404	1.19124	1.30908
ZNF395	1.4185	7.90915e-28	1.4185	7.90915e-28	0	0.564068	1.33234	1.51024
IFNG	1.15272	7.33424e-09	1.15875	8.93265e-13	0.0569299	0.364537	1.09851	1.2096
SYNPO	1.30948	2.52638e-09	1.30263	2.26991e-17	0.499061	0.112159	1.19837	1.4309
SUMO1P1	1.28001	4.74934e-10	1.2799	8.45487e-19	0.483908	0.121075	1.18432	1.38344
SDK1	1.4105	1.16195e-29	1.4105	1.15517e-29	0.028675	0.378171	1.32889	1.49712
CACNG5	1.26756	8.45284e-15	1.27007	1.12824e-20	0.317912	0.221547	1.19389	1.34578
COL16A1	1.41624	4.19773e-26	1.41624	4.19773e-26	0	0.864236	1.32772	1.51067
SLC10A6	1.35524	5.14466e-33	1.35593	5.24982e-35	0	0.412968	1.28943	1.4244
TGM2	1.36521	9.07376e-24	1.36521	9.07376e-24	0	0.561532	1.2848	1.45065
WDR4	1.50599	2.81657e-20	1.50044	3.21599e-36	0.452142	0.140089	1.38052	1.64285
UBTD2	1.45771	5.31859e-24	1.45404	1.58504e-31	0.208715	0.284899	1.35494	1.56827
CCL18	1.29644	5.72607e-18	1.29746	7.67235e-21	0.294046	0.235746	1.22227	1.3751
C1QTNF9	1.20778	1.93955e-08	1.21225	2.66514e-15	0.426378	0.155715	1.13079	1.29002
CNPY2	1.35884	1.43505e-16	1.35639	2.09179e-20	0.000656877	0.391321	1.2635	1.46136
DDX12P	1.38515	4.44196e-26	1.38515	4.4343e-26	0.232817	0.271302	1.30389	1.47147
CHSY3	1.35342	5.65291e-22	1.353	1.06545e-24	0.202879	0.288155	1.27262	1.43935
LRCH1	1.47724	2.063e-25	1.47703	1.20748e-33	0.320898	0.219759	1.37268	1.58976
ADRA2B	1.3244	2.76828e-24	1.3244	2.76828e-24	0	0.788283	1.25458	1.39811
TNFRSF11A	1.39919	9.93993e-30	1.39919	9.44625e-30	0	0.398871	1.32016	1.48294
ZNF132	1.406	2.4712e-26	1.406	2.45382e-26	0	0.408547	1.32028	1.49728
ARID3B	1.3138	6.16905e-21	1.3138	6.16615e-21	0.36082	0.195665	1.24103	1.39084
RAB11FIP1	1.27653	5.32613e-12	1.2766	2.57782e-18	0.343157	0.206365	1.19096	1.36825
SLC23A3	1.32986	3.46289e-26	1.32986	3.44377e-26	0.0457072	0.369997	1.26149	1.40193
ZNF417	1.46979	6.2019e-35	1.46979	6.1752e-35	0	0.418334	1.38251	1.56257
DENND3	1.4486	1.33576e-32	1.4486	1.33576e-32	0	0.852308	1.36275	1.53986
SGCA	1.23283	8.21342e-08	1.23719	1.86411e-14	0.445196	0.144288	1.14203	1.33085
STT3B	1.467	3.26838e-27	1.46634	2.01777e-28	0.0612376	0.362426	1.36849	1.57261
SLITRK4	0.657408	7.45506e-16	0.658554	2.88238e-20	0.255843	0.258093	0.593681	0.727976
YAP1	1.45959	1.34697e-29	1.45959	1.34697e-29	0	0.597614	1.36691	1.55856
RHBDF2	1.41912	2.39606e-29	1.41911	2.27699e-29	0.025357	0.379747	1.33514	1.50838
IER3	1.32057	1.34091e-17	1.32091	1.48306e-20	0.225993	0.275176	1.23893	1.40759
RPS20P22	1.28574	5.43425e-11	1.2818	6.11427e-19	0.415209	0.162519	1.19271	1.38603
WDR72	1.21796	1.85955e-11	1.22055	1.53459e-18	0.299137	0.232731	1.14986	1.2901
TTC9B	0.665424	2.18278e-20	0.664781	6.9581e-35	0.437182	0.149147	0.610418	0.725387
ZNF548	1.54639	3.73855e-28	1.54713	3.98983e-41	0.345434	0.204989	1.43085	1.67127
CNN1	1.34762	2.97907e-27	1.34762	2.97907e-27	0	0.993877	1.27669	1.42251
EIF1	1.34063	1.62451e-10	1.3455	6.91945e-17	0.391562	0.176946	1.2254	1.46668
EIF5AP3	1.22429	2.96973e-08	1.23032	1.96935e-14	0.397532	0.173303	1.13975	1.31509
TCF24	1.228	5.49988e-09	1.22911	2.48117e-15	0.397435	0.173362	1.14609	1.31576
MKNK1	1.43392	1.05117e-21	1.42966	4.30449e-28	0.167075	0.307802	1.3319	1.54374
THAP1	1.4222	1.25529e-24	1.4222	1.23547e-24	0	0.472839	1.32952	1.52134
BCL6B	1.44885	1.26713e-34	1.44886	1.21049e-34	0	0.475086	1.36555	1.53723
PKD1L1	1.19497	8.69247e-12	1.20144	7.80605e-18	0.35017	0.202124	1.13539	1.25766
STARD5	1.28952	1.0847e-21	1.28952	1.0847e-21	0	0.631651	1.22408	1.35847
TDGF1	0.712421	2.45255e-12	0.717394	6.75833e-21	0.439704	0.147616	0.647947	0.783312
RCN1P2	1.33045	8.56693e-19	1.33045	8.56693e-19	0	0.722264	1.24895	1.41727
OGDH	1.35468	6.40554e-22	1.35468	6.30055e-22	0.0933736	0.346396	1.27345	1.44108
CDC23	1.39376	3.27286e-13	1.38147	1.73497e-21	0.386246	0.180188	1.27462	1.52402
ICOSLG	1.34896	2.85016e-25	1.34896	2.85016e-25	0	0.674905	1.27487	1.42734
SLC16A12	1.1948	1.22749e-07	1.19542	2.5542e-13	0.429813	0.153625	1.11855	1.27626
PAX8	1.31025	3.58631e-21	1.31025	3.58631e-21	0	0.550378	1.23879	1.38582
RCSD1	1.43272	6.07383e-32	1.43272	6.07383e-32	0	0.83133	1.3494	1.52119
TMEM143	1.35155	9.93231e-12	1.35849	2.13392e-22	0.49391	0.115176	1.23926	1.47401
FANCL	1.35287	2.77598e-15	1.35429	6.01417e-23	0.391509	0.176978	1.25514	1.4582
NUP210	1.47455	3.20929e-31	1.47455	3.20929e-31	0	0.781448	1.38107	1.57436
TMPRSS9	1.18801	1.09001e-05	1.19806	4.12739e-12	0.497713	0.112947	1.10022	1.28281
LMO1	1.33955	2.20693e-12	1.33605	2.50652e-20	0.409027	0.166289	1.23457	1.45345
TAF6	1.48446	4.4712e-19	1.48817	2.37617e-29	0.400878	0.171261	1.3611	1.619
CD27	1.26359	1.94729e-07	1.2613	3.35341e-14	0.493526	0.115402	1.15702	1.37998
ECSIT	0.757078	4.6289e-11	0.753894	1.96784e-18	0.394312	0.175268	0.696873	0.822484
DAD1	1.37087	7.69839e-19	1.37088	7.38274e-19	0.000454536	0.391415	1.27852	1.4699
DCHS1	1.51683	1.87263e-35	1.51683	1.87263e-35	0	0.652392	1.42036	1.61985
KIAA1614	1.34677	4.45891e-16	1.3489	1.62201e-22	0.294672	0.235375	1.25344	1.44704
MAN2B2	1.47652	2.52908e-32	1.47652	2.51801e-32	0	0.490794	1.38426	1.57494
ATP4B	1.12482	0.00110452	1.14593	2.09741e-09	0.496926	0.113408	1.04808	1.20718
CPA1	1.17147	4.29021e-06	1.17677	8.34972e-12	0.41253	0.164152	1.09503	1.25324
MMP10	1.27213	1.16875e-19	1.27213	1.16875e-19	0	0.425395	1.20767	1.34003
PXDC1	1.47767	1.75071e-32	1.47767	1.74988e-32	0.108426	0.33872	1.38539	1.5761
SLC6A16	1.27502	1.03939e-12	1.27587	1.23696e-17	0.276406	0.246127	1.19259	1.36315
LAMC2	1.25739	2.45087e-14	1.25423	1.71316e-18	0.106288	0.339817	1.18549	1.33364
MAGEC2	1.18627	2.66922e-14	1.18627	2.66922e-14	0	0.828312	1.13524	1.2396
CLEC1A	1.29909	7.68139e-18	1.29909	7.68139e-18	0	0.429733	1.22392	1.37888
ZIC5	1.28018	8.85268e-11	1.27707	1.59893e-16	0.304491	0.229552	1.18809	1.37939
ZNF18	1.53336	1.61089e-38	1.53336	1.60852e-38	0.0274257	0.378765	1.4375	1.6356
MASP1	0.778365	2.72543e-10	0.779786	4.76118e-16	0.340398	0.208031	0.720117	0.841324
TLX1NB	0.650828	3.60335e-24	0.649538	4.1788e-28	0.321794	0.219223	0.598987	0.707155
CSPG4P13	1.34851	6.90823e-28	1.34851	6.77978e-28	0.060754	0.362663	1.27821	1.42267
DUSP1	1.43284	8.08468e-29	1.43284	8.08468e-29	0	0.476908	1.34498	1.52645
PLEKHA2	1.38482	7.61225e-26	1.38482	7.61225e-26	0	0.527442	1.30326	1.47148
TUBD1	1.42072	3.37451e-16	1.4317	1.03558e-29	0.47863	0.124208	1.30579	1.54577
ZNF497	1.42277	2.22346e-26	1.42933	4.32104e-34	0.227067	0.274568	1.33319	1.51836
TP53AIP1	1.26721	3.10013e-13	1.26806	4.81313e-16	0.13134	0.326831	1.18904	1.35052
TNPO1	1.38338	2.07515e-12	1.38302	4.72056e-22	0.45332	0.139378	1.2637	1.51439
TRABD2B	1.27253	2.27163e-21	1.27253	2.27163e-21	0	0.676858	1.21075	1.33747
ATP13A3	1.5464	2.32614e-38	1.5464	2.32614e-38	0	0.587112	1.44767	1.65186
ANO1	1.34796	4.54549e-25	1.34796	4.54549e-25	0	0.826799	1.2738	1.42644
NUP88	1.41948	9.19564e-20	1.41565	2.52477e-26	0.208685	0.284916	1.3163	1.53074
SIX3	1.19521	1.19916e-07	1.20523	4.22306e-12	0.318878	0.220969	1.11885	1.27679
INPP5D	1.35522	2.13638e-13	1.36744	9.84544e-26	0.487838	0.118752	1.24956	1.4698
MOK	1.29067	7.26575e-14	1.29293	9.44831e-17	0.20803	0.285283	1.20723	1.37988
GPR132	1.37506	3.77117e-27	1.37506	3.77117e-27	0	0.607899	1.29778	1.45695
ZNF749	1.45767	3.92731e-33	1.45767	3.92731e-33	0	0.629725	1.3706	1.55028
PTGR2	0.717312	1.31167e-21	0.718279	3.92942e-27	0.27173	0.248861	0.670026	0.767936
ZNF185	1.26487	1.33897e-08	1.25962	1.63288e-14	0.431527	0.152582	1.16638	1.37168
SLC7A9	1.29131	2.1955e-13	1.3001	1.91809e-21	0.337508	0.209775	1.20606	1.38259
KCTD9P2	1.15643	1.11691e-11	1.15648	1.00859e-11	0.238052	0.268317	1.10892	1.20597
APOL2	1.41766	4.85611e-34	1.41766	4.85611e-34	0	0.654709	1.34013	1.49966
TSHR	0.708852	6.0727e-15	0.711213	4.16157e-19	0.212486	0.282788	0.650152	0.772851
ST6GALNAC2	1.30234	1.10706e-20	1.30234	1.10706e-20	0	0.705448	1.232	1.37669
LRRIQ1	1.2709	7.09472e-13	1.27457	3.78136e-20	0.342062	0.207027	1.19037	1.35688
XRCC3	1.42005	3.21979e-28	1.42005	3.21979e-28	0	0.547943	1.33415	1.51148
GMIP	1.39698	1.67966e-25	1.39698	1.67966e-25	0	0.529527	1.31198	1.4875
NDST3	0.70643	4.10643e-19	0.706581	1.1687e-20	0.188021	0.296377	0.654573	0.762396
SPATA13	1.4663	7.63099e-31	1.4663	7.63099e-31	0	0.916382	1.37407	1.56471
LSG1	1.53737	1.53779e-33	1.53738	1.44879e-33	0	0.393575	1.43366	1.64858
MBD6	1.28797	2.48257e-14	1.29515	2.65068e-22	0.427499	0.155032	1.20684	1.37457
TMEM52B	1.31065	1.50093e-12	1.30308	1.2874e-18	0.299219	0.232683	1.21601	1.41265
MAFK	1.46724	2.72481e-22	1.47699	1.32512e-36	0.393477	0.175778	1.35798	1.58529
CNDP2	1.43108	1.2622e-23	1.43214	4.15194e-25	0	0.396853	1.33417	1.53503
FRMD6	1.32489	8.68147e-18	1.32461	1.8535e-18	0	0.394696	1.24252	1.41272
CEL	1.3218	1.81852e-20	1.32175	1.14948e-20	0	0.394046	1.24611	1.4021
UBC	1.49341	2.81587e-25	1.48544	1.52061e-34	0.151244	0.316304	1.38457	1.61081
STAG3L1	1.33595	2.55021e-19	1.33595	2.55021e-19	0	0.45399	1.25417	1.42307
PCDHB16	1.30041	3.79394e-12	1.30498	1.61197e-17	0.338707	0.209051	1.20749	1.40047
HLA-J	1.29785	1.15252e-14	1.29634	7.88121e-19	0.183102	0.299078	1.21474	1.38664
PSMC6	1.27679	6.39205e-07	1.2797	2.60949e-13	0.496633	0.113579	1.1597	1.4057
OR7E136P	1.17016	2.09029e-09	1.17183	3.0954e-12	0	0.405732	1.11152	1.23189
DLST	1.43358	2.66545e-24	1.43358	2.66545e-24	0	0.596629	1.33746	1.53661
NUP35	1.28103	8.46098e-11	1.28137	8.42658e-15	0.253477	0.25946	1.18874	1.38049
ZNF665	1.35869	1.95424e-24	1.35869	1.9426e-24	0	0.448054	1.28098	1.4411
SCARF1	1.40488	1.1456e-23	1.40453	2.06051e-27	0.198329	0.290683	1.31457	1.50139
TRPC4AP	1.41711	4.99239e-24	1.41711	4.93481e-24	0.14144	0.321512	1.3245	1.5162
KRTCAP2	1.41765	1.50321e-16	1.42026	2.79577e-27	0.424463	0.15688	1.30493	1.54011
MST1L	1.27278	2.39092e-09	1.27057	1.135e-14	0.370017	0.190075	1.17586	1.37769
STXBP3	1.51701	1.29939e-18	1.53078	7.07925e-36	0.47047	0.129074	1.38262	1.66445
ACAA1	1.42521	3.78374e-23	1.42521	3.78374e-23	0	0.493044	1.32875	1.52867
SYK	1.43116	1.74812e-30	1.43116	1.74812e-30	0	0.496715	1.34616	1.52153
GPR15	1.11694	0.000405438	1.13145	1.26767e-08	0.332233	0.212953	1.05053	1.18753
OTOR	1.14287	0.000220962	1.16061	4.92824e-10	0.481372	0.122579	1.06469	1.22679
IGKV1D-17	1.22703	1.28547e-10	1.23078	8.37529e-14	0.477967	0.124602	1.15283	1.306
SST	0.705407	2.48689e-25	0.705407	2.48689e-25	0	0.581701	0.660505	0.753361
RETSAT	1.34668	2.09293e-10	1.35752	1.7148e-19	0.456425	0.137505	1.22855	1.47617
TBX4	1.21907	3.2998e-07	1.22775	1.19193e-14	0.493952	0.115152	1.1298	1.31539
OR7E14P	1.29787	1.20439e-16	1.29828	4.14731e-17	0.320299	0.220118	1.22021	1.38046
KRBA1	1.43456	7.16087e-31	1.43456	7.13622e-31	0	0.408207	1.34937	1.52513
SLC46A3	1.3049	1.72092e-08	1.30941	2.17639e-16	0.495355	0.114328	1.18959	1.43139
DDX18P1	1.25185	1.56933e-07	1.26379	6.56645e-15	0.490506	0.117179	1.15105	1.36148
THEMIS3P	1.20467	1.70602e-07	1.20303	8.76373e-14	0.430136	0.153428	1.12345	1.29175
IL27	1.22511	9.31713e-09	1.22568	4.03476e-14	0.378275	0.185047	1.14309	1.31301
CPEB2	1.36265	8.23777e-14	1.37152	5.96361e-22	0.348371	0.203212	1.25634	1.47795
HNRNPA1P59	1.31795	1.54456e-19	1.31795	1.53623e-19	0.00621355	0.388742	1.24139	1.39923
IRF9	1.32519	2.07966e-17	1.3263	2.19986e-20	0.174106	0.303988	1.24179	1.4142
ZNF419	1.47777	6.60204e-32	1.47679	6.14701e-35	0.0427365	0.371433	1.38462	1.57719
PHOSPHO1	1.29077	1.07865e-11	1.30558	1.11846e-21	0.430482	0.153218	1.19917	1.38938
METTL22	1.38224	2.17094e-26	1.38224	2.17094e-26	0	0.532633	1.30215	1.46726
AMD1	1.38321	2.48196e-22	1.38321	2.48196e-22	0	0.904739	1.29562	1.47672
TXNRD1	1.43425	1.0163e-16	1.43705	5.51959e-29	0.441782	0.146357	1.3172	1.5617
ROBO4	1.39152	1.31369e-26	1.39152	1.31369e-26	0	0.59513	1.30963	1.47854
SLC10A7	1.33789	7.32104e-21	1.3379	6.79585e-21	0	0.423389	1.25885	1.42189
RUSC1	1.33969	2.28759e-23	1.33969	2.28759e-23	0	0.64759	1.26477	1.41905
MOCS3	1.35481	1.19223e-15	1.35223	1.85369e-20	0.195012	0.29252	1.25774	1.45938
WTIP	1.34808	1.71917e-12	1.3359	3.41823e-22	0.456569	0.137419	1.24074	1.4647
CYCSP10	1.33371	9.92155e-21	1.33371	9.59628e-21	0.122131	0.331638	1.25548	1.41682
HSPA1B	1.35856	1.06896e-28	1.35931	2.29025e-31	0.166784	0.307958	1.28709	1.43399
FBXL8	1.33749	3.14581e-22	1.33749	3.14581e-22	0	0.637002	1.26113	1.41847
PLCE1	1.40574	1.01504e-31	1.40574	1.01504e-31	0	0.595014	1.32791	1.48813
NTRK1	1.25341	6.79904e-19	1.25341	6.79904e-19	0	0.725558	1.19244	1.31749
SLC3A2	1.33869	9.68102e-18	1.33812	1.97586e-18	0	0.488796	1.25238	1.43096
PRKRA	1.41586	1.09786e-22	1.41587	1.05841e-22	0	0.48689	1.32076	1.51781
TTI2	1.39667	7.87661e-24	1.39667	7.65186e-24	0.0956797	0.345227	1.3087	1.49055
EIF2AK3	1.46464	2.55666e-29	1.46534	1.70375e-31	0.281854	0.242932	1.37036	1.56541
SLC6A10P	1.10615	0.00165551	1.12488	9.02515e-08	0.323635	0.218118	1.03876	1.1779
ABCF2	1.45344	1.81588e-19	1.45517	1.08835e-31	0.405001	0.168746	1.34006	1.57642
CYB561A3	1.35109	6.526e-14	1.34376	9.6931e-20	0.251908	0.260365	1.24888	1.46167
F2RL3	1.28269	3.95868e-22	1.28269	3.864e-22	0	0.546007	1.21958	1.34906
MECR	1.35425	4.20961e-14	1.35183	1.00897e-19	0.277327	0.245587	1.25178	1.4651
ZNF662	1.48189	1.7378e-17	1.49101	7.33908e-35	0.484699	0.120607	1.35356	1.6224
IGKV6-21	1.18588	3.3808e-06	1.19551	8.65558e-12	0.483347	0.121408	1.10359	1.27431
FLCN	1.41548	9.70187e-17	1.41126	8.50443e-26	0.394202	0.175335	1.30408	1.5364
ZNF547	1.4456	4.52273e-27	1.44843	4.52409e-33	0.190577	0.294969	1.35187	1.54583
HMGB3P8	1.1239	6.12316e-05	1.13505	1.97356e-08	0.153319	0.315196	1.0615	1.18996
B3GALT1	1.3312	1.46411e-14	1.33634	3.22128e-19	0.266605	0.251849	1.2376	1.43188
TMEM203	1.47005	1.42617e-27	1.47005	1.42617e-27	0	0.466962	1.37148	1.5757
FMO7P	1.21128	1.65849e-09	1.21086	2.32793e-14	0.324018	0.217889	1.1381	1.28917
COX7A2L	1.30858	3.83466e-18	1.30858	3.83466e-18	0	0.448571	1.23151	1.39047
TLL1	0.702304	4.74631e-18	0.702304	4.72477e-18	0.112869	0.336434	0.648317	0.760787
LRRK2	1.37624	1.85443e-30	1.37624	1.84397e-30	0.00725015	0.38826	1.30315	1.45342
COMP	1.16972	4.18029e-05	1.18046	2.56522e-09	0.409293	0.166127	1.08521	1.26082
RORC	1.15027	7.49653e-05	1.16051	3.64286e-10	0.482461	0.121933	1.07327	1.2328
HYLS1	1.31282	4.05716e-12	1.31966	7.92828e-18	0.349356	0.202616	1.21562	1.41779
COPS7B	1.42706	1.08228e-17	1.42882	1.14625e-26	0.381137	0.183303	1.31553	1.54805
SMUG1	1.41467	1.53452e-25	1.41467	1.53452e-25	0	0.684823	1.32552	1.50981
RFPL4A	1.24371	8.8952e-13	1.24371	8.8952e-13	0	0.720386	1.1715	1.32037
SCML1	1.34457	2.3745e-19	1.34457	2.3745e-19	0	0.524877	1.26056	1.43418
SPDYA	1.3257	2.60955e-23	1.3257	2.6028e-23	0	0.49696	1.25406	1.40144
ZNF616	1.4541	1.11193e-30	1.4541	1.11193e-30	0	0.786719	1.36433	1.54978
CCNA1	1.31159	5.3149e-19	1.31159	5.3149e-19	0	0.860346	1.23558	1.39227
SCN9A	1.22302	1.44484e-11	1.22524	2.14904e-14	0.234192	0.270519	1.15361	1.29661
WDSUB1	1.24718	4.70097e-06	1.25277	2.87665e-11	0.486039	0.119815	1.13463	1.37088
AKR7A2P1	1.25163	3.9711e-12	1.25374	1.44154e-14	0.190954	0.294762	1.17473	1.33355
PPIL6	1.2537	1.01874e-13	1.2537	1.01874e-13	0	0.499024	1.1812	1.33066
FRMD4B	1.38369	6.52245e-22	1.38937	7.25032e-29	0.247355	0.262986	1.29511	1.47833
CCNO	1.27274	4.63612e-16	1.27381	3.50916e-17	0.241956	0.266084	1.20077	1.34902
TICRR	1.42359	6.75091e-24	1.42896	2.32661e-35	0.354912	0.19925	1.32911	1.52478
NCR1	1.18124	2.17342e-06	1.1685	9.4586e-13	0.496161	0.113856	1.10257	1.26552
TBC1D3F	1.22824	2.81423e-12	1.22824	2.81423e-12	0	0.611146	1.15941	1.30116
ECHDC3	1.25247	9.12049e-14	1.25249	6.04184e-14	0	0.429232	1.18048	1.32886
SCML4	1.18926	1.3827e-15	1.18925	1.32472e-15	0.200945	0.289231	1.13974	1.24094
CCNDBP1	1.23718	4.2401e-06	1.235	4.84871e-11	0.497456	0.113098	1.12991	1.35464
CCL25	1.19751	8.17531e-07	1.20555	1.81835e-11	0.39108	0.17724	1.11472	1.28646
APLP2	1.42331	5.64526e-25	1.42331	5.64526e-25	0	0.821627	1.33104	1.52199
GABRR1	1.16977	4.07393e-15	1.16977	4.07393e-15	0	0.54734	1.12487	1.21646
FANCG	1.39113	8.61682e-15	1.38471	7.92043e-27	0.462203	0.134029	1.27982	1.51213
GOLGA8Q	1.22932	7.90007e-10	1.22911	1.64161e-14	0.385471	0.180661	1.151	1.31297
PILRB	1.33386	4.42418e-24	1.33386	4.42418e-24	0	0.91111	1.26149	1.41039
DAG1	1.34888	6.94364e-19	1.34888	6.90152e-19	0	0.490877	1.26262	1.44103
CYP2R1	1.32077	1.80387e-23	1.32075	1.6059e-23	0	0.482592	1.25056	1.39492
PTCH2	1.3379	3.71004e-21	1.33793	3.31043e-21	0	0.450191	1.25944	1.42125
SLC28A1	1.22074	8.53899e-09	1.22621	3.47336e-13	0.335451	0.211015	1.1406	1.30651
MIA	1.25774	6.43238e-18	1.25774	6.43238e-18	0	0.779731	1.19388	1.32502
MAN1A1	1.26842	2.54578e-09	1.26789	6.8481e-14	0.34234	0.206859	1.173	1.37161
BTN3A3	1.33041	3.88062e-19	1.33041	3.88062e-19	0	0.929588	1.2497	1.41634
TLR10	1.23126	2.29343e-08	1.23154	1.20242e-11	0.241028	0.266616	1.14462	1.32446
WDR55	1.40901	6.82343e-17	1.40479	2.72511e-25	0.354429	0.199543	1.30005	1.5271
ZFP36L1	1.40504	2.50866e-24	1.40568	4.1545e-25	0.219216	0.279005	1.31597	1.50014
CFHR1	1.26732	8.01819e-20	1.26732	8.01819e-20	0	0.825087	1.20437	1.33357
CSNK1A1	1.34528	5.16231e-10	1.33084	7.87678e-16	0.376857	0.185911	1.22513	1.4772
GTPBP10	1.26551	2.21617e-08	1.26507	1.6183e-12	0.338856	0.208962	1.16529	1.37434
HNRNPC	1.5076	2.95993e-19	1.50005	5.30881e-30	0.338968	0.208894	1.37826	1.64907
OBP2A	1.17556	3.0154e-11	1.17556	3.0154e-11	0	0.632958	1.1208	1.23299
FXYD3	1.24794	2.35579e-15	1.24794	2.35579e-15	0	0.419408	1.18139	1.31825
CETP	1.23578	8.42679e-09	1.23768	1.41993e-12	0.336174	0.210579	1.14989	1.32809
CYP4V2	1.25721	9.95204e-08	1.26247	7.03543e-13	0.396406	0.17399	1.15568	1.36766
URAHP	1.2875	3.59707e-11	1.28915	1.81905e-14	0.284945	0.241115	1.19469	1.38752
VSIG1	1.1905	2.27658e-08	1.19732	2.27922e-12	0.282181	0.24274	1.11989	1.26556
SPTLC1P3	1.15376	0.000586042	1.16733	6.16996e-08	0.463677	0.133144	1.06342	1.25178
CAV3	1.16411	1.52288e-10	1.16459	6.11903e-11	0.00168444	0.390845	1.1112	1.21953
ATRIP	1.3292	5.36618e-18	1.3292	5.36618e-18	0	0.667694	1.24615	1.41778
SLC12A9	1.39016	1.36751e-17	1.38544	1.07856e-22	0.143288	0.320534	1.28891	1.49936
IL17RA	1.41836	5.74234e-23	1.4205	5.18538e-27	0.350539	0.2019	1.32324	1.52031
L3HYPDH	1.43638	7.81443e-30	1.43638	7.81443e-30	0	0.846483	1.34928	1.52911
RCBTB2	1.25789	1.65913e-07	1.25898	1.82884e-12	0.422525	0.158061	1.15433	1.37074
GART	1.32759	5.04812e-10	1.32022	1.10202e-16	0.430872	0.152981	1.21415	1.45164
ELOVL6	1.31289	1.00302e-16	1.31289	9.984e-17	0	0.469434	1.23119	1.40002
GAS6	1.2872	2.41168e-10	1.28113	5.84408e-15	0.283636	0.241885	1.19045	1.39182
PIGL	1.30535	2.49387e-16	1.30305	5.05087e-18	0	0.424957	1.22476	1.39125
TEP1	1.49613	7.63378e-36	1.49613	7.63378e-36	0	0.641955	1.40453	1.5937
SULT1C2	1.23277	2.96307e-19	1.23277	2.96307e-19	0	0.61575	1.17768	1.29045
GABRR2	1.28327	2.50413e-19	1.28327	2.50413e-19	0	0.427908	1.21535	1.35499
NBPF3	1.36914	6.99767e-24	1.36914	6.99767e-24	0	0.867729	1.28798	1.45542
TLCD2	1.29407	6.86045e-20	1.29407	6.86045e-20	0	0.561058	1.2244	1.3677
GADD45B	1.37226	2.91118e-25	1.37229	2.68537e-25	0.11547	0.335092	1.2927	1.45672
DLD	1.30038	1.31057e-14	1.30048	5.83309e-15	0.216116	0.28075	1.21634	1.39024
AVPR1A	1.20929	1.53597e-15	1.20928	1.36828e-15	0.0802341	0.353009	1.1541	1.26711
ERLEC1	1.31322	2.17679e-09	1.31516	3.94072e-14	0.350211	0.202098	1.2011	1.43581
PPIL1	1.25421	4.43271e-14	1.25421	4.37265e-14	0	0.434445	1.18257	1.3302
SEC23A	1.33902	1.03108e-18	1.33902	1.03108e-18	0	0.532827	1.25502	1.42865
AKT1	1.455	1.55311e-29	1.455	1.55311e-29	0	0.792259	1.36326	1.55292
ZSCAN25	1.45291	1.01976e-29	1.45291	1.01976e-29	0	0.531599	1.36193	1.54998
ADAMTS4	1.41587	2.92876e-30	1.41587	2.92876e-30	0	0.772985	1.33392	1.50286
SH3BP2	1.44895	6.91491e-16	1.4429	2.39382e-28	0.45733	0.13696	1.32418	1.58547
CADM1	1.28839	1.23549e-13	1.28814	5.95142e-15	0.192653	0.293824	1.2049	1.37767
ZC3H11A	1.22331	2.06098e-11	1.22406	2.12944e-16	0.482718	0.121781	1.15328	1.29759
ZKSCAN5	1.35113	1.3922e-19	1.35113	1.32447e-19	0	0.438487	1.2659	1.44209
TDP2	1.4485	6.56188e-26	1.4485	6.48683e-26	0.0877226	0.34925	1.35193	1.55196
MYPOP	1.26316	1.90581e-15	1.26316	1.90581e-15	0	0.637336	1.19244	1.33807
DTNBP1	1.36508	3.96009e-15	1.36349	6.13522e-19	0.21946	0.278867	1.2631	1.47529
ATP2C2	0.772225	5.57753e-09	0.772057	6.81408e-12	0.277148	0.245692	0.707943	0.842344
TSPAN1	1.24035	1.4612e-14	1.24035	1.4612e-14	0	0.434309	1.1741	1.31034
ZNF136	1.35504	1.24824e-20	1.35504	1.24824e-20	0	0.869726	1.2711	1.44451
RADIL	1.27197	5.16146e-15	1.27198	5.05681e-15	0.224466	0.276041	1.19757	1.35099
KERA	1.20557	2.27296e-13	1.20557	2.27296e-13	0	0.653809	1.1468	1.26735
MMP12	1.2342	1.436e-16	1.2342	1.42875e-16	0.25288	0.259804	1.1741	1.29737
TLR7	1.28702	1.43882e-15	1.28721	6.9929e-17	0.275003	0.246948	1.2097	1.36928
PPIAP3	1.20195	1.50656e-05	1.2048	1.50587e-09	0.457159	0.137063	1.10588	1.30636
NPC1L1	1.17947	1.86081e-08	1.18089	4.84718e-11	0.248656	0.262238	1.11354	1.2493
QSOX1	1.37882	2.2833e-24	1.37882	2.2644e-24	0.0685483	0.358822	1.29618	1.46673
ZNF283	1.33733	1.43677e-20	1.33733	1.43677e-20	0	0.927795	1.25785	1.42184
ATL2	1.32797	2.78591e-17	1.32797	2.78591e-17	0	0.718818	1.24346	1.41822
HSD17B13	1.3245	3.16166e-23	1.3245	3.16166e-23	0	0.548547	1.25301	1.40007
UBR7	1.35732	8.00499e-18	1.35732	8.00499e-18	0	0.545651	1.26603	1.4552
ZFP30	1.40878	4.44979e-27	1.40878	4.44979e-27	0	0.872061	1.32365	1.49939
RTN2	0.723489	3.88839e-22	0.723486	3.79931e-22	0.179935	0.300811	0.677567	0.772522
NOP56	1.34856	1.65235e-11	1.33526	1.36411e-18	0.396373	0.17401	1.23614	1.47119
KLF11	1.36438	3.34827e-11	1.38006	7.55892e-23	0.49904	0.112171	1.24465	1.49563
ADAT1	1.36672	1.2113e-21	1.36672	1.2113e-21	0	0.771307	1.2819	1.45715
SEPSECS	1.36258	1.37354e-13	1.36959	3.00767e-23	0.449163	0.141889	1.25537	1.47896
ARIH2	1.46142	5.55282e-29	1.46142	5.55282e-29	0	0.83554	1.36732	1.562
MRGPRE	1.1926	2.52709e-10	1.19291	3.2516e-11	0	0.428397	1.12925	1.2595
EXTL1	0.749509	2.1428e-09	0.745892	9.03672e-18	0.485639	0.120051	0.681993	0.82371
YWHAQP5	1.18472	1.97448e-05	1.18197	2.1916e-09	0.461449	0.134482	1.09599	1.28063
TEX29	0.795242	6.48379e-10	0.795615	5.75199e-12	0.189434	0.295599	0.739493	0.855194
BBC3	1.27349	9.10829e-12	1.27186	9.27106e-15	0.197318	0.291244	1.18801	1.36512
CTRC	1.20917	5.00579e-10	1.2098	1.97976e-12	0.314785	0.223417	1.13892	1.28377
TMEM120B	1.35357	7.4215e-21	1.35357	7.4215e-21	0	0.949271	1.27049	1.44208
HPR	0.694147	5.14755e-28	0.694195	2.58333e-30	0.132817	0.326056	0.650328	0.740919
ETV5	1.24984	1.2303e-10	1.2456	9.65353e-14	0.22639	0.274952	1.16777	1.33767
IGHV3-64	1.15693	3.60378e-05	1.16661	1.95733e-09	0.459125	0.13588	1.07963	1.23977
DACT1	1.33166	1.60974e-19	1.33166	1.60942e-19	0.0306294	0.37724	1.25145	1.417
TICAM2	1.27573	7.21534e-12	1.26778	1.6218e-16	0.349892	0.202292	1.1899	1.36774
DNAH3	1.10689	0.0039672	1.12341	7.85006e-07	0.456825	0.137265	1.03299	1.18607
FOXF1	1.28107	5.68841e-18	1.28107	5.56582e-18	0	0.452515	1.21106	1.35512
RBM45	1.35629	3.06704e-20	1.35629	3.06704e-20	0	0.558574	1.27118	1.4471
HPSE	1.36807	1.74358e-14	1.37598	7.62325e-25	0.446046	0.143774	1.26275	1.48216
ZNF273	1.25627	2.16272e-13	1.25627	2.15802e-13	0.0777274	0.354261	1.18201	1.33521
MAP3K19	1.23319	1.34704e-14	1.23319	1.34704e-14	0	0.524392	1.16913	1.30076
SLC2A5	1.33786	6.47165e-19	1.33786	6.47165e-19	0	0.806801	1.25465	1.42659
ZNF587	1.3559	5.36985e-19	1.35422	5.51989e-21	0	0.397662	1.26801	1.44988
AQP3	1.29655	5.75336e-21	1.29655	5.75336e-21	0	0.960929	1.22817	1.36874
UBXN2A	1.42494	8.79518e-22	1.42227	2.32818e-26	0.228329	0.273852	1.32545	1.53189
RPL23AP4	1.10893	0.00976625	1.12646	3.00411e-07	0.434967	0.150492	1.02528	1.1994
TSPAN18	1.33917	2.06685e-22	1.33917	2.06685e-22	0	0.602567	1.26273	1.42025
MKS1	1.38726	7.59792e-24	1.38725	7.33477e-24	0	0.424495	1.30162	1.47853
FAM81B	1.23104	3.1049e-13	1.23105	3.08813e-13	0.32057	0.219956	1.16413	1.3018
TMEM184A	1.15475	1.2779e-06	1.16294	5.87832e-12	0.388629	0.178735	1.08943	1.22398
ZNF549	1.4313	2.87276e-27	1.43123	1.99071e-29	0.238068	0.268308	1.34126	1.52739
TMC8	1.35109	1.43854e-12	1.34104	7.57106e-22	0.440733	0.146993	1.2431	1.46845
PCDHB8	1.23657	4.0052e-10	1.23126	3.37773e-13	0.192205	0.294071	1.15696	1.32167
SLC25A14	1.29733	7.34159e-15	1.29733	7.34081e-15	0	0.500817	1.21497	1.38528
UEVLD	1.27362	1.79154e-07	1.27997	3.11119e-13	0.438341	0.148443	1.16305	1.39471
ENPP7	1.17394	7.90228e-06	1.17407	8.03665e-09	0.321817	0.219208	1.09419	1.25949
CLEC9A	0.703481	5.47244e-21	0.703481	5.47244e-21	0	0.960801	0.653736	0.757012
BSCL2	1.25329	1.7083e-15	1.25329	1.7083e-15	0	0.412627	1.18553	1.32493
SLFN5	1.37903	6.63232e-25	1.37917	2.88222e-25	0.262071	0.254485	1.29727	1.46595
TPRKB	1.33977	5.06019e-17	1.33977	5.02861e-17	0.139601	0.322484	1.25123	1.43457
RHBG	1.16395	1.92431e-11	1.16395	1.92431e-11	0	0.612365	1.11347	1.21671
KRT16P1	1.13237	7.38473e-09	1.13237	7.38473e-09	0	0.883811	1.08564	1.18111
ZSCAN32	1.37303	5.55489e-20	1.37303	5.55489e-20	0	0.678849	1.28292	1.46948
ACYP1	1.28312	4.80666e-14	1.28312	4.80666e-14	0	0.761253	1.20258	1.36905
SERPINC1	1.16793	5.70912e-10	1.16972	2.75098e-11	0.205317	0.286797	1.11198	1.22669
VPS45	1.40275	8.569e-23	1.40275	8.569e-23	0	0.614654	1.3112	1.5007
HERPUD1	1.33371	1.98616e-18	1.33371	1.98616e-18	0	0.914002	1.25047	1.42249
TRIM16L	0.828265	3.84749e-05	0.830665	7.92507e-09	0.45443	0.138708	0.757194	0.906007
AHNAK2	1.30089	9.37421e-19	1.30089	9.37421e-19	0	0.80343	1.22721	1.379
SPATA4	1.19773	3.435e-05	1.20801	2.24917e-09	0.438642	0.148261	1.09973	1.30447
DHRS9	0.725332	1.61182e-19	0.725332	1.61182e-19	0	0.933206	0.676534	0.77765
PEX11B	1.23672	4.17054e-07	1.24201	1.15878e-10	0.333871	0.211966	1.13904	1.34279
DHDH	1.19019	1.27793e-05	1.1915	7.45382e-09	0.371419	0.189222	1.10066	1.287
ZNF227	1.45047	6.63683e-31	1.45047	6.63683e-31	0	0.513253	1.36183	1.54488
ANO3	0.739607	1.18474e-11	0.744983	8.60015e-16	0.219269	0.278975	0.677865	0.806972
ANKRD55	0.742985	9.56849e-09	0.745138	2.6004e-15	0.469117	0.129883	0.671292	0.822335
ZNF17	1.44839	1.48966e-25	1.45093	4.98025e-32	0.256365	0.257791	1.35116	1.55263
CHST10	1.40363	7.90159e-24	1.40365	7.21613e-24	0	0.396186	1.31395	1.49944
ZNF565	1.33137	3.1537e-15	1.33864	5.3538e-21	0.37237	0.188643	1.23994	1.42954
LYVE1	0.767558	1.14526e-13	0.767558	1.14526e-13	0	0.647988	0.715774	0.823089
DAPL1	0.728392	4.74859e-17	0.727655	8.48903e-19	0	0.392951	0.676431	0.784345
NUDT9	1.43502	3.66146e-24	1.43502	3.66146e-24	0	0.736347	1.33826	1.53878
ZNF446	1.35598	2.73005e-22	1.35598	2.73005e-22	0	0.694543	1.27514	1.44194
SOHLH2	1.27168	7.90039e-14	1.27168	7.90039e-14	0	0.620238	1.19398	1.35443
CYP1B1	1.22193	1.01258e-05	1.21457	7.77691e-10	0.485905	0.119894	1.11789	1.33566
PTPDC1	1.3634	8.85964e-17	1.37314	2.1541e-24	0.2638	0.253481	1.26738	1.4667
CCDC51	1.3061	4.53757e-14	1.30634	2.75417e-14	0.243138	0.265407	1.21856	1.39993
LPCAT1	1.28656	2.88077e-11	1.2792	3.36409e-15	0.235752	0.26963	1.19451	1.3857
IFNGR1	1.30534	4.00012e-16	1.30534	3.98219e-16	0.0998465	0.343108	1.22421	1.39185
HMGB1	1.24723	6.48409e-07	1.24284	1.09883e-10	0.383511	0.181856	1.14329	1.36061
ANKRD7	1.20703	1.90186e-07	1.20852	3.05757e-10	0.315048	0.223259	1.12452	1.29558
MSLN	1.1993	3.11408e-08	1.19981	1.07454e-09	0.0531225	0.366396	1.12455	1.27902
ARHGEF34P	1.24185	5.03937e-15	1.23978	1.41351e-16	0.0900383	0.348082	1.17628	1.31107
QRFPR	0.752964	1.5704e-12	0.752964	1.5704e-12	0	0.638698	0.695992	0.8146
LPAR5	1.23877	3.5445e-07	1.24208	3.99366e-12	0.438918	0.148093	1.14077	1.34519
SNRPGP4	1.18076	2.50664e-08	1.18149	1.3077e-09	0.00556119	0.389046	1.11374	1.25182
ASIC3	0.816533	1.88549e-06	0.813969	2.89788e-10	0.401102	0.171125	0.751223	0.887521
FNTB	1.27362	4.18053e-14	1.27362	4.18046e-14	0	0.434043	1.19616	1.35609
SLC16A6	1.26534	7.6916e-13	1.26302	4.00751e-14	0	0.432008	1.18647	1.34946
XYLB	1.24571	1.74907e-13	1.24571	1.74428e-13	0.134062	0.325402	1.17498	1.3207
ZCCHC3	1.29797	9.97767e-17	1.29799	9.46767e-17	0	0.416558	1.22049	1.38037
HNRNPA3P12	1.20762	1.71958e-06	1.20871	1.90227e-09	0.333395	0.212253	1.1178	1.30466
NDRG1	1.36167	7.66284e-21	1.36167	7.66284e-21	0	0.626204	1.27647	1.45256
ZBTB9	1.32312	1.50982e-18	1.32312	1.50982e-18	0	0.89143	1.24303	1.40837
SNTG2	1.16073	1.2165e-05	1.16347	3.27504e-08	0.253213	0.259612	1.08575	1.24089
AXL	1.21427	1.19221e-05	1.21636	1.54767e-09	0.439651	0.147649	1.11321	1.3245
MTAPP1	1.19428	1.75587e-10	1.19428	1.75587e-10	0	0.455477	1.1309	1.26121
PIGP	1.30422	3.01374e-17	1.30422	3.01374e-17	0	0.610674	1.22626	1.38713
ZRANB3	1.28341	3.41312e-12	1.29062	1.01458e-16	0.315405	0.223046	1.19632	1.37684
ADCY3	1.36516	1.59374e-19	1.36516	1.59374e-19	0	0.646677	1.27605	1.46049
TRIO	1.45816	6.49675e-32	1.45816	6.49675e-32	0	0.62664	1.3693	1.55279
HDDC3	1.33866	4.60999e-16	1.34275	1.04753e-19	0.091237	0.347477	1.24767	1.43628
ZNF3	1.32063	1.30338e-10	1.32071	2.66276e-17	0.425978	0.155958	1.21324	1.43753
SMN2	1.3642	1.37097e-15	1.3642	1.37097e-15	0	0.686016	1.2641	1.47221
TPP1	1.32984	1.6652e-17	1.32984	1.6652e-17	0	0.608089	1.24539	1.42003
NPM1P14	1.13126	3.41155e-07	1.13283	3.17196e-08	0.0169201	0.383733	1.07888	1.18617
CATSPERG	1.29567	1.2053e-18	1.29567	1.2053e-18	0	0.491871	1.22315	1.37248
GPRIN3	1.31522	1.66008e-19	1.31522	1.63973e-19	0	0.460708	1.23931	1.39577
TSPAN19	1.17758	6.46007e-06	1.18428	4.10319e-09	0.3537	0.199985	1.09684	1.26426
CCDC28A	1.31062	1.36458e-12	1.31449	3.11503e-16	0.394153	0.175365	1.21616	1.41242
FBXL6	1.26522	7.31172e-08	1.2699	1.45765e-13	0.457139	0.137075	1.16137	1.37836
RIN3	1.23793	9.33323e-08	1.23459	6.11461e-11	0.313351	0.224273	1.14464	1.33883
CAT	1.31078	6.12559e-17	1.31079	6.08064e-17	0	0.494252	1.23023	1.39662
DHRS2	0.767543	1.84975e-11	0.767543	1.84975e-11	0	0.41928	0.710524	0.829138
FFAR3	1.1884	3.04327e-08	1.18729	5.86556e-10	0.0322098	0.376486	1.11799	1.26325
MAPK3	0.805337	2.31685e-07	0.817128	4.44852e-12	0.460138	0.13527	0.741902	0.874195
ST3GAL1	1.39385	3.70059e-26	1.39385	3.51925e-26	0	0.459075	1.31069	1.48229
TLR5	1.302	9.55667e-19	1.30203	8.88155e-19	0.192282	0.294029	1.228	1.38045
RWDD4P1	1.22662	1.78175e-11	1.22662	1.78175e-11	0	0.455914	1.1557	1.30188
SERPINB9	1.30422	9.69582e-16	1.3017	6.49507e-18	0.0963072	0.344908	1.22236	1.39157
GPN3P1	0.74097	7.87659e-08	0.748278	3.58354e-11	0.315796	0.222812	0.66417	0.82665
CNOT2	1.27662	3.66642e-17	1.2771	5.71132e-20	0.31799	0.2215	1.2061	1.35127
SH3TC1	1.36886	6.5441e-24	1.36886	6.5441e-24	0	0.671432	1.28782	1.455
PLCG2	1.34888	1.13633e-24	1.34888	1.04711e-24	0.0574979	0.364259	1.27389	1.4283
ANKRD66	1.1846	1.50464e-10	1.1846	1.50464e-10	0	0.883136	1.12476	1.24763
HMGB1P21	1.22166	8.1707e-13	1.22166	8.08371e-13	0	0.431979	1.15649	1.2905
NSFL1C	1.33579	3.41995e-09	1.31994	6.06326e-16	0.47369	0.12715	1.2135	1.47041
OR4T1P	1.12396	0.00174367	1.12891	3.49953e-06	0.470126	0.12928	1.04467	1.20927
LRAT	1.26883	1.42671e-15	1.26883	1.42671e-15	0	0.688007	1.19678	1.34521
ATF7IP2	1.19465	2.52394e-06	1.19504	1.45889e-09	0.377497	0.185521	1.10936	1.2865
CORIN	1.11681	0.00350504	1.12652	6.16387e-06	0.452407	0.139929	1.03698	1.20278
UMODL1	1.15247	1.87154e-09	1.15249	1.80877e-09	0.129003	0.328054	1.10034	1.20706
LMOD1	0.822214	2.0921e-06	0.820989	2.99458e-09	0.356256	0.198435	0.75834	0.891469
CCDC96	1.34113	2.49593e-22	1.34113	2.49593e-22	0	0.79307	1.26405	1.42291
CASS4	1.21478	1.33887e-06	1.22658	1.33094e-11	0.428211	0.154599	1.12263	1.31449
SMDT1	0.768778	8.62938e-13	0.780638	1.17863e-19	0.268286	0.25087	0.715319	0.826232
EPN2	0.81219	1.65366e-06	0.811816	1.89464e-10	0.423681	0.157356	0.745942	0.884322
BCL2L15	1.32019	2.41936e-20	1.32019	2.41936e-20	0	0.889329	1.24466	1.40029
FIBIN	1.26099	9.61789e-07	1.26792	6.71323e-13	0.479525	0.123676	1.14927	1.38357
C4B	1.41891	1.76639e-28	1.41891	1.76639e-28	0	0.545701	1.33367	1.50959
KRT33A	0.690736	1.10272e-11	0.690736	1.10272e-11	0	0.888087	0.620791	0.768562
PSMA6P4	1.14522	5.49398e-05	1.1535	3.19511e-08	0.413166	0.163765	1.0722	1.22322
ZNF324B	1.47059	1.6264e-16	1.48606	3.85708e-34	0.49322	0.115582	1.34179	1.61175
AKR1B10	1.20967	5.28287e-14	1.20967	5.11358e-14	0	0.403001	1.15115	1.27115
OTX2	1.18748	1.12713e-12	1.18748	1.12713e-12	0	0.964549	1.13257	1.24505
KIR3DL2	1.16282	6.15278e-06	1.15919	1.92586e-08	0.240716	0.266794	1.08921	1.2414
TRPC6	1.33246	2.08401e-23	1.33246	2.05101e-23	0	0.432756	1.25935	1.40981
FKBPL	1.4141	1.99431e-19	1.41993	1.23514e-28	0.325885	0.216768	1.31147	1.52477
ADCY8	0.846191	6.27074e-05	0.847565	8.13291e-08	0.412188	0.164361	0.77974	0.918305
NHLRC3	1.32002	4.03582e-18	1.32002	4.03582e-18	0	0.541345	1.23978	1.40544
CCT6B	0.82076	5.74283e-06	0.822262	1.1678e-09	0.434268	0.150917	0.75361	0.893893
ACVR1	1.39091	8.48551e-16	1.39006	4.48327e-25	0.372302	0.188684	1.2835	1.5073
RBM20	1.22181	7.19992e-12	1.22181	7.13943e-12	0.0227376	0.380988	1.15378	1.29385
MSANTD2	1.35917	5.02224e-11	1.36365	3.20364e-21	0.490688	0.117071	1.24027	1.48946
TMEM163	0.776746	1.01584e-08	0.782859	1.98157e-13	0.369972	0.190102	0.71242	0.846881
FAM209A	1.25862	8.93945e-11	1.26819	3.02192e-17	0.308468	0.227185	1.17408	1.34925
DPYSL5	1.41492	1.11038e-13	1.42861	5.03504e-25	0.408455	0.166639	1.29108	1.55063
TUSC2	1.2757	8.88448e-08	1.26363	2.4792e-12	0.415506	0.162338	1.16679	1.39476
NOS3	1.33367	2.94544e-21	1.33369	2.73372e-21	0.277983	0.245203	1.25647	1.41561
MAPKAPK5	1.34814	1.62257e-19	1.34814	1.62257e-19	0	0.913673	1.26356	1.43839
ZNF569	1.42051	2.24359e-27	1.42127	1.61051e-28	0	0.496639	1.33315	1.51359
ZNF165	1.30094	1.54367e-19	1.30094	1.54367e-19	0	0.751681	1.22882	1.37729
RGL2	1.33719	7.22238e-17	1.33719	7.22238e-17	0	0.703324	1.24896	1.43165
GPC6	1.2276	1.17974e-11	1.2276	1.17974e-11	0	0.427733	1.15697	1.30254
SMYD4	1.31947	1.97528e-17	1.31947	1.97528e-17	0	0.960436	1.23772	1.40662
NEUROD4	0.776779	1.43297e-07	0.773927	1.34118e-10	0.344895	0.205315	0.707014	0.853428
DLEC1	1.26546	6.66108e-14	1.26792	1.49331e-15	0.208711	0.284902	1.18989	1.34582
HTR7P1	1.1898	3.51332e-05	1.19475	6.67558e-09	0.430216	0.15338	1.09577	1.2919
LIN28B	1.17438	3.36691e-12	1.17368	1.13089e-12	0	0.55981	1.12242	1.22875
IGKV1D-8	0.731702	1.75022e-14	0.731702	1.75022e-14	0	0.676142	0.675549	0.792523
DNAH5	1.19544	2.72364e-08	1.20072	3.55227e-11	0.256071	0.257961	1.12251	1.27311
SLC35A3	1.44817	6.51776e-28	1.44823	3.83113e-28	0	0.422492	1.35531	1.5474
GATA6	1.20208	8.64215e-12	1.20208	8.64215e-12	0	0.62395	1.14022	1.26731
ARL4D	1.20918	8.54435e-07	1.20369	1.31152e-09	0.329061	0.21486	1.1211	1.30417
ESR1	1.1734	7.22773e-05	1.16445	7.9489e-08	0.458976	0.135969	1.0843	1.26982
CCL19	0.790335	3.37006e-11	0.790335	3.37006e-11	0	0.497107	0.737223	0.847272
ZNF442	1.20432	3.42812e-10	1.20432	3.42812e-10	0	0.556008	1.13641	1.27629
NPY	0.77994	6.833e-13	0.780983	1.55474e-14	0.00444877	0.389563	0.728799	0.83467
RPS12P31	1.16918	8.72779e-07	1.16756	1.09701e-08	0.187288	0.29678	1.09858	1.24432
DUSP3	1.32066	3.03726e-19	1.32066	3.03726e-19	0	0.996781	1.24277	1.40343
RPP25	1.26359	7.8652e-17	1.26359	7.8652e-17	0	0.902178	1.19593	1.33506
GJA5	1.20607	4.91639e-11	1.20607	4.91639e-11	0	0.834481	1.14054	1.27537
LDHBP3	0.788943	8.36644e-06	0.792654	1.118e-08	0.368961	0.190717	0.710816	0.875657
ATG12	1.24086	9.26923e-11	1.24086	9.26923e-11	0	0.54962	1.16244	1.32458
IL5RA	1.15852	3.26584e-10	1.15852	3.26584e-10	0	0.6068	1.10657	1.21291
ABCB11	1.14886	5.32995e-09	1.14887	5.2189e-09	0	0.411032	1.09655	1.20366
SPTBN5	1.24889	4.46591e-17	1.24889	4.46591e-17	0	0.490868	1.18578	1.31537
PRDM6	1.21998	3.49455e-08	1.22388	8.87716e-15	0.422368	0.158156	1.13674	1.30931
NDUFAF5	1.19346	5.74285e-08	1.19362	1.64607e-08	0	0.409264	1.11961	1.27219
RNPS1	1.29503	3.90021e-14	1.29579	1.22984e-16	0.143904	0.320208	1.21112	1.38476
AMYP1	1.11822	0.000673296	1.12454	4.26904e-06	0.313098	0.224424	1.04847	1.19261
SYNE4	1.23878	1.95938e-12	1.23951	3.08402e-13	0.0065427	0.388589	1.16706	1.3149
TMEM119	1.26566	4.89168e-13	1.26566	4.89168e-13	0	0.701732	1.18734	1.34915
ANKRD18CP	0.769805	6.99023e-08	0.777591	1.45907e-11	0.355808	0.198707	0.699965	0.846613
WNK4	1.18	1.22173e-05	1.18193	4.67412e-08	0.298214	0.233278	1.09564	1.27085
OR7E158P	1.18979	4.92961e-11	1.18979	4.91529e-11	0.0196592	0.382442	1.12971	1.25307
CMTM8	1.17427	0.000334774	1.17897	1.46465e-07	0.484062	0.120984	1.07558	1.28202
GEMIN2	1.29913	2.94469e-14	1.29913	2.94469e-14	0	0.861144	1.21436	1.38983
TFAP2C	1.18743	1.13737e-06	1.18067	4.09111e-10	0.367248	0.191759	1.10805	1.2725
ENTPD5	1.2876	1.01575e-14	1.2876	1.01575e-14	0	0.471344	1.20773	1.37274
ZNF440	1.36166	2.28856e-20	1.362	5.01755e-21	0.276351	0.246159	1.27543	1.45373
CR1L	1.09761	0.00587684	1.10702	2.42757e-05	0.390586	0.177541	1.02723	1.17282
EXOSC8	1.27219	2.1085e-08	1.27281	6.49944e-13	0.408831	0.166409	1.16944	1.38396
FBXO9	1.21523	7.80465e-10	1.21523	7.80465e-10	0	0.533599	1.14202	1.29314
FOXA2	1.14962	3.49518e-05	1.15514	2.32366e-07	0.283984	0.24168	1.07616	1.2281
TPTE2	0.776023	6.97492e-07	0.771153	1.28391e-12	0.471299	0.128578	0.702063	0.857774
IDUA	1.21989	9.6928e-10	1.21989	9.6928e-10	0	0.50727	1.14459	1.30014
CXADR	1.28153	7.34772e-15	1.28153	7.34772e-15	0	0.842148	1.20388	1.36418
ERAP2	1.24697	2.9012e-11	1.24667	1.82249e-11	0	0.448112	1.16845	1.33077
RNF128	1.24679	3.39137e-14	1.24679	3.39137e-14	0	0.712604	1.1777	1.31995
RPL31P3	1.12498	0.00424692	1.12856	2.30732e-05	0.492933	0.11575	1.03773	1.21956
RDH14	1.42356	7.74743e-29	1.42356	7.74743e-29	0	0.540583	1.33783	1.5148
VWA5B1	1.18914	1.14392e-07	1.19538	5.27933e-12	0.364188	0.193619	1.11538	1.26777
ALOXE3	0.820448	1.62004e-05	0.820594	2.33245e-07	0.288068	0.239276	0.749862	0.897679
WNT6	1.18906	3.94173e-10	1.18906	3.94049e-10	0.0895628	0.348322	1.12627	1.25535
RTN4RL1	0.754563	7.0451e-10	0.754696	1.24026e-15	0.416375	0.161808	0.689943	0.825235
RABGEF1	1.28808	1.96964e-14	1.28682	8.80254e-18	0.234944	0.270091	1.20721	1.37436
ANKRD2	0.8018	4.44043e-08	0.801452	1.43676e-09	0.256124	0.25793	0.740809	0.867811
INO80E	1.3324	1.70081e-18	1.3324	1.70081e-18	0	0.504449	1.24968	1.4206
EPYC	1.16865	2.97647e-06	1.15696	1.09938e-11	0.443061	0.145582	1.09469	1.2476
CFHR3	1.1156	5.95011e-05	1.12107	3.39222e-07	0.299284	0.232644	1.05759	1.1768
HES2	1.20615	2.54127e-09	1.19273	4.05351e-15	0.396986	0.173636	1.13403	1.28285
SOCS2P1	1.12561	0.00539565	1.13554	2.99503e-05	0.399636	0.17202	1.03559	1.22345
SLC27A1	1.22499	1.29083e-06	1.21268	1.18027e-09	0.344679	0.205446	1.12837	1.32989
EIF2D	1.27828	1.26613e-13	1.27828	1.26613e-13	0	0.915395	1.1979	1.36405
NEK10	1.18987	7.05108e-08	1.19419	3.12498e-10	0.241459	0.266369	1.11698	1.26752
LYPD3	1.20722	3.11488e-11	1.20722	3.11488e-11	0	0.608607	1.14195	1.27621
SLC15A1	1.11919	4.04252e-05	1.12252	4.27736e-07	0.384328	0.181358	1.0606	1.181
AP2M1	1.34393	2.75514e-11	1.34113	5.38751e-19	0.414474	0.162967	1.23194	1.46609
ZNF625	1.22678	9.12199e-12	1.22678	9.12199e-12	0	0.793627	1.15679	1.301
DEFT1P	1.10766	0.0208227	1.12561	7.35036e-05	0.411047	0.165057	1.01566	1.20799
KCNH5	0.803425	3.45892e-05	0.811932	1.64723e-08	0.497799	0.112897	0.72436	0.89112
ITIH4	1.16668	5.92992e-05	1.16715	6.56217e-07	0.254959	0.258604	1.08211	1.25785
DLK1	1.18865	8.23292e-12	1.18865	8.23292e-12	0	0.701347	1.13118	1.24905
CDH19	1.25565	1.97933e-15	1.25565	1.94693e-15	0	0.433565	1.18705	1.3282
DYSF	1.24627	1.4549e-12	1.24627	1.4549e-12	0	0.623698	1.17257	1.32461
ARHGAP40	1.14759	9.22914e-05	1.15447	5.05529e-07	0.287695	0.239495	1.07107	1.22957
OIT3	1.11912	0.00157307	1.12919	6.78639e-07	0.48935	0.117859	1.04369	1.20001
SKA2P1	1.18189	4.77962e-05	1.18607	1.69026e-08	0.419068	0.160166	1.09042	1.28104
MAD2L1BP	1.31925	1.17708e-16	1.31925	1.17708e-16	0	0.567521	1.23555	1.40861
CAAP1	1.3513	5.65349e-18	1.3513	5.65349e-18	0	0.93565	1.26208	1.44682
TMEM253	1.21361	1.46871e-10	1.21361	1.46871e-10	0	0.695714	1.14384	1.28764
C2CD4B	1.13781	6.77563e-05	1.14206	1.18165e-06	0.257807	0.256957	1.06779	1.21243
ANKRD26P2	1.20956	2.2687e-11	1.20956	2.2687e-11	0	0.749912	1.14396	1.27892
SBK3	1.10963	0.00792047	1.11281	4.90381e-05	0.491281	0.116722	1.02762	1.19819
RELT	1.40532	8.16648e-15	1.40529	2.67101e-27	0.456112	0.137694	1.28966	1.53135
IGF2BP1	1.14142	8.4947e-09	1.14142	8.4947e-09	0	0.581735	1.09117	1.19398
CRYBA2	1.1403	0.00299995	1.14783	5.40959e-06	0.497305	0.113186	1.04559	1.24358
TBK1	1.35375	2.79889e-22	1.35833	1.48623e-27	0.32864	0.215113	1.27345	1.43912
TRGC1	0.763009	2.28721e-15	0.763009	2.28721e-15	0	0.807642	0.713636	0.815799
OR7E161P	1.16857	1.57181e-06	1.16864	3.19363e-08	0.223704	0.276472	1.09658	1.24528
BPIFC	1.10148	0.000402071	1.10748	1.54087e-05	0	0.428253	1.04407	1.16206
GPR180	1.26251	6.61055e-11	1.26793	2.25497e-14	0.232618	0.271415	1.17719	1.35402
IGKV2D-24	1.18285	1.72365e-10	1.18285	1.72075e-10	0.295408	0.23494	1.12341	1.24543
LAT	1.21451	7.03056e-11	1.21451	7.03056e-11	0	0.609323	1.14559	1.28757
GCNT1P3	1.20445	8.09611e-12	1.20445	8.09611e-12	0	0.578098	1.1419	1.27043
PRDX3P3	1.10893	0.00292957	1.11583	1.21453e-05	0.460287	0.135181	1.03591	1.1871
OTUD6B	1.22677	4.95172e-06	1.23564	6.02487e-10	0.397761	0.173163	1.12375	1.33924
ZNF606	1.40946	5.49731e-19	1.41735	3.092e-26	0.226957	0.27463	1.30688	1.52009
FAM216B	1.18236	5.65638e-12	1.18236	5.65638e-12	0	0.842118	1.12732	1.24008
ZNF716	1.17059	4.0641e-10	1.1677	1.4078e-13	0.233265	0.271047	1.11419	1.22985
LCN2	1.1833	5.29341e-06	1.17594	2.04081e-09	0.463209	0.133425	1.1006	1.27222
CYTH3	1.38687	4.17614e-23	1.38687	4.17614e-23	0	0.894515	1.29991	1.47964
RNF138P1	1.18532	1.04806e-08	1.18532	1.04806e-08	0	0.412325	1.11828	1.25639
ATP2A1	1.21593	1.98795e-13	1.21593	1.98795e-13	0	0.61572	1.15416	1.281
PPP1R42	1.23388	4.75349e-12	1.23394	4.36392e-12	0.0187068	0.382891	1.1625	1.30964
AKIRIN2	1.32841	2.81427e-16	1.32841	2.79639e-16	0.147478	0.31831	1.24103	1.42193
RNF5P1	1.1467	0.00186874	1.14836	1.1072e-05	0.459376	0.135729	1.05193	1.25001
TAF1A	1.33418	1.4144e-18	1.33418	1.4144e-18	0	0.504013	1.25116	1.4227
QRFP	1.23285	1.48712e-11	1.23966	3.38216e-16	0.157023	0.313214	1.16014	1.31012
VEGFC	1.24884	2.06347e-13	1.24884	2.06319e-13	0	0.4049	1.17694	1.32514
GOLGA5P1	1.13083	0.000162952	1.13337	2.52102e-06	0.269114	0.250388	1.06082	1.20546
FAM78A	1.26464	8.00909e-14	1.26464	8.00097e-14	0.235559	0.26974	1.18908	1.34499
GPAT2	1.19258	3.37061e-08	1.19674	1.10884e-10	0.256746	0.25757	1.1203	1.26952
FER1L5	1.17129	1.70227e-06	1.17196	2.68351e-08	0.250033	0.261445	1.09786	1.24965
HNRNPA1P65	1.13698	0.000620005	1.13998	1.73093e-06	0.430545	0.153179	1.0564	1.22371
PSMD10P1	1.17559	4.62186e-05	1.18309	1.53911e-08	0.36135	0.195343	1.08757	1.27074
FGL1	1.14361	9.42395e-05	1.14517	1.46773e-06	0.239344	0.267579	1.06912	1.22328
ERVV-2	1.10714	7.10187e-06	1.10714	7.10187e-06	0	0.594998	1.05904	1.15743
GBA3	1.11532	0.00468713	1.12863	1.0384e-05	0.442324	0.146028	1.03406	1.20296
RAD51D	1.23977	5.12128e-08	1.23345	1.62059e-10	0.195293	0.292365	1.14751	1.33946
ELOVL5	1.27083	8.80154e-13	1.27083	8.80154e-13	0	0.888856	1.19	1.35715
HTR1E	0.771964	3.63428e-12	0.772017	2.50895e-12	0.0982865	0.343903	0.717632	0.83041
RPS7P12	1.1693	0.0003747	1.16287	7.8424e-07	0.465886	0.131818	1.07276	1.27453
HSBP1L1	1.23467	4.88261e-10	1.23467	4.88261e-10	0	0.487497	1.15535	1.31943
DOK5	1.19526	0.000115354	1.19965	6.21793e-08	0.434521	0.150763	1.09166	1.30869
RBM44	1.23322	5.32476e-10	1.23842	1.0587e-13	0.190446	0.295042	1.15426	1.31758
ZNF726	1.29301	7.14782e-18	1.29301	7.14782e-18	0	0.605923	1.21956	1.37088
RTTN	1.32757	6.9904e-17	1.33209	3.69328e-21	0.225248	0.275598	1.24212	1.41889
CLEC4E	1.24686	6.24212e-13	1.24686	6.24212e-13	0	0.707031	1.17413	1.3241
CYP20A1	1.25497	1.40879e-12	1.25498	1.36024e-12	0.319813	0.220409	1.17853	1.33636
ZNF324	1.43749	6.75282e-16	1.44892	4.97622e-31	0.463053	0.133519	1.31629	1.56985
YTHDF1	1.40526	9.75608e-16	1.40796	2.7445e-25	0.359687	0.196353	1.29328	1.52694
REP15	1.21255	3.09847e-13	1.21255	3.09847e-13	0	0.685909	1.15132	1.27703
TMED6	1.30208	2.44848e-18	1.30261	4.25016e-19	0.303229	0.230302	1.22719	1.38153
MT1JP	1.19869	3.53687e-09	1.19869	3.53687e-09	0	0.71026	1.12871	1.27301
LDHAL6B	1.15246	1.45011e-06	1.15645	1.21657e-08	0.213369	0.282293	1.08782	1.22094
POU3F2	1.30945	4.65999e-08	1.32283	6.27656e-16	0.489741	0.117629	1.18874	1.44241
TCF21	1.09989	0.00797244	1.11049	7.59454e-05	0.361742	0.195106	1.02519	1.18003
DAZL	1.12949	0.000272488	1.14107	1.55721e-07	0.383146	0.182078	1.05781	1.20602
HMGB3P10	1.27113	5.90117e-11	1.27526	8.43428e-17	0.38308	0.182119	1.18303	1.36579
UCHL1	1.16652	0.000262644	1.1662	1.65646e-06	0.394228	0.175319	1.07391	1.26711
NDUFS5P2	1.12944	0.00168863	1.13541	6.85498e-06	0.413538	0.163538	1.04681	1.21859
ANKRD34C	0.749113	2.46988e-13	0.749604	3.01554e-14	0.110737	0.337532	0.693361	0.809349
LGALS7B	1.18773	8.43181e-13	1.18773	8.43181e-13	0	0.964722	1.13305	1.24505
FOXF2	1.20428	5.9386e-09	1.20428	5.9386e-09	0	0.516781	1.13119	1.28209
MYLK	1.33777	2.20345e-11	1.35245	3.54637e-23	0.479143	0.123903	1.22847	1.45678
STK24	1.36377	1.30213e-18	1.36377	1.30213e-18	0	0.761703	1.27277	1.46128
S100A1	1.14358	0.000787554	1.14784	7.07663e-06	0.370256	0.189929	1.05743	1.23676
MYO5BP1	1.10793	0.00771314	1.11599	9.25367e-05	0.429611	0.153748	1.02747	1.19469
CCKBR	0.752605	5.65758e-11	0.750461	4.45518e-16	0.379527	0.184284	0.691268	0.819385
TINF2	1.29054	4.61161e-13	1.29054	4.61161e-13	0	0.806837	1.2044	1.38285
PGM5	1.19457	3.01607e-08	1.19425	1.25451e-08	0	0.434947	1.12175	1.27211
DOCK2	1.36498	1.54182e-24	1.36499	1.42375e-24	0	0.411267	1.28595	1.44887
ZNF224	1.33339	4.81786e-16	1.32798	2.74542e-19	0.263982	0.253375	1.24389	1.42934
REG1A	1.15295	6.75858e-07	1.15375	1.82491e-07	0.147969	0.318049	1.09	1.21954
MEMO1P3	1.10906	0.00399611	1.11717	7.02231e-05	0.294331	0.235577	1.03358	1.19005
SLC25A36P1	1.21738	1.22534e-08	1.22014	1.144e-10	0.176881	0.302477	1.13771	1.30263
ALOX15B	1.23903	2.33429e-10	1.24515	1.18894e-13	0.286434	0.240238	1.15956	1.32394
ZNF543	1.34578	2.43831e-20	1.34579	2.2098e-20	0.249544	0.261726	1.26363	1.43327
ANKRD54	1.22374	4.62421e-08	1.21954	3.04436e-10	0.160982	0.311088	1.13826	1.31564
SMOC2	1.19403	1.3149e-07	1.18982	3.92265e-09	0.0112119	0.38641	1.11791	1.27532
SCEL	0.793022	3.65674e-08	0.793023	3.64907e-08	0.0230052	0.380861	0.730195	0.861256
SPTLC1	1.33829	1.91001e-16	1.33831	1.8152e-16	0	0.493869	1.24854	1.43448
CALB1	0.729911	1.77294e-10	0.730343	8.65322e-14	0.284977	0.241096	0.66262	0.804035
CYYR1	1.27537	5.06497e-14	1.27537	5.06497e-14	0	0.931702	1.19713	1.35873
PLK2	1.2182	1.09271e-10	1.2182	1.09271e-10	0	0.638815	1.14732	1.29346
CD59	1.27867	4.71105e-14	1.27867	4.71105e-14	0	0.867061	1.19952	1.36305
PRLR	1.15103	6.67283e-08	1.15103	6.67283e-08	0	0.495479	1.09374	1.21132
SLC22A1	1.15972	8.09366e-05	1.15523	3.80919e-07	0.390478	0.177607	1.07734	1.2484
GLO1	1.2454	5.98935e-10	1.2454	5.98935e-10	0	0.68213	1.16181	1.33501
TENM1	1.24271	8.16518e-12	1.24271	8.16518e-12	0	0.792704	1.16765	1.3226
ZNF235	1.38128	6.42453e-16	1.39016	2.51096e-26	0.324425	0.217645	1.2772	1.49385
MAGEC1	1.13506	2.4931e-06	1.13856	1.07078e-07	0.287254	0.239755	1.07676	1.19652
STEAP4	1.1788	1.88037e-05	1.17529	1.17886e-08	0.393445	0.175797	1.09324	1.27105
NUCB2	1.33806	6.72749e-19	1.33806	6.72749e-19	0	0.607265	1.25475	1.4269
SULT1E1	1.13105	2.95692e-07	1.13106	2.90076e-07	0.0892764	0.348467	1.07903	1.18558
AZI2	1.23241	8.2782e-08	1.23538	7.50774e-10	0.31933	0.220698	1.14176	1.33025
TBCAP1	1.32361	3.23228e-16	1.32361	3.23228e-16	0	0.632287	1.23746	1.41577
KLHL12	1.39891	1.33562e-13	1.39352	1.34737e-23	0.439599	0.14768	1.27994	1.52894
LUZP4	1.1097	0.0011935	1.11623	4.10773e-05	0.165165	0.308834	1.04199	1.18181
SLC25A18P1	0.773116	2.12258e-05	0.774663	6.37949e-08	0.394811	0.174963	0.686635	0.870489
ERAL1	1.24964	3.93064e-10	1.24821	4.38919e-11	0	0.412699	1.16537	1.33999
DLEU1	1.29348	4.07252e-12	1.28979	3.26022e-16	0.225623	0.275386	1.20274	1.39107
CILP	1.21849	2.33192e-13	1.21849	2.33192e-13	0	0.757323	1.15576	1.28462
PLIN5	1.18988	1.29066e-05	1.19332	1.39514e-08	0.399854	0.171886	1.10046	1.28656
PROKR2	0.795107	1.55253e-05	0.798877	1.57957e-08	0.435819	0.149975	0.716573	0.882247
METTL17	1.30078	5.03086e-16	1.30078	5.03086e-16	0	0.894048	1.22069	1.38612
MAGEA2	1.07701	0.0286263	1.09099	0.000365882	0.381355	0.18317	1.00778	1.151
SLC37A1	1.28965	1.0744e-14	1.28965	1.0744e-14	0	0.911589	1.2091	1.37556
SIGLEC11	1.23639	2.66837e-09	1.2285	2.09194e-12	0.22347	0.276604	1.15293	1.32589
CD83	1.28614	2.13119e-10	1.297	2.94526e-18	0.41452	0.162939	1.19005	1.38999
AAAS	1.33818	1.08402e-16	1.33834	5.40694e-18	0.20253	0.28835	1.24917	1.43354
MMD	1.22012	2.49808e-10	1.2201	2.43694e-10	0	0.398938	1.14719	1.29767
SLC35A1	1.3341	1.35819e-15	1.3341	1.35819e-15	0	0.630859	1.24302	1.43186
IGHV1-58	1.11697	0.000164905	1.12272	5.4066e-06	0.199775	0.289881	1.05451	1.18314
MOB1AP1	1.09549	0.00700366	1.10382	0.000149581	0.308274	0.2273	1.02523	1.17057
MROH3P	1.13437	0.00032856	1.13514	5.24481e-06	0.279057	0.244574	1.05895	1.21517
ACAD9	1.27382	2.97479e-14	1.27382	2.97386e-14	0	0.436571	1.19674	1.35586
CCDC74B	1.14715	0.0018354	1.15124	1.82243e-05	0.398738	0.172567	1.05224	1.25063
ANO10	1.30527	8.60367e-16	1.30527	8.55307e-16	0	0.457044	1.22324	1.39279
IL1B	1.25485	2.05992e-14	1.25485	2.05992e-14	0	0.811802	1.18392	1.33004
PCYOX1L	1.22561	7.4589e-10	1.22561	7.4589e-10	0	0.484993	1.14875	1.30763
TMA16	1.35516	3.04648e-19	1.35518	2.89652e-19	0.0432174	0.371201	1.26806	1.44824
CEACAM16	1.08674	0.000219741	1.0892	3.81652e-05	0	0.407407	1.03984	1.13577
ZFP28	1.32013	3.5716e-12	1.32907	1.7148e-17	0.23065	0.272535	1.22072	1.42763
UNC119B	1.33505	2.59615e-15	1.33481	9.27678e-18	0.291838	0.237051	1.24279	1.43417
NBPF20	1.25358	3.28355e-10	1.26004	5.69371e-15	0.486923	0.119292	1.16827	1.34512
USP2	0.773169	7.80196e-08	0.781007	7.06288e-13	0.448518	0.142279	0.703897	0.849259
RPL7AP57	1.10139	0.0225045	1.11909	0.000273362	0.387384	0.179494	1.01371	1.19664
DDX11L2	1.18495	1.12796e-06	1.1854	9.02144e-08	0.224026	0.27629	1.10669	1.26874
HMGN1P13	1.17447	1.60103e-08	1.17447	1.60103e-08	0	0.661299	1.11075	1.24185
FAM166B	1.13873	0.000439745	1.14061	1.38788e-05	0.250328	0.261275	1.05916	1.22428
GPC3	1.1941	1.80081e-09	1.19385	7.48019e-10	0.0600636	0.363002	1.12703	1.26516
PTCHD3	1.15699	0.000241372	1.16393	4.50208e-08	0.497485	0.11308	1.07033	1.25066
DMRTA1	1.19501	1.15058e-09	1.19501	1.15058e-09	0	0.775388	1.12839	1.26556
NPIPB4	1.23806	1.60289e-11	1.23806	1.59302e-11	0	0.393211	1.1635	1.3174
KIR3DL1	1.17684	1.24666e-08	1.17685	1.22564e-08	0.373288	0.188084	1.11268	1.24469
NANOGP4	1.20073	2.79858e-11	1.20075	2.73298e-11	0.183227	0.299009	1.13777	1.26718
KCNMB2	0.756092	4.61812e-16	0.756092	4.61812e-16	0	0.430456	0.706757	0.808872
CD163L1	1.29131	1.13177e-18	1.29157	4.44442e-19	0	0.445898	1.22	1.36678
HYOU1	1.37104	1.58599e-19	1.37104	1.58599e-19	0	0.548105	1.28036	1.46814
OR7E28P	0.696263	1.12521e-11	0.694844	9.24788e-16	0.245975	0.263779	0.62717	0.772967
STK31	1.20592	7.18873e-08	1.21282	5.53279e-12	0.292486	0.236668	1.1265	1.29095
USP53	1.20765	4.89364e-09	1.20766	4.86817e-09	0.0283646	0.378319	1.13368	1.28645
CPHL1P	1.18311	9.92831e-08	1.17864	3.77592e-11	0.33064	0.213911	1.11215	1.2586
HMSD	1.19901	1.35334e-05	1.20387	2.10729e-08	0.351573	0.201273	1.10489	1.30115
EXOSC3P1	1.25427	7.55861e-15	1.25427	7.55861e-15	0	0.642049	1.18464	1.32799
HNRNPA1P15	1.18381	5.52338e-09	1.18381	5.52338e-09	0	0.74516	1.11853	1.2529
TRMT61B	1.26278	1.56436e-12	1.26278	1.56436e-12	0	0.873197	1.18367	1.34717
LRRC55	1.16897	0.000293861	1.1776	3.20939e-07	0.428033	0.154707	1.07424	1.27206
SS18L2	1.28675	1.28979e-09	1.28564	1.50815e-12	0.268152	0.250948	1.18613	1.39591
UBTFL6	1.22687	1.79008e-11	1.22704	1.40816e-11	0.0392802	0.373098	1.15587	1.30224
DYNC2LI1	1.2742	1.60087e-12	1.2742	1.60087e-12	0	0.598708	1.19136	1.3628
GRPEL1	1.34387	1.92128e-10	1.33921	5.12792e-19	0.473008	0.127558	1.22701	1.47186
AFMID	1.22162	5.23503e-11	1.22162	5.23503e-11	0	0.683768	1.15074	1.29686
MSI1	1.32916	1.16371e-16	1.32916	1.16371e-16	0	0.603124	1.24265	1.42169
MEOX1	1.12937	0.000107616	1.13237	1.52469e-06	0.270995	0.24929	1.06193	1.2011
ASNS	1.33073	3.26306e-18	1.33085	1.60923e-18	0.118871	0.333331	1.24778	1.41918
GLYAT	1.13153	2.07851e-05	1.13296	2.89937e-06	0.0879523	0.349134	1.06894	1.19778
COL17A1	0.810609	2.91757e-07	0.810633	5.63928e-08	0.165702	0.308544	0.748106	0.878334
PDE4C	1.21486	7.74458e-13	1.21486	7.74375e-13	0.226533	0.274871	1.15187	1.28128
BTLA	1.23793	8.39219e-14	1.23793	8.30249e-14	0.0059593	0.388861	1.17046	1.30929
ZNF385D	1.22072	3.2592e-11	1.22072	3.2592e-11	0	0.726282	1.15087	1.29481
PHKG1P2	1.1313	0.00355814	1.14174	4.50459e-05	0.340514	0.207961	1.04124	1.22914
BNIPL	1.24097	8.90142e-14	1.24097	8.90142e-14	0	0.486728	1.17251	1.31343
NUDT19P5	1.17167	6.22509e-08	1.17167	6.22509e-08	0	0.619253	1.10634	1.24086
FTLP14	1.14245	2.8665e-05	1.14364	6.59857e-06	0.0327299	0.376237	1.07336	1.216
PSPHP1	1.25253	7.16547e-10	1.25386	1.11239e-10	0.103463	0.341263	1.16597	1.34552
IGBP1	0.856165	0.000108143	0.862507	5.8673e-07	0.408956	0.166333	0.791434	0.92619
HDAC1P1	1.13965	2.24396e-05	1.13999	6.22905e-07	0.2955	0.234885	1.07281	1.21065
FNDC1	1.20872	5.73378e-12	1.20872	5.73378e-12	0	0.597542	1.14523	1.27573
IGHVIII-13-1	1.08522	0.0210292	1.08725	0.000472244	0.486482	0.119553	1.01239	1.16328
ZNF746	1.34434	1.21442e-16	1.34775	7.48847e-22	0.201094	0.289148	1.25342	1.44186
MYOG	1.22187	2.16049e-10	1.21871	8.6096e-12	0.123195	0.331085	1.14858	1.29983
SCN7A	1.20207	2.21294e-11	1.20207	2.21294e-11	0	0.872864	1.13898	1.26865
ERCC2	1.22797	8.52e-06	1.22093	2.07598e-10	0.498016	0.112769	1.12181	1.34417
TSHZ3	1.31344	2.24003e-16	1.31344	2.24003e-16	0	0.722012	1.23066	1.40179
ASPHD2	1.21901	6.07067e-06	1.22335	3.96781e-11	0.492513	0.115997	1.11878	1.32822
PGGT1BP1	0.850986	0.000572713	0.854223	1.18018e-05	0.361178	0.195448	0.776326	0.932826
MAF	1.35305	2.96894e-21	1.35305	2.96894e-21	0	0.741444	1.27092	1.44048
SSH1	1.43143	1.43886e-20	1.43435	7.49051e-27	0.223138	0.276792	1.32719	1.54385
MCOLN3	1.15595	2.208e-08	1.15595	2.19978e-08	0	0.437933	1.09873	1.21615
COPS7A	1.20242	6.72269e-10	1.20242	6.72269e-10	0	0.722501	1.13406	1.2749
TRGV6	1.10048	0.0159516	1.10301	0.000416993	0.495793	0.114072	1.01804	1.1896
OR6R1P	1.15838	3.87594e-08	1.15838	3.76098e-08	0.200571	0.289439	1.09921	1.22073
PLCH1	0.834763	4.27223e-05	0.841768	5.12577e-08	0.453369	0.139348	0.76559	0.910186
TMEM123	1.38713	2.21599e-17	1.38906	4.4894e-22	0.15002	0.316957	1.28611	1.49609
SRIP1	1.08496	0.0108555	1.09101	0.000208399	0.367669	0.191503	1.01898	1.15521
RNASE1	1.21007	7.98601e-09	1.21007	7.98601e-09	0	0.625836	1.13416	1.29106
SLC17A3	1.08361	0.0196788	1.09289	0.000548077	0.339637	0.20849	1.01291	1.15926
PRG4	1.16935	3.98892e-08	1.16935	3.98892e-08	0	0.668189	1.10584	1.2365
KLK7	0.756807	2.54658e-13	0.756927	1.17516e-13	0.081949	0.352151	0.702371	0.815461
TLE2	1.19969	1.50654e-06	1.19369	2.89352e-08	0.208102	0.285242	1.11392	1.29208
TDRD5	0.815812	2.50842e-06	0.82007	1.07419e-07	0.126928	0.329139	0.749514	0.887973
ENOSF1	1.27728	2.43259e-15	1.27729	2.40173e-15	0.2288	0.273585	1.20219	1.35706
NEUROD1	0.846021	0.000209974	0.845561	1.55493e-05	0.183236	0.299004	0.774432	0.924228
UBBP3	1.16606	1.80047e-07	1.16554	1.31892e-08	0.10166	0.342184	1.10069	1.23532
ALAS2	1.14436	4.20398e-06	1.14587	1.22319e-06	0.246366	0.263554	1.08048	1.21202
NPS	1.11557	8.18974e-06	1.11557	8.18974e-06	0	0.4623	1.06323	1.1705
MAP3K15	1.17144	3.33697e-05	1.19039	1.11041e-11	0.488755	0.11821	1.08707	1.26235
PGAM5P1	1.14165	2.01648e-06	1.14089	3.37368e-07	0.12058	0.332444	1.08094	1.20577
EIF2B2	1.20119	3.16422e-08	1.20119	3.16422e-08	0	0.440013	1.12566	1.28179
TRIM63	1.14417	0.000851374	1.16034	2.31542e-08	0.492265	0.116143	1.05711	1.2384
KRTAP5-9	1.16784	3.89119e-06	1.16767	2.34655e-06	0	0.46235	1.0934	1.24735
DDX50P1	1.14773	1.10709e-05	1.14788	3.32286e-06	0.0732594	0.356486	1.07933	1.22046
SLC25A5P1	1.18016	6.51538e-07	1.18165	1.28096e-08	0.128439	0.32835	1.10561	1.25974
MRPL20P1	1.1217	0.00105723	1.12463	3.88709e-05	0.316989	0.222099	1.04719	1.2015
ABCD1P3	1.10294	0.0163687	1.11751	0.000392291	0.368612	0.19093	1.01815	1.19479
FCRLB	1.11629	0.0107236	1.11984	0.000217621	0.468394	0.130316	1.02584	1.21472
HLA-H	1.3005	2.70827e-18	1.3005	2.70827e-18	0	0.515436	1.22595	1.3796
RPS6KA4	1.32041	1.22934e-18	1.32041	1.22934e-18	0	0.674138	1.24125	1.40461
RBM43P1	1.14439	9.34617e-07	1.14439	9.34617e-07	0	0.446998	1.08435	1.20775
IGKV7-3	1.10617	0.00990522	1.11029	0.000354234	0.357573	0.197636	1.02452	1.19433
TANGO2	1.27946	6.46834e-14	1.27946	6.46834e-14	0	0.573314	1.19964	1.36459
CSTP1	1.1122	0.00448988	1.11841	0.000236514	0.198313	0.290692	1.03354	1.19685
RPL7L1P4	1.11962	0.000832959	1.11716	3.15563e-05	0.310843	0.22577	1.04783	1.19633
BCAS2P3	1.12332	0.00360849	1.12705	4.20639e-05	0.436805	0.149376	1.03871	1.21483
CTXN3	0.747088	2.05916e-06	0.753293	2.29698e-10	0.455296	0.138186	0.662361	0.842653
VDAC1P11	1.15763	5.73586e-07	1.15763	5.73586e-07	0	0.469462	1.09308	1.226
GRM2	0.806118	5.34727e-07	0.806322	3.58111e-10	0.382069	0.182735	0.740979	0.876984
ALX1	1.14375	1.66118e-08	1.14375	1.66118e-08	0	0.646924	1.09163	1.19836
CGNL1	1.21207	3.71861e-09	1.21207	3.71861e-09	0	0.454503	1.13701	1.2921
OR5M14P	1.11731	0.0016417	1.11933	2.08543e-05	0.433961	0.151103	1.04276	1.19719
MYCT1	1.24527	7.21148e-12	1.24527	7.21148e-12	0	0.776198	1.16955	1.32589
APLNR	1.17285	0.000150347	1.18134	1.61805e-07	0.432551	0.15196	1.08004	1.27365
ELP3	0.872727	0.000254467	0.875664	1.5257e-05	0.229043	0.273447	0.811332	0.938768
OR7E31P	1.11038	0.00109369	1.11346	6.86146e-05	0.132215	0.326372	1.04274	1.1824
MFSD2A	1.15959	0.000327657	1.1594	7.03835e-06	0.347753	0.203586	1.0696	1.25715
GJA9	1.16903	1.44707e-05	1.16967	1.60734e-07	0.3667	0.192092	1.08936	1.25452
PIP5K1P2	1.10013	0.00616621	1.10781	0.000100558	0.369458	0.190415	1.02751	1.17788
CD1A	1.1363	4.88958e-07	1.1363	4.88958e-07	0	0.431619	1.08112	1.1943
GOLGA8R	1.26422	2.31243e-15	1.26422	2.31243e-15	0	0.707677	1.19298	1.3397
OXER1	1.22693	3.03231e-07	1.22748	2.34598e-11	0.418088	0.160764	1.13456	1.32682
KCNJ14	1.2034	5.03839e-10	1.2034	5.03839e-10	0	0.469015	1.13518	1.27572
ABCD4	1.26549	2.34138e-12	1.26549	2.34138e-12	0	0.906327	1.18489	1.35158
HNRNPA1P27	1.16081	3.09591e-06	1.16081	3.09591e-06	0	0.48313	1.09031	1.23588
A3GALT2	1.25505	3.18624e-16	1.25505	3.18624e-16	0	0.862248	1.18845	1.32538
C6	1.12881	0.000285825	1.13159	7.6024e-06	0.261053	0.255075	1.05728	1.20517
ADA	1.20383	1.48784e-06	1.2025	8.58987e-10	0.373119	0.188187	1.11624	1.2983
GPR6	0.785332	3.17912e-08	0.785386	3.26101e-10	0.282922	0.242304	0.720885	0.85554
RNASEH1P1	1.09995	0.00673853	1.10619	0.000209647	0.305824	0.228759	1.0267	1.17841
NPM1P17	1.09862	0.000613976	1.10158	9.46577e-05	0	0.419884	1.04106	1.15936
TMEM204	1.27886	8.44667e-09	1.28013	5.4245e-15	0.436786	0.149387	1.17617	1.39052
SSX4B	1.12222	0.000363164	1.12532	7.32163e-05	0.0423866	0.371601	1.05329	1.19566
FBXO48	1.34346	2.95993e-13	1.35282	8.95311e-22	0.373802	0.187771	1.24103	1.45436
GALNT6	1.17231	2.06485e-07	1.17231	2.06485e-07	0	0.61381	1.10404	1.24479
ARFIP2	1.25629	1.67743e-11	1.25629	1.67743e-11	0	0.466378	1.17554	1.34258
CD47	1.24823	7.03285e-08	1.25595	5.40941e-12	0.322233	0.218959	1.15155	1.35303
ENO3	1.25956	1.93566e-10	1.25521	7.41064e-13	0.119896	0.3328	1.17318	1.3523
SPEF2	1.13751	0.00392391	1.14904	1.23256e-05	0.463523	0.133236	1.04215	1.2416
MAGEA1	1.09943	0.000322378	1.1048	6.41543e-06	0.442472	0.145939	1.04408	1.15772
NPIPB8	1.11431	0.00910374	1.11509	0.000371646	0.385104	0.180885	1.02726	1.20873
ABHD13	1.25571	6.75599e-13	1.25573	6.47176e-13	0	0.397334	1.18008	1.33619
HOXC12	1.12331	6.13411e-06	1.12331	6.13411e-06	0	0.441415	1.06809	1.18137
PPIL3	1.20724	1.73783e-08	1.20724	1.73783e-08	0	0.606948	1.13071	1.28895
CCNH	1.28091	2.0746e-13	1.28091	2.0746e-13	0	0.982612	1.19901	1.3684
PSMC1P2	1.1483	4.0429e-05	1.14534	2.09346e-06	0.209476	0.284474	1.07493	1.22668
MYF6	1.11249	0.0015137	1.11205	1.4236e-05	0.422431	0.158118	1.04157	1.18823
OR1F1	0.8783	0.00545539	0.879771	0.00031668	0.405725	0.168304	0.801481	0.962482
SLC51A	1.28637	8.49522e-18	1.28637	8.49522e-18	0	0.933763	1.21456	1.36242
RPS24P14	1.13193	1.71194e-07	1.13196	1.63479e-07	0	0.478859	1.08055	1.18576
RBMX	1.24349	1.35891e-09	1.24185	1.3742e-11	0.258278	0.256683	1.15887	1.3343
CPXCR1	1.14462	1.04678e-08	1.14462	1.04678e-08	0	0.711433	1.09288	1.19882
LRP10	1.27613	2.10218e-13	1.27613	2.10218e-13	0	0.591027	1.19571	1.36196
FAM53A	1.22397	1.72661e-12	1.22397	1.72661e-12	0	0.912917	1.15714	1.29465
DBX1	1.09081	0.0001351	1.09081	0.0001351	0	0.637438	1.04319	1.14059
CNTNAP3	1.17305	6.58691e-07	1.17249	2.16175e-07	0.15712	0.313162	1.10154	1.24921
SPRYD4	1.18096	5.28436e-08	1.18096	5.28436e-08	0	0.793161	1.11229	1.25387
COMMD9	1.19062	6.50673e-05	1.1857	2.15789e-07	0.412503	0.164169	1.09291	1.29706
MFGE8	1.20472	3.03551e-08	1.20209	4.68e-09	0	0.433822	1.12789	1.28678
RPL9P33	1.12588	0.00487427	1.1189	5.82277e-05	0.490945	0.11692	1.03668	1.22276
COL24A1	1.07708	0.0453993	1.08679	0.00153666	0.399529	0.172084	1.00152	1.15833
RGS17P1	1.17946	8.63069e-06	1.1817	9.40104e-08	0.378584	0.184859	1.09674	1.26842
HSPD1P8	1.12101	0.00122735	1.12842	6.89628e-05	0.263997	0.253366	1.04599	1.2014
ALG1L10P	0.861384	0.00126358	0.8635	5.55817e-06	0.488829	0.118167	0.786688	0.943172
BCRP2	0.810157	1.70813e-06	0.810157	1.70813e-06	0	0.479212	0.743224	0.883117
PPP1R7	0.855386	3.25401e-08	0.855385	3.21493e-08	0	0.437895	0.809294	0.904102
ZNF449	1.30059	7.23604e-15	1.30059	7.23604e-15	0	0.601792	1.21727	1.38962
LNX2	1.27177	6.14351e-15	1.27177	6.14351e-15	0	0.713745	1.19723	1.35096
SLC18A1	1.19213	4.42882e-09	1.19213	4.4281e-09	0.191912	0.294233	1.12416	1.26421
RECK	1.26722	2.17653e-13	1.26723	2.1317e-13	0.0573932	0.36431	1.18954	1.34997
TJP3	0.865322	0.00206736	0.86894	7.91606e-05	0.428208	0.154601	0.789233	0.948746
IGHV3OR16-7	1.15622	5.96129e-07	1.15623	5.89003e-07	0.243633	0.265123	1.09217	1.22402
FGF19	1.0921	0.0122737	1.10204	0.000709276	0.155738	0.313902	1.01933	1.17007
NEIL2	0.843641	8.38872e-07	0.840793	1.6736e-08	0.22466	0.275931	0.788457	0.902688
AHCYP3	0.864528	0.00104213	0.868937	5.95691e-05	0.324492	0.217605	0.79248	0.943125
SCGB2A1	1.11446	7.5652e-05	1.11442	2.62813e-05	0	0.475857	1.05623	1.17591
OR7E26P	0.772244	1.08474e-08	0.772236	1.06721e-08	0.0727178	0.356755	0.706762	0.843794
SLC31A2	1.11649	0.0106255	1.1263	4.67781e-05	0.488489	0.118367	1.02599	1.21497
BARHL2	1.13548	1.50594e-07	1.13596	8.26027e-08	0.14017	0.322184	1.08289	1.19061
TFE3	1.27834	8.26729e-13	1.27834	8.26729e-13	0	0.651804	1.1952	1.36727
AMPD3	1.31216	8.26602e-18	1.31216	8.26602e-18	0	0.892014	1.23334	1.39601
NRBF2P1	1.13785	0.00133642	1.13444	7.51345e-06	0.477497	0.124882	1.05153	1.23127
APOL3	1.23022	5.21126e-11	1.23022	5.21126e-11	0	0.515598	1.15642	1.30872
RPS3P1	1.1268	0.00543412	1.12953	8.50694e-05	0.443619	0.145244	1.03585	1.22575
AGMAT	1.18352	1.95588e-08	1.18352	1.95588e-08	0	0.642739	1.11593	1.2552
CSAG4	1.1207	0.000444575	1.12334	6.54243e-05	0.144485	0.319899	1.05165	1.19429
OR4C6	1.10104	0.000466444	1.10422	9.1564e-06	0.465893	0.131814	1.04325	1.16203
SMARCD1	1.36752	1.07787e-21	1.36752	1.07787e-21	0	0.406312	1.2826	1.45806
PPP2CA	1.15823	4.93505e-05	1.15853	1.43352e-05	0.202598	0.288312	1.07892	1.24337
ABCG8	0.858886	0.00499943	0.862994	0.000356798	0.421632	0.158605	0.772339	0.955132
MCHR1	1.19161	4.10709e-08	1.19161	4.10415e-08	0	0.391795	1.11927	1.26862
GGT7	1.17818	6.59834e-05	1.17829	6.09894e-07	0.358423	0.19712	1.08701	1.277
FATE1	1.13273	0.000589838	1.13521	7.7564e-06	0.40059	0.171437	1.055	1.21619
IGHV1OR15-3	1.10874	0.00140739	1.11367	4.53624e-05	0.372948	0.188291	1.04067	1.18127
EEF1A1P20	1.10963	0.00261598	1.10972	0.000196138	0.250309	0.261286	1.03695	1.18741
EIF3KP2	1.09349	0.0233011	1.09371	0.00182043	0.462589	0.133797	1.01223	1.18127
CGGBP1	1.30891	2.39296e-09	1.31984	6.04183e-15	0.336243	0.210537	1.19817	1.42989
OR51E2	1.14354	0.000285018	1.15496	2.14028e-08	0.45716	0.137063	1.06362	1.22946
ITPR3	1.28036	1.1642e-15	1.28036	1.15539e-15	0.204211	0.287413	1.20521	1.3602
UFM1	1.33436	5.65171e-17	1.33436	5.65171e-17	0	0.674199	1.24723	1.42757
GOLGA8G	1.12506	1.14609e-05	1.12399	3.16537e-06	0	0.423464	1.06737	1.18587
EIF2S2P5	1.14409	1.77613e-06	1.1441	1.74327e-06	0	0.485635	1.08262	1.20904
GOLGA8B	0.821015	1.00641e-10	0.821015	1.00641e-10	0	0.802956	0.773373	0.871591
RPL36A	1.12431	0.00154019	1.12376	0.000171359	0.196194	0.291866	1.04567	1.20886
ABCA4	1.13945	1.61256e-06	1.13945	1.61256e-06	0	0.62099	1.08027	1.20189
VMA21	1.15857	7.11112e-06	1.15825	5.05768e-06	0	0.405719	1.08648	1.23545
ZNF805	1.25214	1.85429e-12	1.25215	1.82175e-12	0.312306	0.224897	1.17621	1.33297
PPEF1	1.14474	2.20845e-06	1.14474	2.20845e-06	0	0.526939	1.08243	1.21065
GRPEL2P2	1.06487	0.0372957	1.07695	0.00127739	0.0798747	0.353189	1.00371	1.12977
PTPRQ	1.12089	4.99078e-06	1.12089	4.99078e-06	0	0.623611	1.06729	1.17717
MEGF6	1.20568	5.25479e-10	1.20568	5.25479e-10	0	0.915488	1.13658	1.27898
CAPSL	1.17705	5.35165e-07	1.17705	5.35047e-07	0.00950007	0.38721	1.10438	1.2545
LTK	1.17067	1.09092e-07	1.17067	1.08161e-07	0.0635752	0.361276	1.10453	1.24077
BAIAP2L1	1.13485	1.56407e-05	1.13487	1.54365e-05	0.055295	0.365336	1.07154	1.20189
DMRT1	1.10634	2.55375e-05	1.10635	2.52638e-05	0.0521646	0.366863	1.0555	1.15964
NR1H4	0.802968	5.8795e-09	0.802968	5.8795e-09	0	0.435189	0.74577	0.864553
NKX3-1	1.21618	3.34165e-09	1.21618	3.3383e-09	0	0.467929	1.1398	1.29768
CHIT1	1.17306	2.7399e-05	1.18388	5.30586e-10	0.42856	0.154387	1.08875	1.26391
NKX2-3	1.07531	0.0381686	1.08694	0.00198162	0.26274	0.254097	1.00397	1.15171
TSEN15P2	1.14273	5.82643e-06	1.14273	5.82089e-06	0.109225	0.33831	1.07867	1.2106
PDCL3P4	0.889389	0.00675071	0.888506	0.000412046	0.371211	0.189348	0.817069	0.968111
ANTXRLP1	1.12945	0.000626249	1.12432	6.70165e-05	0.366631	0.192135	1.05334	1.21107
TESPA1	0.791642	4.29401e-09	0.791455	9.07169e-12	0.304697	0.22943	0.732255	0.855846
GHDC	1.18035	5.67079e-07	1.17978	3.42178e-07	0.00674979	0.388493	1.1061	1.25959
LONRF1	1.24442	2.91666e-09	1.24813	1.43981e-11	0.0955808	0.345277	1.15774	1.33759
HNRNPA1P73	1.0941	0.0247769	1.09427	0.00180621	0.448044	0.142565	1.01148	1.18347
LMBR1L	1.33354	2.00723e-17	1.33354	2.00723e-17	0	0.571897	1.24784	1.42512
MCCC2	1.27908	7.60024e-13	1.27908	7.60024e-13	0	0.720227	1.19583	1.36812
SDR42E2	1.12885	0.0110924	1.14458	6.5077e-05	0.491517	0.116583	1.02805	1.23952
IL4	1.12909	0.00259098	1.13185	3.40674e-05	0.417144	0.16134	1.04333	1.2219
PPP1R13L	1.19902	1.60665e-09	1.19905	1.5517e-09	0.33952	0.208561	1.13037	1.27185
TTC39DP	1.11509	0.000533595	1.11589	0.000100029	0.0705751	0.357818	1.04842	1.186
CHCHD4	1.27683	4.95775e-13	1.27683	4.93041e-13	0.0720393	0.357092	1.19494	1.36432
PGA5	0.836748	0.000141093	0.849462	1.83134e-06	0.389794	0.178024	0.763372	0.917177
TST	0.794869	1.47117e-13	0.794869	1.47117e-13	0	0.670069	0.747913	0.844773
NPIPA8	1.13576	7.56104e-06	1.13576	7.56104e-06	0	0.548195	1.0742	1.20085
KCNQ4	1.20185	1.22908e-09	1.20185	1.22908e-09	0	0.502879	1.13265	1.27529
MIPEPP1	1.13658	3.7513e-06	1.13658	3.7513e-06	0	0.763218	1.07656	1.19995
JAZF1	1.15094	1.64956e-05	1.15094	1.64956e-05	0	0.423263	1.07963	1.22696
CST1	1.21798	8.87697e-12	1.21798	8.83842e-12	0	0.410767	1.15091	1.28896
BRF2	1.2755	1.41253e-12	1.2755	1.41253e-12	0	0.807428	1.19244	1.36434
LIMS3	1.1269	4.67013e-06	1.1269	4.67013e-06	0	0.774276	1.07072	1.18603
TSNAX-DISC1	1.15587	0.000161211	1.15506	2.9402e-07	0.411289	0.16491	1.07209	1.2462
POLDIP2	1.23272	1.45401e-09	1.23272	1.45401e-09	0	0.734704	1.15192	1.31917
NEK5	1.20117	1.15851e-10	1.20117	1.15851e-10	0	0.53536	1.13604	1.27003
LGI2	1.22395	1.67137e-12	1.22442	6.70985e-13	0	0.468054	1.15717	1.29459
IGBP1P4	0.824408	1.36048e-06	0.824857	6.35483e-07	0.017439	0.383488	0.762287	0.891591
RRM2B	1.20166	9.19282e-09	1.20166	9.19282e-09	0	0.580101	1.12866	1.27938
KAZALD1	1.23361	4.47495e-13	1.23361	4.47495e-13	0	0.894708	1.16545	1.30574
ZNF615	1.34625	1.97821e-11	1.35899	1.12508e-20	0.40975	0.165848	1.23423	1.46844
GRTP1	1.22857	8.26511e-13	1.22858	8.0549e-13	0.0887321	0.348741	1.16123	1.29982
PLCD1	1.16636	0.000907542	1.17728	1.50589e-06	0.453075	0.139526	1.065	1.27736
NFKBID	1.19804	6.63369e-10	1.19804	6.63369e-10	0	0.978851	1.13126	1.26877
VMAC	1.18916	3.43562e-08	1.18916	3.43562e-08	0	0.428305	1.11818	1.26464
IGKV2-40	1.10252	0.0399195	1.10817	0.00289509	0.440486	0.147142	1.0045	1.21011
BDH2	1.25023	1.10244e-11	1.25047	6.64758e-12	0	0.470877	1.17221	1.33345
HMGB3P20	1.09913	0.00129026	1.10041	1.12703e-05	0.451112	0.140711	1.03765	1.16427
DLAT	1.20295	7.2076e-08	1.20295	7.2076e-08	0	0.772722	1.12472	1.28661
MYO1H	1.10655	4.054e-05	1.10655	4.054e-05	0	0.42144	1.05432	1.16136
MYEOV	1.13344	9.94762e-07	1.13344	9.94762e-07	0	0.629631	1.07797	1.19176
SHC4	1.13198	0.000292042	1.13176	6.16455e-05	0.157917	0.312734	1.05854	1.21051
DOCK8	1.29588	1.34132e-17	1.29588	1.34132e-17	0	0.577889	1.22104	1.3753
KRT16P3	1.12648	4.86339e-08	1.12515	1.33894e-08	0	0.401109	1.0793	1.17571
PSG11	1.07115	0.0410472	1.08349	0.00216655	0.097091	0.34451	1.0028	1.14417
TARM1	1.12981	0.000153844	1.12751	3.77948e-05	0.0649653	0.360591	1.06061	1.20353
TACR2	1.14783	1.62517e-06	1.14783	1.62517e-06	0	0.582477	1.08494	1.21438
NOTCH4	1.35464	1.38798e-13	1.36028	2.63032e-22	0.373447	0.187988	1.24996	1.46808
SLC39A14	1.29474	8.96037e-16	1.29474	8.96037e-16	0	0.843317	1.21573	1.37889
PLA2G2F	1.09962	0.0165487	1.10194	0.0010034	0.434924	0.150518	1.01745	1.18843
HLA-G	1.30965	2.67462e-12	1.30178	6.89137e-21	0.425989	0.155951	1.21429	1.4125
METTL2A	1.15998	3.00694e-06	1.15998	3.00694e-06	0	0.658084	1.08994	1.23452
C10orf67	1.10101	0.00783564	1.10189	0.000878473	0.247727	0.262772	1.02562	1.18195
WDR19	1.38777	1.95175e-12	1.39083	1.05533e-23	0.471204	0.128635	1.26673	1.52038
TMEM121	0.873732	0.00092965	0.871714	2.78708e-05	0.353447	0.200138	0.806635	0.946411
FRMD7	1.11904	4.38179e-06	1.11905	4.31042e-06	0.200466	0.289497	1.06659	1.17406
ALKBH1	1.2644	5.26436e-08	1.27434	7.05696e-13	0.387179	0.179619	1.16196	1.37588
NDEL1	1.27668	2.79269e-15	1.27668	2.79269e-15	0	0.641327	1.20161	1.35644
UBE2D3P3	1.15573	7.79169e-06	1.15053	6.11569e-07	0.121291	0.332075	1.08468	1.23144
LGALS7	1.12824	3.494e-07	1.12824	3.46874e-07	0.15723	0.313103	1.07706	1.18184
ESRRB	1.14821	2.42213e-07	1.14821	2.42213e-07	0	0.687646	1.08953	1.21005
SPA17P1	1.14662	6.05233e-06	1.14662	6.05233e-06	0	0.495752	1.08064	1.21664
DCAF6	1.2159	6.82908e-08	1.22356	7.3642e-12	0.340685	0.207858	1.13255	1.30538
VBP1	1.18909	4.00606e-05	1.19405	3.96077e-07	0.261508	0.254811	1.09476	1.29153
LYSMD4	1.21094	4.88519e-07	1.21303	1.25306e-09	0.349933	0.202267	1.12393	1.30469
RAB5CP2	1.1325	0.000269393	1.13886	1.03728e-06	0.370895	0.189541	1.05917	1.21091
TTLL3	1.24813	2.3928e-11	1.24813	2.3928e-11	0	0.946475	1.16954	1.332
SPDYE7P	1.12605	0.00908774	1.1248	0.000255021	0.492312	0.116115	1.02996	1.23111
MTND5P23	1.09149	0.0113747	1.09791	0.000543513	0.324326	0.217704	1.01995	1.16805
OOEP	1.12636	0.000507185	1.12668	0.000118695	0.0939189	0.34612	1.05329	1.2045
OR52T1P	1.08965	0.0112954	1.09008	0.00123772	0.345456	0.204976	1.01962	1.16448
RPL7AP65	1.16482	1.26165e-07	1.16482	1.26165e-07	0	0.772324	1.10073	1.23263
PAIP1P1	1.12188	0.000127268	1.1185	2.29481e-05	0.175644	0.303151	1.05779	1.18986
NCOR1P2	1.09122	0.0140786	1.09568	0.00107412	0.361688	0.195138	1.01777	1.16998
WNT10B	0.797967	4.37461e-09	0.797735	1.89839e-11	0.305415	0.229002	0.740039	0.860429
RNASEL	1.242	3.52002e-10	1.2443	1.79306e-11	0.0266236	0.379146	1.1607	1.329
BANF1P5	1.12862	0.00126945	1.12883	3.89411e-05	0.333067	0.212451	1.04855	1.2148
IGHV3-66	1.14305	4.15936e-07	1.14305	4.14677e-07	0	0.481347	1.08538	1.20379
RPS3AP35	0.729207	1.13968e-16	0.729207	1.13968e-16	0	0.904537	0.676741	0.785741
SNED1	1.18703	2.50852e-07	1.18665	3.18741e-08	0.312946	0.224515	1.11215	1.26695
SETP15	1.10347	0.00179839	1.10382	0.000179664	0.22103	0.277982	1.03732	1.17383
MRPS16P3	1.09226	0.0136257	1.09793	0.00185068	0.175918	0.303002	1.0183	1.17158
RPS3AP32	1.14839	2.98909e-07	1.14839	2.98909e-07	0	0.540396	1.0892	1.21081
ADAMTSL1	1.17963	4.43414e-08	1.17963	4.43414e-08	0	0.72791	1.11186	1.25152
OR52E2	0.838897	0.00216825	0.853643	4.69725e-05	0.499331	0.112001	0.749793	0.93859
SLC22A10	0.866222	0.00071332	0.870541	0.000165794	0.366868	0.19199	0.797094	0.941346
HLA-U	1.17985	3.37773e-08	1.17985	3.37773e-08	0	0.897319	1.11257	1.2512
RPS27P16	1.08234	0.0356581	1.09579	0.000797603	0.437794	0.148775	1.00532	1.16527
GMNC	1.11801	0.00714051	1.1331	1.21474e-05	0.498608	0.112424	1.03074	1.21267
FMO2	0.810472	2.36396e-05	0.818212	5.68174e-09	0.492136	0.116219	0.735235	0.893408
PDCL3P7	1.0909	0.0156332	1.09628	0.000897942	0.381388	0.18315	1.0166	1.17063
ABTB1	1.18808	1.57189e-08	1.18808	1.57189e-08	0	0.83639	1.11917	1.26122
ZNF80	1.14595	3.69569e-07	1.14595	3.6866e-07	0.172244	0.305001	1.08732	1.20775
HMGB3P31	1.15721	1.61507e-08	1.15721	1.61507e-08	0	0.761182	1.10004	1.21735
NFATC2IP	1.34668	2.59414e-19	1.34668	2.59414e-19	0	0.762563	1.26202	1.43702
EFCC1	1.17653	1.66572e-08	1.17653	1.66572e-08	0	0.890743	1.11194	1.24486
IFNA22P	1.13378	0.00227435	1.1254	5.79965e-05	0.450504	0.141078	1.04594	1.22898
NPM1P13	1.18995	3.11844e-07	1.1828	5.1959e-10	0.276964	0.2458	1.11325	1.27193
NCAPD3	1.35226	4.17697e-12	1.35969	4.19014e-22	0.427977	0.154741	1.24165	1.47273
AOAH	1.18099	0.000236392	1.17745	2.54799e-07	0.489242	0.117923	1.08077	1.29051
STK32A	0.831717	2.88805e-09	0.831717	2.88805e-09	0	0.893197	0.782638	0.883873
INHBE	1.13833	5.3733e-08	1.13833	5.3733e-08	0	0.899644	1.0864	1.19275
TPD52L1	0.826131	2.94626e-06	0.827564	2.87363e-08	0.283024	0.242244	0.762551	0.895013
SLFN12L	1.14415	1.04744e-07	1.14415	1.04744e-07	0	0.76605	1.08876	1.20236
HIGD1AP4	1.17605	6.09837e-08	1.17605	6.09837e-08	0	0.770952	1.10902	1.24713
ABCA10	1.16256	2.04307e-07	1.16256	2.04307e-07	0	0.667199	1.09834	1.23054
TTC16	1.13203	9.24764e-06	1.13203	9.24764e-06	0	0.581087	1.07164	1.19581
PDX1	1.16009	3.27561e-08	1.16009	3.27561e-08	0	0.841951	1.10057	1.22282
MCTS1	1.26281	8.54001e-08	1.24837	2.04615e-11	0.382519	0.182461	1.15944	1.37539
DDX53	1.12284	5.48941e-07	1.12284	5.48941e-07	0.168845	0.306843	1.07307	1.17492
PSMC1P7	1.18125	1.33062e-10	1.18125	1.33062e-10	0	0.909312	1.12271	1.24283
JKAMP	1.27957	1.37526e-12	1.27957	1.37526e-12	0	0.411687	1.19524	1.36986
MARK2P10	1.09507	0.000491502	1.09554	0.000378827	0	0.492982	1.04055	1.15245
TIMMDC1	1.20489	5.18349e-08	1.20489	5.18349e-08	0	0.526436	1.1267	1.2885
GHRH	0.84511	9.57924e-05	0.846808	4.50005e-06	0.282031	0.242828	0.776592	0.919674
STAG3L5P	1.20228	9.76556e-09	1.20228	9.76556e-09	0	0.570667	1.12892	1.28041
OR4A11P	1.09626	0.000276547	1.09626	0.000276547	0	0.574688	1.04328	1.15194
C20orf141	1.10033	0.00129945	1.10253	0.000147875	0.263914	0.253414	1.03805	1.16635
PBX2	1.29936	1.56285e-08	1.30325	1.32101e-14	0.447075	0.143151	1.18661	1.42282
NEURL1B	1.32519	1.93778e-17	1.32599	1.75676e-18	0	0.39385	1.24187	1.41411
ARMCX5	1.23768	1.64694e-11	1.23768	1.64694e-11	0	0.58918	1.16321	1.31693
CHAT	1.12979	4.81722e-06	1.12979	4.81634e-06	0.0960369	0.345046	1.07222	1.19046
DBF4B	1.22954	3.19331e-11	1.22954	3.19331e-11	0	0.44129	1.15676	1.3069
RAB6C	0.807522	1.21917e-06	0.806143	3.75773e-11	0.434714	0.150645	0.740719	0.88035
MTND6P2	1.10671	0.00218729	1.1109	7.12144e-05	0.325473	0.217016	1.0372	1.18089
ETAA1	1.28116	1.41793e-07	1.29333	6.16576e-15	0.492855	0.115796	1.16824	1.40501
IFNA14	1.07922	0.0271955	1.08757	0.00165713	0.282699	0.242436	1.00862	1.15477
RPS24P16	1.13156	0.00440914	1.12232	0.000145246	0.477841	0.124677	1.03927	1.23205
INHBB	1.25514	2.44976e-12	1.25514	2.44976e-12	0	0.823422	1.17783	1.33752
IGKV3-7	1.09328	0.0200215	1.10078	0.00136012	0.409144	0.166218	1.01413	1.17861
TYW1B	1.16874	5.61765e-08	1.16874	5.61765e-08	0	0.786008	1.10478	1.23639
CYSLTR1	1.18593	2.04505e-07	1.18593	2.04505e-07	0	0.673239	1.11204	1.26474
DNMT3L	1.09329	0.00123446	1.09477	0.000348301	0.0616342	0.362231	1.03571	1.15408
ZNF214	1.19058	0.000118936	1.19621	4.53197e-08	0.464402	0.132709	1.08937	1.3012
COL2A1	1.14087	9.30584e-08	1.14087	9.30584e-08	0	0.706878	1.087	1.19741
LRFN3	1.27632	5.88901e-08	1.2736	3.63194e-14	0.475088	0.126317	1.16858	1.39399
CNGA2	1.07827	0.0386731	1.09017	0.00118836	0.406167	0.168034	1.00393	1.15812
PHOX2B	1.10444	0.000643433	1.1049	0.000495964	0	0.511713	1.04319	1.16929
AMPD1	1.0819	0.0487894	1.0896	0.00228752	0.452739	0.139728	1.00042	1.17001
OR52M2P	1.0803	0.0380306	1.0861	0.00331881	0.381442	0.183117	1.00427	1.16208
SNTN	1.07109	0.0478623	1.07982	0.00476789	0.271176	0.249185	1.00065	1.14648
C10orf120	0.828	0.000266316	0.832613	1.81958e-05	0.292438	0.236696	0.748112	0.916419
ZNF92	1.28917	1.11515e-09	1.29546	1.56202e-13	0.188049	0.296362	1.18801	1.39895
GLRX2	1.37564	1.79884e-13	1.3809	8.21396e-24	0.412211	0.164347	1.26367	1.49752
CAPN2	1.23249	2.72088e-10	1.23249	2.72088e-10	0	0.886624	1.15505	1.31511
COPS2	1.24331	1.46181e-10	1.24332	1.45275e-10	0.122607	0.331391	1.16321	1.32893
SNX13	1.18362	8.02921e-06	1.18882	1.52334e-07	0.214221	0.281815	1.09919	1.27454
RNF31	1.23503	1.17345e-08	1.24005	7.98765e-11	0.124373	0.330472	1.14861	1.32795
RPL7P51	1.12139	0.00142013	1.12061	0.000218828	0.0952154	0.345463	1.04518	1.20316
TSFM	1.22811	2.42146e-11	1.23387	6.03138e-15	0.169135	0.306687	1.15624	1.30446
LAPTM4B	1.23704	3.83036e-10	1.23704	3.83036e-10	0	0.518048	1.15735	1.32223
NPM1P41	1.09307	0.00178751	1.09412	0.000594064	0	0.47961	1.0337	1.15585
DBIP2	1.17242	8.20273e-09	1.17242	8.20273e-09	0	0.934668	1.11069	1.23758
YWHAZP6	1.14332	3.03824e-05	1.14332	3.03824e-05	0	0.543652	1.07358	1.2176
BCO2	1.13389	8.86362e-05	1.13389	8.86362e-05	0	0.476257	1.06484	1.20742
IGHJ5	1.10639	0.00304293	1.10988	0.000253526	0.352131	0.200936	1.03483	1.18291
PEX19	1.1285	0.000667149	1.12863	0.000329731	0.115408	0.335123	1.05259	1.20988
MTND4P9	1.15187	5.79587e-08	1.15187	5.79587e-08	0	0.959812	1.09451	1.21224
GDPD4	1.15543	1.36107e-06	1.15845	1.36005e-09	0.186628	0.297143	1.08965	1.22518
ASAH1	1.23855	8.11989e-11	1.23857	7.94337e-11	0.13675	0.323988	1.16115	1.3211
RASL12	1.12237	0.000402818	1.12246	0.000209291	0.183028	0.299118	1.05284	1.19648
CA6	1.0953	6.37646e-05	1.0953	6.37646e-05	0	0.474441	1.0475	1.14527
CHIAP2	1.10375	7.42536e-06	1.10375	7.42536e-06	0	0.71695	1.05711	1.15244
CEACAM22P	1.14467	3.1236e-05	1.14015	5.88075e-09	0.444345	0.144804	1.07414	1.21983
TBX18	1.1732	1.8609e-08	1.1732	1.8609e-08	0	0.961717	1.10968	1.24036
OCIAD1	1.23751	2.10609e-09	1.23751	2.10609e-09	0	0.555173	1.15415	1.32688
PCDHGB3	1.18021	6.58604e-06	1.18986	4.248e-09	0.332185	0.212982	1.09816	1.2684
ACTG1P1	1.09236	0.0471377	1.09616	0.0028892	0.492014	0.116291	1.00112	1.19192
MAFA	1.149	3.87559e-06	1.1347	5.66755e-10	0.356931	0.198026	1.08323	1.21877
HNRNPA1P74	1.11366	0.0109822	1.11594	0.000223456	0.493965	0.115144	1.025	1.21
ZNF502	1.2776	5.56246e-13	1.2776	5.56246e-13	0	0.824051	1.1953	1.36557
PEBP4	0.825862	1.44964e-08	0.825862	1.44964e-08	0	0.627923	0.772985	0.882355
CRIPT	1.2488	2.87369e-11	1.2488	2.87369e-11	0	0.73816	1.16967	1.33327
ZNF225	1.33771	1.38187e-11	1.3402	8.09351e-23	0.498319	0.112592	1.22949	1.45546
MTX2	1.23019	1.08374e-10	1.23019	1.08265e-10	0.175443	0.303261	1.15519	1.31006
VN2R10P	1.12951	4.32245e-06	1.12951	4.31527e-06	0.184844	0.298122	1.07234	1.18974
NINJ2	1.14127	0.000886193	1.14665	1.90171e-05	0.329585	0.214546	1.05573	1.23374
HGFAC	1.18332	2.39277e-07	1.18332	2.39277e-07	0	0.415155	1.11011	1.26136
OVOL1	0.892685	0.00898628	0.894651	0.00221638	0.323	0.218499	0.819808	0.972041
RPL21P65	1.10853	0.000141455	1.10853	0.000141455	0.0258649	0.379506	1.05124	1.16895
C8G	1.14514	0.000525204	1.14109	2.55657e-05	0.288564	0.238983	1.0607	1.23632
CTSV	1.25101	8.72317e-11	1.25617	8.02695e-16	0.233091	0.271146	1.16917	1.33858
RPL17P45	1.0965	0.0155961	1.0959	0.00311975	0.294967	0.235201	1.01761	1.1815
OVOL2	0.829053	5.49052e-06	0.829053	5.49052e-06	0	0.520804	0.764668	0.898859
UAP1L1	1.3331	8.67728e-19	1.3331	8.67728e-19	0	0.427222	1.25087	1.42073
EDARADD	1.15871	7.63982e-07	1.15871	7.54728e-07	0.0443365	0.37066	1.09299	1.22839
ETFA	1.19645	1.8197e-07	1.19645	1.8197e-07	0	0.507811	1.11848	1.27985
SLC22A9	0.844509	0.000110712	0.845545	8.42406e-06	0.311045	0.225649	0.775162	0.920059
CORO2A	1.16391	1.00858e-07	1.16391	1.00858e-07	0	0.600903	1.10067	1.23079
KCNH4	0.824947	9.28489e-06	0.827729	1.06497e-07	0.314814	0.223399	0.757665	0.898204
C22orf31	0.886032	0.0108079	0.889094	0.000952439	0.413493	0.163566	0.807309	0.972431
HSPA4	1.30317	2.64497e-08	1.31154	7.67466e-16	0.479391	0.123756	1.1871	1.4306
RPL9P16	1.14682	1.59449e-07	1.14682	1.59449e-07	0	0.828385	1.08955	1.20711
CBX3P8	1.07857	0.0223041	1.08241	0.00294603	0.21702	0.280242	1.01082	1.15087
MRPS18CP4	1.11111	0.0135632	1.12986	1.71335e-05	0.473801	0.127084	1.02195	1.20805
ERCC8	1.18135	3.88036e-07	1.18135	3.88036e-07	0	0.567496	1.10771	1.25989
RBAK	1.33932	1.29382e-10	1.35094	1.18691e-18	0.413079	0.163818	1.22517	1.46411
GABRG3	0.850453	0.00058205	0.858151	1.42033e-05	0.397788	0.173147	0.775473	0.932684
IQCD	1.17834	3.37725e-07	1.17834	3.37725e-07	0	0.604857	1.10634	1.25503
ZKSCAN7	1.17629	2.72348e-07	1.17629	2.71306e-07	0	0.419627	1.1057	1.2514
GPR101	0.86517	0.00243056	0.867252	0.000672478	0.247377	0.262973	0.787844	0.950085
BASP1P1	1.09113	0.0138134	1.09747	0.00275799	0	0.463869	1.01795	1.16957
HTATSF1P2	1.17443	1.08824e-05	1.18013	2.33552e-07	0.282187	0.242736	1.09324	1.26165
SLC2A3P4	1.1148	0.00591284	1.12077	0.00013074	0.357568	0.197639	1.03179	1.2045
INVS	1.18007	1.40807e-07	1.1813	4.19411e-08	0.123611	0.330869	1.10952	1.2551
LDHB	0.800572	3.23706e-10	0.810425	2.45769e-15	0.288781	0.238855	0.746939	0.858055
ARF4P2	1.17741	2.84445e-08	1.17741	2.84445e-08	0	0.943942	1.11143	1.2473
SLC2A8	1.29669	6.88856e-09	1.29988	8.79692e-16	0.458148	0.136468	1.18758	1.41583
CALM3	0.877999	0.000152446	0.878221	3.35928e-05	0.293523	0.236055	0.820823	0.939157
PPP1R27	1.08876	0.00910465	1.09094	0.00183901	0.196275	0.291822	1.02136	1.16061
IGLV1-41	1.12132	0.00666258	1.11309	0.000478949	0.428215	0.154597	1.0323	1.21801
LGALS2	1.12503	0.00285212	1.11976	0.000232813	0.330499	0.213996	1.04124	1.21557
MRPS17P1	1.13014	2.83573e-05	1.13011	2.66931e-05	0	0.442862	1.06722	1.19676
LRRC38	0.845338	0.00229648	0.845112	1.51034e-05	0.498903	0.112251	0.758792	0.941755
PGRMC2	1.23461	1.57753e-09	1.23461	1.57753e-09	0	0.930505	1.15295	1.32205
ANKRD65	1.21857	8.27809e-08	1.22444	2.28775e-10	0.225458	0.275479	1.13361	1.3099
GNA14	1.13469	4.50568e-05	1.13469	4.50568e-05	0	0.578697	1.06786	1.2057
DPPA5P1	0.825497	2.51015e-05	0.825497	2.51015e-05	0	0.63735	0.755055	0.902512
GLYCAM1	1.08276	0.0232848	1.08666	0.00225358	0.35707	0.197942	1.01088	1.15975
TPSAB1	1.16108	4.39804e-06	1.16108	4.39804e-06	0	0.519776	1.08937	1.23751
RPL23AP80	1.13712	9.18628e-06	1.13712	9.18628e-06	0	0.689761	1.07435	1.20356
LYPLAL1	1.21206	1.50501e-08	1.21207	1.48989e-08	0	0.436181	1.13398	1.29551
SULT1B1	1.21042	4.61987e-10	1.21042	4.61987e-10	0	0.562305	1.13986	1.28535
SLC27A4	1.31292	7.93354e-11	1.31336	3.33771e-17	0.388713	0.178684	1.20947	1.42522
KRT18P52	1.13065	0.00142759	1.1311	1.84957e-05	0.407793	0.167042	1.04846	1.21929
GINM1	1.21699	1.6876e-08	1.21699	1.6876e-08	0	0.696498	1.13673	1.30293
NDE1P2	1.08944	0.0148111	1.09009	0.00357535	0.219955	0.278589	1.01691	1.16715
MCIDAS	1.11048	0.000186719	1.11048	0.000186719	0	0.484927	1.05108	1.17323
CRYGA	0.881445	0.00917006	0.877432	0.000244135	0.451954	0.140202	0.801625	0.969213
KLHL14	1.15266	2.63542e-06	1.15648	5.9437e-08	0.143638	0.320348	1.08632	1.22305
PRAMEF2	1.18497	6.48194e-08	1.17672	9.89308e-11	0.25634	0.257805	1.11424	1.26019
HMGN1P9	0.869653	0.00702792	0.867032	0.000215226	0.451658	0.140381	0.785676	0.962606
LONRF2P1	0.766258	1.50327e-11	0.766259	1.47112e-11	0.0580861	0.363971	0.709234	0.827867
ZDHHC4P1	1.14383	2.26779e-07	1.14383	2.26779e-07	0	0.766337	1.08708	1.20355
CA5AP1	0.87227	0.000426797	0.87216	0.000239203	0.121121	0.332163	0.808411	0.941173
ADCY10	1.09208	0.0223657	1.1019	0.000496248	0.422063	0.158342	1.01258	1.17783
NMD3	1.17544	1.41171e-05	1.17824	6.54014e-07	0.337026	0.210066	1.09273	1.2644
MED13P1	1.0838	0.0156058	1.09223	0.000603214	0.327955	0.215525	1.01536	1.15685
PACSIN3	1.14781	0.000840665	1.1481	1.79977e-05	0.38132	0.183192	1.05859	1.24455
ZNF733P	1.13728	6.14292e-08	1.13728	6.14292e-08	0	0.771948	1.08554	1.19149
CACNG1	0.892314	0.00884127	0.889138	0.00048882	0.406453	0.167859	0.819359	0.971764
HNRNPA1P23	1.10919	0.000396738	1.10888	0.000325238	0	0.440221	1.04738	1.17465
MAGEA11	1.09344	0.0208254	1.09986	0.00343754	0.070812	0.357701	1.01367	1.17949
IGHJ4	1.11409	0.000187662	1.11409	0.000187656	0.249722	0.261624	1.05269	1.17907
PTGIS	1.13951	0.00166133	1.13313	0.000102906	0.350314	0.202036	1.05044	1.23613
AK4P2	1.12915	0.00430561	1.12006	0.000134404	0.496965	0.113385	1.03881	1.22734
RPL17P51	1.08523	0.0134438	1.08749	0.00348906	0.19173	0.294334	1.01708	1.15794
NTS	1.1692	1.04967e-07	1.16922	1.03024e-07	0.26233	0.254334	1.10374	1.23854
PPP1R15B	1.24215	6.42548e-14	1.24215	6.42548e-14	0	0.810382	1.17371	1.31458
ARMC12	0.89401	0.0124297	0.889341	0.000392868	0.432674	0.151885	0.818824	0.976099
FXYD4	0.858558	5.20107e-05	0.858558	5.20107e-05	0	0.515905	0.797424	0.924378
HIGD2B	1.08907	0.00969196	1.09791	0.000259919	0.367325	0.191712	1.02089	1.1618
OR4A16	1.08992	0.00488272	1.09277	0.0010472	0.0332769	0.375976	1.02649	1.15726
ISL1	1.10441	0.000146176	1.10442	0.000144805	0.190496	0.295014	1.04923	1.16249
ASNSP3	1.18876	2.58891e-09	1.18876	2.58891e-09	0	0.678305	1.123	1.25837
LARP1P1	1.16879	4.00104e-08	1.16879	4.00104e-08	0	0.588316	1.1055	1.23571
HNRNPA1P5	1.09383	0.0276128	1.08759	0.00633185	0.376715	0.185997	1.00993	1.18469
SLCO2B1	1.23623	8.62704e-11	1.23626	8.28336e-11	0.0202228	0.382176	1.15953	1.31801
HTR7	1.13638	0.00030566	1.13232	4.29589e-05	0.145095	0.319576	1.06019	1.21805
FAM209B	1.15142	4.31144e-05	1.15142	4.31144e-05	0	0.650038	1.07619	1.2319
RAB11FIP5	1.20377	9.50569e-10	1.20377	9.50569e-10	0	0.786396	1.13433	1.27747
ZNF266	1.23722	8.80268e-10	1.23545	6.34534e-11	0.0333126	0.375959	1.15581	1.32436
HSPD1P21	1.13701	5.39516e-07	1.13701	5.39516e-07	0	0.815087	1.08133	1.19557
CHRNB3	0.872781	0.000459912	0.872781	0.000459652	0.142762	0.320813	0.808801	0.941822
PDE4D	1.18811	1.18266e-07	1.18811	1.16807e-07	0.216384	0.280599	1.11469	1.26636
C11orf1	0.803138	1.80454e-07	0.804628	5.7639e-10	0.303946	0.229876	0.739658	0.872067
CCDC47	1.22993	7.6526e-08	1.23545	2.46025e-10	0.279021	0.244595	1.14053	1.32634
CPZ	1.12086	1.04823e-05	1.12086	1.04823e-05	0	0.74994	1.0654	1.1792
NR5A1	1.10936	2.96502e-06	1.10937	2.89021e-06	0.265784	0.252327	1.06211	1.15872
FGF21	1.10428	0.000139039	1.10428	0.000139039	0	0.429425	1.04934	1.16209
DAO	0.796821	7.14682e-09	0.797091	4.16414e-09	0	0.40527	0.737829	0.86053
DCAF4	1.30388	8.43322e-09	1.30116	5.01571e-16	0.490745	0.117037	1.1913	1.42709
VWA8P1	1.1038	0.000396581	1.1038	0.000396581	0	0.433193	1.0451	1.16579
PCMTD1P2	1.12064	7.03124e-06	1.12064	7.03124e-06	0	0.624636	1.06632	1.17773
AIRE	1.18991	9.15886e-09	1.18991	9.15886e-09	0	0.618666	1.12139	1.26263
ATP13A1	1.26717	4.16517e-09	1.26399	5.97443e-13	0.317115	0.222024	1.17096	1.37128
SNX18P4	1.18815	9.63714e-11	1.18815	9.63714e-11	0	0.84198	1.12772	1.25182
LMF1	1.17053	1.22418e-06	1.17019	5.35747e-07	0.180178	0.300678	1.09839	1.24741
ADAMTS17	0.85823	1.77048e-05	0.85823	1.77048e-05	0	0.549547	0.800357	0.920288
TTC31	1.29798	2.46683e-15	1.29798	2.46683e-15	0	0.604692	1.2168	1.38457
OPN4	0.881745	0.000526429	0.881745	0.000524761	0.158552	0.312394	0.821191	0.946765
WDFY4	1.2617	1.04975e-14	1.2617	1.04975e-14	0	0.602901	1.18951	1.33826
DCXR	0.797605	4.85363e-14	0.797605	4.85363e-14	0	0.774375	0.752046	0.845924
VEZT	1.19876	2.11389e-05	1.20644	2.54832e-08	0.403241	0.16982	1.10267	1.30323
ZNF264	1.25458	8.70584e-13	1.25458	8.70507e-13	0.189531	0.295546	1.17895	1.33506
FOXE3	1.13943	1.10952e-06	1.13943	1.10952e-06	0	0.605467	1.08113	1.20087
CALML4	1.20338	6.52624e-09	1.20338	6.52624e-09	0	0.577557	1.13043	1.28103
OR7E25P	1.07862	0.04752	1.08046	0.00975504	0.372802	0.18838	1.00083	1.16247
CALCA	1.14085	2.28499e-08	1.14085	2.28499e-08	0	0.792744	1.08933	1.1948
TRIM43	1.09648	0.00154289	1.1013	8.10499e-05	0.3567	0.198166	1.03572	1.16081
SETP5	1.1673	4.89183e-08	1.16731	4.78623e-08	0	0.510769	1.10419	1.23402
KHDC1L	1.14369	0.00131108	1.15227	2.78295e-06	0.481485	0.122512	1.05377	1.24129
OR4A42P	1.08761	0.0301024	1.09139	0.000920127	0.499057	0.112161	1.00812	1.17336
KIR2DS4	1.16035	7.31873e-05	1.15818	5.37141e-08	0.444731	0.14457	1.07812	1.24884
TUBAL3	1.07667	0.043419	1.08005	0.00938489	0.283873	0.241745	1.00219	1.15669
ZFP64	1.31152	9.67339e-12	1.31764	4.3527e-16	0.23018	0.272801	1.21306	1.41796
THEM4	0.904237	0.0319415	0.909374	0.00514618	0.443807	0.145129	0.824781	0.991348
KRT33B	0.814824	8.6454e-07	0.814824	8.6454e-07	0	0.765849	0.750993	0.88408
PLAC1	1.11731	5.28063e-05	1.11732	5.26588e-05	0.0152203	0.384531	1.05881	1.17904
GEMIN4	1.26606	2.72931e-08	1.26675	1.4563e-12	0.398598	0.172653	1.165	1.3759
ZNF677	1.30704	5.81193e-15	1.30704	5.81193e-15	0	0.540277	1.22207	1.39791
CCNB1IP1P3	1.08377	0.0116848	1.08526	0.004411	0.0833517	0.351447	1.01808	1.1537
C4A	1.3519	2.27148e-12	1.36082	1.04774e-22	0.416859	0.161513	1.2427	1.47069
ZNF93	1.24277	1.55538e-11	1.24277	1.55538e-11	0	0.577516	1.16668	1.32381
C18orf25	1.34187	1.06822e-17	1.34219	1.90542e-18	0.0907881	0.347704	1.25455	1.43525
YPEL5	1.19467	1.23372e-07	1.19467	1.23372e-07	0	0.680476	1.11846	1.27608
M1AP	1.1171	0.000329151	1.1171	0.000329151	0	0.449796	1.05159	1.1867
IL21R	1.16695	1.86348e-07	1.16695	1.86348e-07	0	0.879004	1.10113	1.2367
ELOVL4	0.860334	0.000957472	0.86501	4.564e-06	0.492405	0.116061	0.786858	0.940672
TRPM2	1.21414	2.64284e-08	1.20969	1.81035e-09	0.139908	0.322322	1.13392	1.30003
CDK3	1.27907	1.14849e-17	1.27907	1.14849e-17	0	0.633294	1.20896	1.35324
ANKRD1	1.19543	8.07695e-11	1.19543	8.07695e-11	0	0.677423	1.13278	1.26154
TIMP2	1.21704	8.77956e-10	1.21704	8.77956e-10	0	0.896437	1.14296	1.29592
APOL5	1.10501	0.0121318	1.10541	0.000554447	0.4511	0.140718	1.02207	1.19469
SLC6A14	1.13138	5.32989e-06	1.13138	5.32989e-06	0	0.917085	1.07281	1.19315
ENDOD1	1.19533	3.49806e-08	1.19534	3.4599e-08	0	0.43036	1.12188	1.27359
IGKV2D-40	1.12038	4.57526e-05	1.12038	4.56558e-05	0.0717879	0.357217	1.06079	1.18331
MNX1	1.22969	9.54231e-09	1.23165	7.86607e-12	0.350076	0.20218	1.14585	1.31967
LURAP1	1.18595	2.67822e-08	1.18595	2.67822e-08	0	0.941174	1.11677	1.25942
IL6R	1.29863	5.22064e-17	1.29863	5.22064e-17	0	0.59312	1.22165	1.38045
FAM133CP	1.16491	2.16084e-05	1.16601	2.1006e-06	0.372032	0.188849	1.08568	1.24991
RPL7L1P1	1.11931	0.000103366	1.11942	8.64223e-05	0	0.424069	1.0574	1.18485
TRIM51HP	1.09793	0.000312255	1.09793	0.00031027	0.291334	0.237349	1.04355	1.15513
IGKV1D-33	1.15925	4.2241e-06	1.15946	4.26109e-08	0.219833	0.278658	1.08851	1.23459
FAM90A1	0.853597	1.84341e-06	0.853592	1.82198e-06	0.248335	0.262422	0.799843	0.910965
OLIG3	1.10808	2.99338e-05	1.10808	2.99338e-05	0	0.706862	1.05595	1.16279
TSEN54	1.21302	8.97276e-06	1.20601	2.54633e-09	0.453708	0.139144	1.11391	1.32095
PKD1L2	1.1144	0.000155053	1.1144	0.000155053	0	0.515049	1.05358	1.17874
BTF3P6	1.1457	3.88204e-08	1.1457	3.88204e-08	0	0.710207	1.09146	1.20265
FGF10	1.10249	0.000741734	1.10278	0.000640599	0.110301	0.337756	1.04173	1.16679
KRT18P14	1.22201	1.81962e-15	1.22201	1.81962e-15	0	0.563081	1.1631	1.28391
KCNJ5	1.2783	1.31538e-16	1.2783	1.31538e-16	0	0.477723	1.20605	1.35487
EFCAB13	1.19458	1.80796e-09	1.19458	1.80377e-09	0	0.428439	1.12733	1.26583
RPL31P54	0.88002	0.00851638	0.889564	0.00068043	0.464223	0.132816	0.800093	0.967932
DNAI2	1.12199	0.000153393	1.12199	0.000153393	0	0.540475	1.05708	1.19089
OR4A45P	1.07282	0.0490751	1.08067	0.00204587	0.460514	0.135044	1.00028	1.15062
ECHDC1	1.29451	2.34323e-13	1.29451	2.34323e-13	0	0.715115	1.20815	1.38704
CCR6	1.17834	5.86903e-05	1.16486	3.15868e-07	0.423186	0.157658	1.08769	1.27655
GNB4	1.19642	1.92388e-08	1.19642	1.92315e-08	0.245371	0.264126	1.12387	1.27365
CREB3L3	0.85348	6.96346e-05	0.85348	6.95994e-05	0.0436608	0.370987	0.789384	0.922781
APOD	0.805815	8.60302e-12	0.805815	8.60302e-12	0	0.50066	0.757392	0.857333
GTF2H3	1.27654	1.98711e-13	1.27654	1.98711e-13	0	0.775051	1.19607	1.36242
PEX3	1.17686	1.62577e-06	1.17686	1.62577e-06	0	0.860639	1.10107	1.25786
SLC3A1	0.87838	0.000646239	0.87754	0.000241291	0.106551	0.339682	0.815317	0.946321
TMEM129	1.24386	1.57014e-10	1.24386	1.57014e-10	0	0.657379	1.16343	1.32985
DDI1	1.08802	0.0272441	1.09045	0.00211735	0.440853	0.14692	1.00952	1.17262
C9orf152	1.10874	1.84411e-05	1.10874	1.84411e-05	0	0.592065	1.05758	1.16237
TEX11	1.09209	0.000645976	1.0921	0.000641945	0.116129	0.334751	1.03819	1.14879
PDCL2	1.11004	2.16697e-05	1.11004	2.16697e-05	0	0.423413	1.05783	1.16483
ACY3	0.773532	9.52382e-16	0.773532	9.52382e-16	0	0.479324	0.726553	0.823548
C7	1.11243	0.00115631	1.11169	0.00075181	0	0.436495	1.04319	1.18626
RPA4	1.10736	0.00302171	1.11043	0.000543303	0.251717	0.260475	1.03518	1.18457
CFL1P8	1.09372	0.0114025	1.09298	0.00364878	0.142848	0.320767	1.02039	1.17232
C2orf76	1.23355	8.32736e-10	1.23355	8.32736e-10	0	0.824107	1.15359	1.31905
PTGES3L	1.12798	0.0054264	1.12118	0.000337465	0.434286	0.150906	1.03618	1.22792
PGBD4P8	1.15051	6.67627e-06	1.15473	5.29375e-08	0.355126	0.19912	1.08241	1.22289
NLRP6	1.10361	0.000745643	1.10367	0.000664484	0.0202983	0.382141	1.04215	1.16869
NPBWR2	0.889704	0.0258046	0.899247	0.00494838	0.463034	0.13353	0.802823	0.985987
TIMM21	1.25039	8.04317e-10	1.25039	8.04317e-10	0	0.429716	1.16436	1.34277
NPIPA5	1.13558	0.000710157	1.13558	0.000710157	0	0.573377	1.055	1.22232
MCCC1	1.18953	1.2985e-07	1.18953	1.2985e-07	0	0.936539	1.1153	1.26871
OR11J2P	1.09583	0.0167622	1.10105	0.00103378	0.398714	0.172582	1.01666	1.18117
VWCE	0.902743	0.0268398	0.895179	0.00096669	0.449172	0.141883	0.824564	0.988335
DRGX	0.894336	0.00848082	0.895006	0.00348103	0.252342	0.260115	0.82298	0.971879
MEIS3	0.907419	0.036814	0.898786	0.000905937	0.471388	0.128525	0.828323	0.994068
KBTBD12	1.12284	0.00630933	1.12246	0.00028942	0.426502	0.155639	1.03326	1.22019
FGD2	1.22401	1.6402e-11	1.22401	1.6402e-11	0	0.797614	1.15408	1.29817
MSTO2P	1.31071	3.41075e-12	1.31499	3.45653e-18	0.314354	0.223674	1.21455	1.41449
RPL23P2	1.17307	7.20216e-07	1.17307	7.20216e-07	0	0.926031	1.10131	1.24952
PLD2	1.25154	4.26261e-12	1.25154	4.26261e-12	0	0.803936	1.17457	1.33356
SDR42E1	1.09974	7.37673e-05	1.09974	7.37673e-05	0	0.523538	1.04924	1.15267
TRIM10	1.09938	0.00106336	1.09938	0.00106336	0	0.521968	1.03874	1.16355
LALBA	1.08575	0.00149211	1.08575	0.00149172	0	0.393287	1.03201	1.1423
CCNB1IP1P2	1.08954	0.00801868	1.09019	0.00398074	0	0.410995	1.02261	1.16085
RPS6P20	1.1052	0.0156288	1.10227	0.000927514	0.475452	0.1261	1.01911	1.19857
C8orf34	1.18355	2.63912e-05	1.20153	4.94239e-11	0.47765	0.124791	1.09409	1.28032
CCL28	1.12204	0.000151666	1.12204	0.000151666	0	0.778889	1.05715	1.19091
ZNF209P	0.877846	0.00516476	0.884263	0.000795566	0.357478	0.197694	0.801242	0.961775
OR4A44P	1.07418	0.00392222	1.07502	0.00281458	0.101906	0.342058	1.0232	1.12771
ATP8B4	1.19434	9.51956e-09	1.19434	9.51444e-09	0.0721443	0.35704	1.12406	1.26902
AQP10	1.0805	0.0261445	1.08338	0.00351264	0.380127	0.183918	1.00924	1.15681
IGHV3-52	1.08934	0.000639725	1.08934	0.000639725	0	0.420532	1.03712	1.14419
IL17RE	1.09659	0.031284	1.08865	0.0066122	0.437758	0.148798	1.00832	1.19258
FDPSP3	1.08395	0.00302592	1.08402	0.00245732	0	0.4385	1.0277	1.14327
ZNF671	1.37193	1.71685e-11	1.37824	1.26129e-22	0.478981	0.123999	1.2512	1.50431
GYPB	0.886524	0.00704903	0.894474	0.0012001	0.371353	0.189262	0.81216	0.967698
ZIC4	1.29099	3.1149e-16	1.29099	3.1149e-16	0	0.535231	1.21425	1.37258
ALS2CL	1.11186	0.00181455	1.11195	0.000815157	0.122878	0.33125	1.04019	1.18847
TEKT2	1.30751	1.03199e-11	1.3082	3.9315e-19	0.376838	0.185922	1.21029	1.41253
ADPRM	1.12508	0.00275014	1.12898	0.000190364	0.408936	0.166345	1.04155	1.2153
DPPA2P3	1.11461	0.00143814	1.11973	7.36111e-06	0.408843	0.166401	1.04266	1.19153
IGSF10	1.10825	0.000984244	1.10932	0.000543464	0.0875446	0.34934	1.04252	1.17812
IGHJ2P	1.12676	1.80261e-06	1.12676	1.80261e-06	0	0.585229	1.07289	1.18334
NAP1L1P3	1.09406	0.0305894	1.09033	0.00680118	0.357616	0.19761	1.00845	1.18693
GOLGA8K	0.885095	0.00217753	0.88788	0.000801017	0.125408	0.329933	0.818635	0.95695
EIF2S1	1.23373	5.22518e-10	1.23373	5.22518e-10	0	0.901189	1.15462	1.31826
EBI3	1.19899	1.52513e-06	1.20378	2.63974e-09	0.391687	0.176869	1.11349	1.29106
ZBED6	1.08233	0.0176624	1.08564	0.00506201	0.135947	0.324411	1.01386	1.15543
TDGF1P5	1.14152	7.31839e-07	1.14152	7.31839e-07	0	0.931932	1.08327	1.20291
IGHV1OR15-1	1.11683	0.000129065	1.11683	0.000129065	0	0.767615	1.05541	1.18184
HAP1	1.22386	8.06527e-11	1.22386	8.06527e-11	0	0.934921	1.15153	1.30073
MTO1	1.25973	1.62897e-08	1.2623	2.82534e-12	0.372746	0.188414	1.16272	1.36483
CXorf38	1.26299	8.74909e-13	1.26299	8.74909e-13	0	0.727723	1.18467	1.34648
HNF4A	0.900854	0.0129278	0.900855	0.0129263	0.376016	0.186423	0.82966	0.978157
ENPP7P6	0.83379	0.000704583	0.824701	4.53266e-07	0.473997	0.126967	0.750559	0.92625
CHMP6	1.29563	1.21565e-12	1.29359	2.40916e-14	0.200649	0.289395	1.20628	1.39161
KRT18P25	1.13338	1.62941e-05	1.13338	1.62941e-05	0	0.869244	1.07066	1.19978
ZNF689	1.26274	1.24412e-12	1.26274	1.24412e-12	0	0.86124	1.18399	1.34673
CBX1P4	0.889271	0.00283802	0.888144	0.000784413	0.203644	0.287729	0.823317	0.960509
OR2A7	1.14563	0.000161353	1.13899	7.89324e-07	0.404454	0.16908	1.06751	1.22947
HTR1B	0.903929	0.0129612	0.906608	0.0027549	0.323147	0.218411	0.834708	0.978891
PERP	1.19668	3.79276e-08	1.19668	3.79276e-08	0	0.700984	1.12251	1.27575
ADAMTSL4-AS1	1.13573	0.00135017	1.14965	1.15747e-06	0.461819	0.13426	1.05069	1.22765
TRIM53CP	1.09215	0.00206684	1.09217	0.00204954	0.139459	0.322559	1.03258	1.15515
TRAV37	1.08256	0.00174757	1.08255	0.00172988	0.0186134	0.382935	1.0301	1.1377
ADH1C	1.1027	0.000884162	1.1027	0.000884162	0	0.651583	1.04095	1.1681
YWHAQP9	1.07489	0.0300965	1.07947	0.0083368	0.340088	0.208218	1.00698	1.14738
RPL3P13	1.08524	0.027848	1.08961	0.00860014	0.236931	0.268957	1.00895	1.1673
DDO	1.17419	2.63751e-06	1.17366	1.93172e-06	0.117014	0.334293	1.09809	1.25556
AZGP1P2	1.11768	0.0139565	1.11478	0.000738259	0.441412	0.146581	1.02281	1.22134
MAPK6	1.14338	0.000184911	1.14528	4.53193e-05	0.268594	0.250691	1.06583	1.22659
PPP1R14A	1.09349	0.0047707	1.0935	0.00475398	0.00352687	0.389991	1.02768	1.16352
KLKB1	1.1392	3.95354e-05	1.1392	3.95354e-05	0	0.604994	1.07056	1.21225
NHLH2	1.19508	1.6068e-09	1.19508	1.6068e-09	0	0.94042	1.12785	1.26631
IGKV2-29	1.17137	1.21594e-07	1.17258	1.79436e-09	0.323943	0.217934	1.10471	1.24206
CNGB1	0.881506	0.0102425	0.88025	0.000438382	0.453737	0.139126	0.800593	0.970596
TRAJ27	1.06968	0.0490926	1.0785	0.00430203	0.352853	0.200498	1.00027	1.14391
TRGC2	0.846048	5.19426e-07	0.846048	5.19426e-07	0	0.521967	0.792579	0.903125
AMY2A	0.8116	2.41923e-07	0.814316	1.5581e-08	0	0.402577	0.749777	0.87852
RPS23P4	1.10427	0.000487399	1.10427	0.000487399	0	0.686702	1.0444	1.16756
RFPL4AP1	1.09716	0.00552444	1.10128	0.000947967	0.227383	0.274389	1.0276	1.17143
DLEU7	1.10927	0.00647282	1.11673	0.000311021	0.336496	0.210385	1.02948	1.19524
CA7	0.804385	4.30632e-07	0.802053	1.79402e-10	0.380433	0.183732	0.739281	0.875224
C5orf58	1.14135	1.15187e-06	1.14135	1.15187e-06	0	0.884992	1.08213	1.2038
TNNT2	0.815287	5.78013e-08	0.815287	5.78013e-08	0	0.458419	0.757306	0.877708
CAGE1	1.07612	0.0374769	1.07965	0.00728694	0.31889	0.220962	1.00426	1.15312
CDK2AP1	1.10397	0.033813	1.11146	0.00117068	0.464278	0.132783	1.00759	1.20956
VASH2	1.22847	6.17338e-08	1.21682	1.28766e-11	0.382933	0.182208	1.14028	1.32349
IGHJ3P	1.07537	0.0249359	1.07444	0.00976986	0.178229	0.301742	1.00919	1.14588
SLC36A1	1.30407	3.81927e-13	1.30713	2.29471e-16	0.114281	0.335705	1.2139	1.40095
OR10AE1P	1.09104	0.00173728	1.09104	0.00173728	0	0.498288	1.03314	1.15218
BDNF	1.10681	0.00643643	1.10386	0.000864794	0.362373	0.194722	1.02889	1.19063
ZFAND1	1.12971	0.00253123	1.13043	0.000176512	0.321731	0.21926	1.04373	1.22277
XRRA1	1.20006	2.16248e-08	1.20006	2.16248e-08	0	0.743954	1.12584	1.27918
STX16	1.29647	4.6334e-15	1.29647	4.6334e-15	0	0.514405	1.21495	1.38346
IGLVI-38	0.896499	0.0365849	0.905111	0.0135834	0.348471	0.203152	0.809207	0.993207
VPS35	1.2769	2.79019e-13	1.2769	2.75809e-13	0.0312647	0.376937	1.19584	1.36346
SIGLEC31P	1.14748	0.000113066	1.14054	9.04407e-06	0.290683	0.237733	1.07007	1.23048
SLCO1C1	0.883541	0.00575241	0.889314	0.000280437	0.450123	0.141309	0.809212	0.964697
DEFB107B	1.09813	0.000258411	1.09813	0.000258411	0	0.85939	1.04435	1.15469
UNGP1	1.16319	1.57236e-07	1.16319	1.57236e-07	0	0.736901	1.09929	1.2308
TMSB15B	1.32884	1.49601e-10	1.32781	2.66097e-16	0.351642	0.201232	1.21813	1.44962
KIF4CP	1.0863	0.0300979	1.08338	0.00952493	0.278294	0.245021	1.008	1.17069
PRY2	1.06981	0.00870648	1.06949	0.00414787	0	0.464273	1.01721	1.12512
FCF1P8	1.09048	0.0296553	1.08526	0.00211812	0.470517	0.129045	1.00859	1.17901
A4GALT	1.24175	7.04362e-10	1.24167	9.69699e-13	0.278771	0.244741	1.15915	1.33024
ABCA6	1.15037	1.14752e-06	1.15037	1.14017e-06	0	0.400969	1.08724	1.21716
FMNL3	1.24512	6.73029e-12	1.24512	6.73029e-12	0	0.901708	1.16956	1.32557
DNAH2	1.14612	0.000192091	1.1476	6.55534e-06	0.339427	0.208618	1.06684	1.23128
CSPG4	1.21989	1.86185e-10	1.21989	1.86185e-10	0	0.706707	1.14755	1.29679
MUC5B	0.880963	0.0141049	0.880934	0.000715652	0.461864	0.134233	0.796172	0.974784
GRM6	1.16856	9.93795e-08	1.16856	9.93795e-08	0	0.969015	1.10348	1.23748
IL9RP3	1.16505	4.75961e-08	1.16472	3.66245e-08	0	0.493052	1.10288	1.23072
CTH	1.21541	5.55539e-10	1.21541	5.55539e-10	0	0.858926	1.14275	1.29269
MAPK15	1.15163	4.34635e-05	1.14731	2.75511e-06	0.241401	0.266402	1.07627	1.23228
POMGNT2	0.926097	0.0494978	0.926924	0.0204176	0.232603	0.271424	0.857801	0.999831
CHMP5	1.20036	2.74397e-07	1.20039	2.6722e-07	0	0.527903	1.11962	1.28693
CFL1P6	1.1494	1.48393e-05	1.1494	1.48393e-05	0	0.494699	1.07921	1.22415
ARHGAP42P3	1.07443	0.0253745	1.0767	0.0108307	0.0832292	0.351509	1.00889	1.14423
ACAD10	1.17694	3.2556e-06	1.17445	5.82884e-07	0.0252575	0.379794	1.0989	1.26052
TMEM256P2	1.0877	0.00196919	1.08789	0.00135034	0.135821	0.324477	1.03131	1.14718
ETNK1	1.20826	4.97558e-08	1.2108	1.40418e-09	0	0.393634	1.12882	1.2933
ZNF44	1.20656	8.11644e-09	1.20657	8.03007e-09	0.0233643	0.380692	1.13195	1.28608
IHH	1.07627	0.0410357	1.07768	0.0108621	0.30507	0.229208	1.003	1.1549
HMGB3P24	1.22529	1.73324e-08	1.22791	3.06906e-10	0.292645	0.236574	1.14171	1.31498
USP50	1.11088	0.000453486	1.11088	0.000453486	0	0.499921	1.04748	1.17813
KIR2DL3	1.1687	2.29393e-07	1.1694	3.80051e-08	0.301695	0.231213	1.10168	1.2398
TEX12	1.08605	0.0130105	1.08651	0.00911829	0.0379752	0.373725	1.01755	1.15915
LINGO2	0.820516	2.61296e-08	0.820976	1.51017e-08	0	0.4716	0.7653	0.879715
MEMO1P4	1.0752	0.0266664	1.07828	0.00703535	0.230692	0.27251	1.00842	1.14639
HNRNPMP1	0.921868	0.0408404	0.922484	0.0211665	0.221119	0.277932	0.852726	0.996617
CCDC103	1.2481	3.77149e-14	1.24867	4.41809e-19	0.200415	0.289525	1.17849	1.32182
SLC29A4	1.21694	7.08912e-09	1.21694	7.08912e-09	0	0.95144	1.13867	1.30059
LAMA3	0.836818	2.22027e-05	0.837245	2.29802e-06	0.285603	0.240727	0.770689	0.90862
C19orf18	1.23057	7.06324e-09	1.23052	3.29677e-11	0.270476	0.249593	1.1471	1.32012
OR7A18P	1.08645	0.0017669	1.08647	0.00147372	0.115148	0.335258	1.03143	1.14442
SHMT2	1.28946	6.0948e-14	1.29041	4.79767e-16	0.039004	0.37323	1.20664	1.37797
ZNF479	1.07876	0.00380932	1.07876	0.00380932	0	0.806962	1.02476	1.1356
BCAR3	1.1697	2.18002e-05	1.17496	6.58129e-08	0.287114	0.239837	1.08805	1.25747
MS4A1	1.07562	0.0438402	1.07521	0.0246482	0.202556	0.288335	1.00201	1.15463
OR10G1P	1.07893	0.0412869	1.08406	0.0130088	0	0.473601	1.00301	1.1606
DNM1P49	1.09356	0.02827	1.09947	0.0046237	0.153882	0.314896	1.00957	1.18454
PRAMEF7	1.09979	0.00922558	1.09614	0.00219901	0.290637	0.23776	1.02379	1.18144
KRT18P23	1.09274	0.0217858	1.09151	0.00185303	0.431836	0.152395	1.013	1.17876
RPS7P13	1.07582	0.00847049	1.07618	0.00710295	0.0986587	0.343713	1.01885	1.13597
SPRTN	1.30024	1.40343e-09	1.31096	9.77752e-17	0.39701	0.173621	1.1943	1.41557
TTLL9	1.18672	2.57429e-07	1.18672	2.57429e-07	0	0.621	1.1119	1.26658
SLC44A4	1.22062	3.20694e-15	1.22062	3.20694e-15	0	0.655149	1.16159	1.28265
AGFG2	1.16514	7.39476e-06	1.16803	1.07517e-06	0.107303	0.339296	1.08981	1.24567
ADAM24P	1.09245	0.00886775	1.0901	0.00393114	0.153116	0.315305	1.02245	1.16724
SIK1	1.19137	8.60529e-09	1.19137	8.60529e-09	0	0.663788	1.12242	1.26457
MAPRE1	1.29293	1.47305e-13	1.29293	1.47305e-13	0	0.551473	1.20776	1.3841
ZNF317P1	1.09114	0.0126844	1.09024	0.0035256	0.25178	0.260438	1.01881	1.1686
MT1B	1.09689	0.00223361	1.09664	0.00144109	0.139629	0.32247	1.03375	1.16389
G2E3	1.20259	1.64006e-08	1.20259	1.64006e-08	0	0.472522	1.12799	1.28212
MED4	1.21969	6.66947e-09	1.21969	6.66947e-09	0	0.499009	1.14051	1.30438
GJB3	1.09792	0.00137961	1.09792	0.00137961	0	0.5957	1.03684	1.1626
GTSCR1	1.18057	5.92236e-10	1.18057	5.92236e-10	0	0.399721	1.12015	1.24426
PSG1	1.09749	0.000642302	1.09749	0.000642302	0	0.528969	1.0404	1.15771
OR2T32P	0.890079	0.00257695	0.890079	0.00257606	0	0.438441	0.825171	0.960092
CHAD	1.11881	3.76765e-05	1.11881	3.76765e-05	0	0.715207	1.06064	1.18016
IFIT1P1	1.16501	1.2123e-08	1.16501	1.2123e-08	0	0.690696	1.10538	1.22784
PTK2B	1.1624	1.2199e-05	1.16551	2.08755e-07	0.262051	0.254496	1.0866	1.24349
IGFBP1	1.14947	4.2859e-06	1.14947	4.2859e-06	0	0.922313	1.08319	1.21981
FABP5P6	1.11036	3.0295e-05	1.11036	3.0295e-05	0	0.891753	1.05706	1.16634
LRRC37A14P	1.10063	0.00991507	1.09811	0.000213286	0.484967	0.120448	1.02327	1.18383
OR5B10P	1.10949	0.000163002	1.10949	0.000163002	0	0.677394	1.05115	1.17106
CARD11	1.23428	1.33486e-11	1.23428	1.33486e-11	0	0.484425	1.16126	1.31189
PHKBP1	1.08142	0.00627251	1.08255	0.00138805	0.0979321	0.344083	1.02239	1.14387
CYP2C8	1.16666	7.25754e-07	1.16666	7.25754e-07	0	0.953697	1.09764	1.24002
EIF3E	0.911589	0.019473	0.91218	0.00365274	0.342823	0.206567	0.84348	0.985198
GAPDHP15	0.877609	0.00186737	0.878923	0.000339435	0.287023	0.239891	0.808305	0.952856
ALX4	1.12389	7.36896e-06	1.12389	7.35733e-06	0	0.40458	1.06794	1.18277
OR4A46P	1.09786	0.0194143	1.09748	0.00118991	0.460014	0.135345	1.01519	1.18726
MRPS18CP6	1.09241	0.0109333	1.08924	0.00440963	0.141478	0.321492	1.02052	1.16936
ADGB	1.1329	2.96562e-06	1.13482	4.44364e-07	0	0.409398	1.07513	1.19376
LRRC73	0.856873	3.91496e-05	0.855831	1.41502e-06	0.342392	0.206827	0.796058	0.922333
PPIAP20	1.09403	0.00460431	1.0919	0.00252606	0	0.395891	1.02809	1.1642
DNM1P33	1.08625	0.0078736	1.08625	0.00779362	0	0.463053	1.02195	1.15459
RPL26P34	1.09353	0.00251001	1.09354	0.0025071	0.121558	0.331937	1.03192	1.15882
VSIG10	1.1746	4.36401e-07	1.1746	4.36401e-07	0	0.601172	1.10351	1.25027
HDAC9	1.12374	0.000115501	1.12374	0.000115501	0	0.605471	1.05903	1.1924
GAPDHP16	1.11615	8.08072e-05	1.11615	8.08072e-05	0	0.966445	1.05681	1.17884
RPS23	0.83347	8.01036e-09	0.832588	2.16329e-09	0.134427	0.32521	0.783447	0.886687
THAP11	1.11158	0.00123631	1.11158	0.00123631	0	0.518455	1.04248	1.18526
ZNF702P	1.17325	1.62773e-05	1.17079	1.13476e-07	0.396691	0.173816	1.09104	1.26165
RSPO4	0.904627	0.00429554	0.904627	0.00429554	0	0.496336	0.844485	0.969052
ALOX15	1.07455	0.0112722	1.07455	0.0112722	0	0.605389	1.01642	1.136
TRAJ25	1.08722	0.00310765	1.08722	0.00310765	0	0.418851	1.0286	1.14919
PECR	1.12092	0.000375219	1.1202	0.000306063	0	0.436918	1.05258	1.19368
ZBTB49	1.29312	1.30501e-08	1.30354	2.92386e-15	0.418764	0.160352	1.18346	1.41294
IFT172	1.21035	7.32238e-09	1.21035	7.32238e-09	0	0.549596	1.13452	1.29124
PROZ	1.11333	0.00208342	1.12091	6.12202e-05	0.307709	0.227637	1.03977	1.19209
KCNAB3	1.15049	2.19339e-05	1.15049	2.19339e-05	0	0.70664	1.07837	1.22744
BCL2L14	1.08524	0.00518421	1.08524	0.00518421	0	0.400075	1.02475	1.14931
PCDHB11	1.10131	0.0147904	1.09897	0.00274847	0.274327	0.247344	1.01908	1.19017
ACER2	1.11204	0.000790615	1.11204	0.000790615	0	0.703217	1.04517	1.18319
TBC1D2B	1.3081	1.57545e-09	1.31902	3.28753e-17	0.423364	0.15755	1.19886	1.42729
C4orf19	1.15677	6.665e-06	1.15677	6.665e-06	0	0.785686	1.08574	1.23245
MRPL44	1.28094	2.33031e-07	1.27069	9.16249e-13	0.468542	0.130227	1.1662	1.40698
RRAS2	1.14835	0.00127928	1.15687	1.949e-06	0.489761	0.117617	1.05564	1.2492
SNAI3	0.869414	1.82176e-05	0.869414	1.82176e-05	0	0.633359	0.815518	0.926873
RLIMP1	1.12376	0.000143364	1.12453	7.39679e-05	0.0908752	0.34766	1.05816	1.19343
FMO3	0.922919	0.0264596	0.923193	0.0227423	0.0676402	0.359271	0.859803	0.990667
ZNF72P	1.07608	0.0170884	1.07662	0.0116159	0.104465	0.34075	1.01315	1.14292
OR2A42	1.14467	2.72098e-06	1.1447	2.64387e-06	0.433979	0.151092	1.08184	1.21116
FANCE	1.26899	2.0236e-13	1.26899	2.0236e-13	0	0.702766	1.19086	1.35226
UGT2B7	1.08297	0.00379052	1.08297	0.00379052	0	0.769024	1.02608	1.14302
NIPAL1	1.17384	1.24545e-07	1.17384	1.24545e-07	0	0.654989	1.10612	1.2457
GPX5	1.08432	0.00575428	1.08485	0.00459493	0.057039	0.364484	1.02378	1.14845
STARD13	1.28049	3.88567e-08	1.29524	7.5658e-16	0.455923	0.137808	1.17242	1.39852
SHISA3	1.15705	2.3191e-07	1.15705	2.3191e-07	0	0.792724	1.09482	1.22282
BBS7	1.18099	7.23515e-05	1.19303	2.10814e-08	0.377952	0.185243	1.08784	1.28211
SP4	1.16425	0.0014086	1.18115	4.89921e-07	0.484838	0.120525	1.06048	1.27817
CETN3	1.30288	1.79097e-10	1.30425	6.44843e-14	0.16124	0.310949	1.20115	1.41323
HNRNPKP3	1.07082	0.0494282	1.07094	0.0308286	0.094251	0.345952	1.00017	1.14647
TMEM177	1.10742	0.0140615	1.10787	0.00141194	0.395674	0.174437	1.02081	1.20137
DAZ2	1.11268	1.86364e-05	1.11268	1.86364e-05	0	0.932907	1.05959	1.16843
GPR20	1.10397	0.00267944	1.10857	0.00029135	0.230918	0.272382	1.03494	1.17761
LIPA	1.18208	1.7874e-07	1.18208	1.7874e-07	0	0.526551	1.11012	1.2587
GDPGP1	1.23792	4.97029e-13	1.23792	4.97029e-13	0	0.545178	1.16829	1.31169
TEN1	1.15292	8.52541e-07	1.15291	8.46113e-07	0.317343	0.221887	1.08942	1.22011
OR52B5P	1.12131	1.11277e-05	1.12132	1.10707e-05	0.0931763	0.346496	1.06548	1.18007
HEMK1	1.21354	8.86964e-08	1.21167	2.90675e-09	0.118222	0.333667	1.13045	1.30274
KIAA1217	1.1365	3.12323e-05	1.1365	3.12323e-05	0	0.474526	1.07008	1.20705
HSD17B2	1.09161	0.00230025	1.09162	0.00228405	0.0192716	0.382625	1.03179	1.15489
OSGEP	1.15851	5.77748e-06	1.15851	5.77748e-06	0	0.897997	1.08712	1.23458
TSN	1.22627	2.25193e-09	1.22627	2.25193e-09	0	0.559829	1.14695	1.31108
RBPJP5	1.07448	0.00722736	1.07448	0.00722736	0	0.524137	1.01961	1.13231
FOXD4L1	1.24704	2.07762e-07	1.24683	1.05369e-13	0.461036	0.13473	1.14733	1.35541
GAPDHP54	1.11114	1.0895e-05	1.11114	1.0895e-05	0	0.97088	1.06017	1.16456
REG1B	1.10846	2.04749e-05	1.10848	1.97841e-05	0	0.412198	1.05717	1.16224
SLC35E3	1.11587	9.35011e-05	1.11587	9.35011e-05	0	0.52864	1.05615	1.17896
TLE1	1.23421	3.50294e-09	1.23781	1.76586e-11	0.0696441	0.358279	1.15096	1.32348
CALML3	0.8267	0.000439688	0.826718	0.000438309	0	0.411971	0.743467	0.919251
WDR45B	1.3518	1.55113e-12	1.35177	6.84409e-17	0.235322	0.269875	1.24342	1.46962
VN1R38P	1.11688	3.31262e-06	1.11688	3.31262e-06	0	0.750132	1.06604	1.17015
RPS26P24	1.14586	1.12695e-06	1.14586	1.12695e-06	0	0.73627	1.08474	1.21043
ERGIC2	1.22014	3.93951e-10	1.22014	3.93951e-10	0	0.858315	1.14641	1.29861
GM2A	1.12708	0.000244105	1.12708	0.000244105	0	0.82592	1.0573	1.20148
MPO	1.09452	0.00685881	1.0943	0.00233809	0.261231	0.254972	1.02515	1.16857
CLEC2A	0.889856	0.0035932	0.889859	0.00359141	0.20024	0.289623	0.822634	0.962571
GALR2	1.07114	0.00177933	1.07114	0.00175011	0	0.47455	1.02595	1.11832
IGHV1-17	1.08669	0.00135768	1.08669	0.00135768	0.00164904	0.390862	1.0328	1.14339
PROKR1	1.09349	0.000527683	1.0935	0.000525257	0.14471	0.31978	1.0396	1.15018
IRF8	1.21405	6.59487e-09	1.21201	4.5459e-10	0.123404	0.330976	1.13704	1.29628
UHRF2	1.32817	3.10871e-11	1.32991	1.67931e-18	0.398548	0.172683	1.22146	1.44421
HSPA1A	1.15509	7.75905e-05	1.14757	6.74526e-06	0.313958	0.223911	1.07538	1.24072
RHBDD1	1.23118	2.58062e-10	1.23118	2.5288e-10	0	0.462895	1.1543	1.31317
IGHV3OR15-7	1.08002	0.00275489	1.08004	0.0027265	0	0.403063	1.02694	1.13585
OR7E46P	1.08466	0.00741511	1.08466	0.00741511	0	0.586176	1.02202	1.15114
CRELD1	1.23335	1.25813e-10	1.23335	1.25813e-10	0	0.680703	1.15699	1.31474
CPNE3	1.14461	3.17187e-05	1.14461	3.17187e-05	0	0.698404	1.07405	1.21979
C8orf82	1.13137	9.34092e-05	1.13137	9.34092e-05	0	0.606616	1.06344	1.20363
LGSN	1.11472	5.04168e-07	1.11437	3.3988e-07	0	0.611696	1.06848	1.16295
CTBP2P3	1.09434	0.00215441	1.09434	0.00215441	0	0.528436	1.0331	1.15922
ZNF835	1.25383	4.04668e-12	1.25383	4.04668e-12	0	0.552988	1.17619	1.3366
RFPL2	0.838026	5.04952e-07	0.838026	5.04952e-07	0	0.669344	0.782206	0.897829
DDX23	1.29455	5.73161e-13	1.2952	1.90679e-14	0.0603612	0.362856	1.20677	1.3887
SMARCD2	1.23216	3.64178e-10	1.2317	1.47074e-10	0.0111802	0.386425	1.1543	1.31527
CLRN3	1.09006	0.0135958	1.08939	0.00957946	0.060083	0.362992	1.0179	1.16734
SH2D4B	1.15909	4.86778e-08	1.15907	4.80207e-08	0.0839232	0.351161	1.09922	1.22222
ARL5AP3	1.25387	4.17573e-10	1.25622	2.25476e-14	0.271842	0.248796	1.16796	1.3461
UBE2V1P6	1.07496	0.0092663	1.07496	0.0092663	0	0.511609	1.018	1.13511
PRSS27	0.909729	0.00760416	0.911	0.00493064	0.0962218	0.344952	0.848674	0.975176
SNX18P23	1.0872	0.00102847	1.08721	0.00100447	0.107465	0.339213	1.03426	1.14285
DEFB126	1.07302	0.039295	1.07449	0.0147345	0.258518	0.256545	1.00346	1.1474
OFD1P3Y	1.07674	0.00153826	1.07674	0.00153826	0	0.51673	1.02859	1.12716
IL26	1.08785	0.00085582	1.08786	0.000850499	0.181115	0.300165	1.03531	1.14306
SERHL2	1.14517	0.000683578	1.14271	3.77578e-05	0.392457	0.176399	1.059	1.23835
COQ3	0.862631	1.39869e-06	0.862631	1.39869e-06	0	0.640983	0.812377	0.915994
IGHV1-14	1.08477	0.00761136	1.08768	0.00286487	0.188158	0.296301	1.02185	1.15157
KLHL34	0.88166	0.000307439	0.88166	0.000307439	0	0.485587	0.823369	0.944076
SNX18P25	1.09377	0.00103701	1.09377	0.00103701	0	0.639918	1.03673	1.15394
IL18R1	1.16834	1.16695e-07	1.16834	1.16695e-07	0	0.939936	1.103	1.23754
ARHGAP42P5	1.09041	0.00686835	1.09098	0.00344662	0.212228	0.282933	1.02408	1.16103
TMEM229A	0.825784	0.000103345	0.820699	2.95264e-08	0.468965	0.129974	0.749722	0.909563
MYL10	1.05829	0.0319981	1.06037	0.01652	0.086828	0.349701	1.00489	1.11452
CYCSP42	0.884899	0.03243	0.900223	0.00885427	0.457238	0.137016	0.791105	0.989814
OR10R1P	1.08835	0.0032891	1.08835	0.0032891	0	0.524159	1.02861	1.15155
ADCY6	1.29485	1.45695e-14	1.29485	1.45695e-14	0	0.449746	1.21233	1.38298
PGBD4P4	1.07477	0.010784	1.07477	0.010784	0	0.504152	1.01682	1.13603
BOC	1.14231	2.0325e-05	1.14231	2.0325e-05	0	0.798342	1.0745	1.21439
SIAH3	0.89203	0.00626588	0.892842	0.00113826	0.3196	0.220536	0.821866	0.968184
NPM1P43	0.917245	0.0169376	0.917245	0.0169376	0	0.441006	0.854468	0.984634
DEFB4A	1.10326	0.00718135	1.10435	0.000398575	0.32033	0.220099	1.02698	1.1852
PLGLB1	0.883113	0.00811873	0.8818	0.000577277	0.398251	0.172864	0.805463	0.968249
ITFG2	1.21387	9.67647e-07	1.21535	6.32641e-11	0.421478	0.158698	1.12329	1.31176
TPCN1	0.873688	0.00485571	0.875775	6.07109e-05	0.493217	0.115583	0.795328	0.959768
RPL21P121	1.12943	1.05053e-05	1.12943	1.05053e-05	0	0.866864	1.06991	1.19225
GM2AP2	0.883856	0.0402605	0.900769	0.0109319	0.486933	0.119286	0.785496	0.994531
NCDN	0.907317	0.0292948	0.915674	0.00463018	0.47476	0.126512	0.831329	0.990251
SUMO2P5	1.07238	0.0209841	1.07203	0.0131957	0.0330472	0.376086	1.0106	1.13793
CDH24	1.14698	3.05793e-05	1.14698	3.05793e-05	0	0.82173	1.07537	1.22335
KRT18P31	1.13767	1.0963e-06	1.13652	5.63933e-07	0	0.499065	1.08016	1.19824
AKAP4	1.09671	0.000873199	1.09671	0.000873199	0	0.691475	1.03868	1.15797
CTAGE9	1.07122	0.0141234	1.07166	0.0119684	0.0506355	0.367607	1.01395	1.13172
ACLY	1.32908	4.17261e-12	1.32875	3.06926e-16	0.239937	0.26724	1.22635	1.44042
NPHP3	1.17579	0.000109075	1.18706	6.0037e-08	0.446202	0.14368	1.0832	1.27631
ACTR1B	1.09682	0.0346271	1.10123	0.00227106	0.444953	0.144436	1.0067	1.19501
IL12B	1.0835	0.00102828	1.0835	0.00102828	0	0.608543	1.03284	1.13665
IGKJ4	1.0954	0.00285792	1.09541	0.0028313	0.328828	0.215	1.03173	1.16299
EIF3F	0.872624	2.5024e-06	0.872624	2.5024e-06	0	0.916988	0.824504	0.923552
TIMM8BP1	1.06901	0.0175679	1.06901	0.0175679	0	0.505539	1.01172	1.12955
DPY19L3	1.28526	1.5714e-07	1.30159	2.47286e-15	0.478091	0.124528	1.17019	1.41165
LMOD3	1.1225	5.31314e-05	1.1225	5.31314e-05	0	0.628042	1.06132	1.18721
UBL7	0.858754	0.00013733	0.862989	4.46085e-07	0.441551	0.146497	0.7941	0.928672
COX4I1P2	1.10148	0.000306944	1.10148	0.000306944	0	0.547736	1.04516	1.16083
AADACL2	1.06016	0.0386755	1.06003	0.0279298	0	0.466291	1.00305	1.12052
PTRH1	1.12523	0.00023963	1.12048	6.83639e-05	0.081158	0.352547	1.05657	1.19834
GFM2	1.18567	3.44782e-07	1.18567	3.44782e-07	0	0.416833	1.11051	1.26592
DPF1	0.917374	0.0108609	0.917396	0.0101864	0.109334	0.338254	0.858474	0.980316
C2CD2	1.23434	7.15521e-08	1.24043	3.83826e-11	0.262634	0.254158	1.14333	1.33261
OR6K2	1.06985	0.00765399	1.06989	0.00752982	0.0484086	0.368688	1.01806	1.12428
PHB2	1.15288	0.000981099	1.15504	2.6363e-06	0.485868	0.119916	1.05936	1.25466
SSX5	1.07524	0.0227216	1.07213	0.00282128	0.431818	0.152406	1.01018	1.14449
HNRNPA1P69	1.12276	3.04086e-05	1.12276	3.04086e-05	0	0.500394	1.0633	1.18556
EPHB3	1.17814	0.000124298	1.16564	3.01766e-06	0.377125	0.185748	1.08351	1.28104
TRAJ18	1.07259	0.0198555	1.07259	0.0198267	0.0303777	0.37736	1.01117	1.13774
MUS81	1.26962	2.4987e-09	1.2672	7.5158e-13	0.318154	0.221402	1.17379	1.37328
KRT18P3	1.06901	0.0195465	1.06901	0.0195465	0	0.490272	1.01077	1.13061
FDPSP6	1.09539	0.000495479	1.09539	0.000494305	0.0777629	0.354244	1.04065	1.15301
COX6B1P2	1.06292	0.0453339	1.0654	0.0184671	0.0780419	0.354104	1.00127	1.12837
SERTM1	0.775867	2.35978e-07	0.776952	8.20084e-12	0.427272	0.155171	0.704682	0.854243
UBE2Q2	1.13147	0.0117362	1.13714	0.000157863	0.478993	0.123992	1.02783	1.24556
MTND1P10	1.1115	0.000338007	1.1115	0.000338007	0	0.448447	1.04907	1.17764
MRPL22P1	1.0743	0.0151607	1.07485	0.0113378	0.198292	0.290704	1.01392	1.13827
GUCA1C	0.901372	0.0107421	0.901376	0.0107347	0.202393	0.288426	0.832254	0.97623
KRT18P22	1.13689	9.88824e-06	1.13689	9.88824e-06	0	0.568323	1.07401	1.20344
PMAIP1	1.18165	2.83988e-07	1.18165	2.83988e-07	0	0.85675	1.1087	1.2594
LRIT1	0.912246	0.0265039	0.913059	0.0230866	0.120266	0.332608	0.841155	0.989345
CCDC144A	0.812978	1.12288e-05	0.818692	2.04534e-07	0.342583	0.206712	0.741227	0.891675
RBM22P3	1.07702	0.00561269	1.07702	0.00561269	0	0.744882	1.02193	1.13508
SOX30	1.08448	0.00587238	1.08448	0.00587238	0	0.407892	1.02368	1.1489
EZR	0.897153	0.000349625	0.897153	0.000349625	0	0.470378	0.845336	0.952147
PKD2L2	1.14405	3.25794e-05	1.14725	2.67789e-06	0.0425616	0.371517	1.07368	1.21903
MAGEA2B	1.08409	0.00549244	1.07999	0.000377575	0.425909	0.156	1.02403	1.14766
ITGAD	1.16744	3.81954e-08	1.16744	3.81954e-08	0	0.498484	1.10477	1.23367
NDUFA5P8	1.06526	0.0470586	1.06171	0.0247199	0.0283096	0.378345	1.00082	1.13384
PDGFC	1.10123	0.00313557	1.10124	0.0031005	0	0.423591	1.03298	1.17398
TRBV5-5	1.09328	0.00240633	1.09328	0.00240633	0	0.509554	1.03209	1.1581
MAGEB2	1.08693	0.00663267	1.08686	0.00532789	0.1349	0.324962	1.02345	1.15434
CLDN19	1.0935	0.00155541	1.0935	0.00155541	0	0.460863	1.0346	1.15574
EPHA4	1.16923	2.3731e-07	1.16923	2.3731e-07	0	0.546649	1.10191	1.24066
ZYG11A	1.16801	1.03827e-05	1.16098	2.20145e-09	0.491209	0.116764	1.0901	1.2515
DNAH12	1.13286	0.000825865	1.14316	7.94853e-06	0.333527	0.212174	1.05298	1.21879
NAP1L4	1.26371	1.13917e-08	1.25568	2.39958e-11	0.329863	0.214378	1.16613	1.36945
TMC5	1.06568	0.0292812	1.06576	0.0276114	0.0418692	0.371851	1.00643	1.12842
ACTR5	1.2094	5.61122e-09	1.20965	2.1194e-09	0.156942	0.313257	1.13449	1.28926
GSTM3P2	1.09116	0.00232362	1.09116	0.00232362	0	0.75936	1.03158	1.15417
SCCPDH	1.17123	2.54314e-06	1.17123	2.53684e-06	0	0.454347	1.09659	1.25094
ZNF43	1.18455	6.14018e-06	1.1911	3.93738e-08	0.379284	0.184432	1.1007	1.27478
CAPN10	1.25021	6.55404e-11	1.24975	2.50304e-11	0.112467	0.336641	1.16916	1.33687
BAGE2	1.07553	0.00405578	1.07553	0.00405578	0	0.447166	1.02343	1.1303
CEACAMP7	1.07387	0.0329115	1.07113	0.0136188	0.255501	0.258291	1.0058	1.14653
ARL2BPP2	1.09582	0.00045833	1.09582	0.00045833	0	0.788227	1.04114	1.15336
AIMP1	1.28565	3.04688e-07	1.28745	4.30535e-12	0.425245	0.156405	1.16776	1.41543
RPS7P6	1.10222	0.00195346	1.10222	0.00195346	0	0.651928	1.03638	1.17224
PDHA2	1.06627	0.04964	1.06885	0.0205672	0.248433	0.262366	1.0001	1.13682
RTBDN	0.831484	1.99225e-07	0.831484	1.99193e-07	0.157178	0.313131	0.775615	0.891378
ZNF734P	1.08277	0.00297998	1.08277	0.00297998	0	0.657078	1.02741	1.14111
DNM1P47	1.15669	6.15371e-06	1.15835	3.64507e-08	0.0954148	0.345361	1.08595	1.23203
TMEM252	1.09561	0.00184751	1.09564	0.00182364	0.00676005	0.388488	1.03441	1.16042
TBCAP3	1.13967	1.11043e-06	1.13967	1.11043e-06	0	0.635973	1.08126	1.20122
PARP8	0.921822	0.0186104	0.923333	0.01266	0	0.393694	0.861395	0.986488
AOC3	1.24772	1.40334e-09	1.24752	1.76326e-15	0.362804	0.194461	1.16146	1.34039
RFX2	1.20599	7.18647e-08	1.20979	1.66497e-09	0.0557531	0.365112	1.12654	1.29105
TBC1D3P2	1.09525	0.00973953	1.09352	0.000755076	0.449127	0.141911	1.02224	1.17347
CBX3P7	1.16689	1.93363e-06	1.17416	1.4216e-09	0.306767	0.228198	1.09504	1.24345
CDHR3	1.13795	3.24975e-05	1.13795	3.24975e-05	0	0.954829	1.07066	1.20948
DDX47	1.1853	1.79777e-08	1.1853	1.79777e-08	0	0.869099	1.11719	1.25756
TRAJ3	1.10692	0.00293873	1.11476	0.000103255	0.331057	0.213661	1.03525	1.18357
ASH2L	1.20848	8.90861e-09	1.20848	8.74459e-09	0.161504	0.310806	1.13295	1.28906
MAMSTR	1.14763	1.61631e-05	1.14763	1.61631e-05	0	0.960283	1.07801	1.22176
COIL	1.23493	5.58558e-12	1.23493	5.58558e-12	0	0.591373	1.16298	1.31133
KIR2DP1	1.07839	0.0107564	1.07839	0.0107355	0.192194	0.294078	1.01763	1.14278
GEMIN8	1.2022	5.96118e-05	1.21113	6.12756e-09	0.455166	0.138264	1.09883	1.3153
ITIH3	1.09092	0.00149529	1.09091	0.00146816	0.153543	0.315076	1.03387	1.15111
HBM	1.07484	0.0249207	1.07484	0.0249207	0	0.584764	1.00914	1.14482
LMOD2	1.0835	0.00269761	1.08352	0.00267675	0.131203	0.326903	1.0282	1.14177
MRPL38	1.16608	4.59142e-05	1.17285	5.32153e-07	0.234915	0.270107	1.08302	1.2555
VHL	1.30337	1.41596e-13	1.30317	2.35176e-15	0.130225	0.327415	1.21498	1.39819
RPS12P24	0.902199	0.00855745	0.902199	0.00855745	0	0.603933	0.83557	0.974142
NPDC1	0.852894	4.99708e-07	0.852894	4.99708e-07	0	0.791017	0.801584	0.907489
MATN1	1.20835	7.26848e-10	1.21173	1.56009e-14	0.243509	0.265194	1.13774	1.28335
EHHADH	1.27922	2.15573e-08	1.29305	1.05937e-16	0.469625	0.129579	1.17357	1.39438
SERBP1P4	1.09961	0.000422317	1.09961	0.000420203	0.112195	0.336782	1.04307	1.15921
WDR73	1.24998	1.14539e-11	1.24998	1.14539e-11	0	0.455944	1.17198	1.33317
DPY19L1P1	1.14159	9.66916e-06	1.14159	9.66916e-06	0	0.841173	1.07655	1.21057
ANKRD62	0.918312	0.0238533	0.918312	0.0238533	0	0.482102	0.852878	0.988767
HNRNPA1P36	1.07436	0.0217776	1.07437	0.0216707	0.0100265	0.386964	1.01051	1.14226
PI16	1.07139	0.0267962	1.07139	0.0267962	0	0.494727	1.00796	1.13881
BFSP1	1.08261	0.0205127	1.08558	0.00730148	0.203267	0.287939	1.0123	1.15781
RASL11A	1.09232	0.00646496	1.09232	0.00646184	0	0.39918	1.02506	1.164
COG6	1.15127	1.52953e-05	1.15127	1.52953e-05	0	0.781383	1.08006	1.22717
SLC25A52	1.14672	1.14547e-06	1.14672	1.14547e-06	0	0.881503	1.08519	1.21175
XDH	1.06388	0.0456595	1.06525	0.0245508	0.138068	0.323293	1.0012	1.13048
S1PR2	1.19061	6.63116e-08	1.19061	6.63116e-08	0	0.7263	1.11756	1.26842
RPS6P8	1.09824	0.0304137	1.0981	0.00215593	0.487187	0.119136	1.0089	1.1955
UPK1A	1.11746	0.000106457	1.11746	0.000106457	0	0.58627	1.05643	1.18203
FGF20	1.13093	0.000191641	1.13093	0.000191641	0	0.856135	1.06012	1.20646
OR10A3	1.07736	0.0436591	1.07667	0.017745	0.292949	0.236394	1.00212	1.15826
SLC30A3	0.839205	0.000127471	0.837257	6.59369e-08	0.476265	0.125615	0.767223	0.917941
BMP10	1.08912	0.00338706	1.08912	0.00338706	0	0.46337	1.02867	1.15312
DHRS7C	0.891985	0.0016125	0.891985	0.0016125	0	0.641239	0.830817	0.957657
MIEF2	1.18902	2.40649e-07	1.18902	2.40649e-07	0	0.846368	1.11341	1.26977
C12orf56	1.09494	0.00251217	1.09494	0.00251217	0	0.640218	1.03239	1.16128
EIF3KP1	1.09335	0.00364282	1.09335	0.00364282	0	0.787368	1.02951	1.16115
PIGS	1.10594	0.0183854	1.11339	0.0014807	0.394278	0.175288	1.01713	1.2025
UBE2W	1.17646	1.28367e-06	1.17646	1.28367e-06	0	0.422816	1.10157	1.25645
GRP	0.880031	0.00707239	0.879496	0.00113457	0.316098	0.222632	0.801881	0.965797
KRTAP9-3	1.07979	0.00332828	1.07979	0.00331262	0	0.48524	1.02584	1.13657
CD209	1.15498	5.80102e-06	1.15498	5.80102e-06	0	0.933845	1.08523	1.22921
IGLV3-6	1.077	0.0173731	1.077	0.0173731	0	0.695752	1.01314	1.14489
ALOX15P2	1.07246	0.0165467	1.07246	0.0165467	0	0.440353	1.01283	1.1356
ACTC1	1.08227	0.00861757	1.08227	0.00861757	0	0.629958	1.02027	1.14803
UGT2B15	1.06622	0.0433965	1.06799	0.00674285	0.404887	0.168815	1.0019	1.13465
EPS15P1	1.08361	0.0337209	1.08437	0.00365113	0.416044	0.16201	1.0062	1.16697
IL20RB	1.187	4.60499e-08	1.187	4.60499e-08	0	0.717789	1.11623	1.26226
ASH2LP1	1.0956	0.0018537	1.0956	0.0018537	0	0.709746	1.03439	1.16042
ALDH1A1	0.84842	5.97129e-05	0.85424	8.79708e-07	0.325157	0.217205	0.782984	0.919326
RPL36AP29	1.11199	0.000527162	1.11199	0.000527162	0	0.855211	1.04722	1.18078
KRT18P24	1.09346	0.0309144	1.09261	0.0064989	0.355834	0.198691	1.00824	1.18588
LMO7	1.13161	2.74572e-05	1.13161	2.74351e-05	0.012136	0.385978	1.06807	1.19893
SALL4P6	0.901013	0.00347855	0.901013	0.00347855	0	0.737023	0.840167	0.966265
CCNJP1	1.07153	0.00546326	1.07153	0.00546326	0	0.594307	1.02056	1.12504
SNTB1	1.22251	2.87677e-06	1.23232	3.03007e-11	0.427631	0.154952	1.12385	1.32984
ENPP7P10	0.816759	2.60117e-08	0.816759	2.60117e-08	0	0.496156	0.760573	0.877094
FGD5	1.24218	2.64032e-12	1.24218	2.64032e-12	0	0.452228	1.16895	1.31999
JPH1	1.11593	0.0108849	1.12299	0.00019381	0.453951	0.138997	1.02558	1.21423
XRCC6	1.17674	0.000878846	1.16119	1.14192e-05	0.473996	0.126968	1.06915	1.29516
HMGN2P26	1.07108	0.0158454	1.07108	0.0158454	0	0.69122	1.01296	1.13252
HMGB3	1.29875	1.08831e-10	1.30458	5.69354e-16	0.220403	0.278336	1.19964	1.40606
IGHV3-38	1.07231	0.0345996	1.07235	0.0296957	0	0.477551	1.00507	1.14404
CTBP2P5	0.906173	0.0150667	0.90838	0.00818191	0.123255	0.331054	0.836971	0.981098
OR7E89P	0.847055	3.97203e-05	0.847055	3.97203e-05	0	0.619624	0.782577	0.916846
ROBO2P1	1.07831	0.0019023	1.07831	0.0019023	0	0.510817	1.0282	1.13087
ZSCAN12	1.19424	1.07141e-05	1.20189	2.56772e-08	0.22028	0.278405	1.10349	1.29245
TRAJ56	1.05829	0.0197095	1.05829	0.0197095	0.00601407	0.388835	1.00908	1.1099
CD177	1.10434	0.00138861	1.10434	0.00138861	0	0.494395	1.03915	1.17362
GADL1	1.06138	0.0254509	1.06138	0.0254509	0.000933178	0.391193	1.00735	1.11831
SETP9	1.15576	3.45647e-07	1.15576	3.45647e-07	0	0.71181	1.09318	1.22193
VN1R25P	1.08358	0.0181155	1.08358	0.0181155	0	0.5411	1.01379	1.15816
RPL39P31	1.06706	0.0495158	1.06354	0.0267721	0.225867	0.275248	1.00014	1.13847
NDUFAF4P4	1.06999	0.0264791	1.06999	0.0264791	0	0.613921	1.00793	1.13586
ABCD1P4	0.905375	0.0137274	0.907594	0.00958561	0.0909046	0.347645	0.836552	0.979861
COX6A2	1.09837	0.0026834	1.09837	0.00267983	0	0.466115	1.0331	1.16776
POU3F1	1.13711	1.81011e-05	1.13711	1.81011e-05	0	0.661286	1.07224	1.2059
CCDC54	1.12144	0.000552924	1.12409	0.000111837	0.118538	0.333504	1.05082	1.19681
OR7E18P	1.08049	0.00589384	1.08049	0.00589384	0	0.74014	1.02256	1.1417
SNX29P1	1.09161	0.0348432	1.08379	0.00879559	0.429145	0.154031	1.00626	1.18421
VCX2	1.11503	4.13307e-05	1.11505	4.09059e-05	0.140436	0.322043	1.05848	1.17461
PPM1AP1	0.928047	0.036467	0.930458	0.0270585	0.0248707	0.379978	0.865331	0.995309
DCAF4L2	1.15529	4.68779e-06	1.15874	1.4018e-07	0.181681	0.299856	1.08606	1.22893
TRBV6-8	1.07297	0.0159463	1.07297	0.0159463	0	0.631636	1.01324	1.13622
OGFOD2	1.22259	4.5229e-11	1.22259	4.5229e-11	0	0.489487	1.15161	1.29794
ADPRHL1	0.886894	0.00044024	0.886894	0.00044024	0	0.532321	0.829474	0.94829
MRPL9P1	1.17927	8.91282e-08	1.17927	8.91282e-08	0	0.89495	1.11011	1.25274
TSPY2	0.860074	7.53294e-05	0.861116	4.23818e-05	0.0354652	0.374929	0.798224	0.926716
GNGT1	1.09836	0.00532291	1.10704	7.8719e-06	0.454123	0.138893	1.02823	1.17327
CDK5RAP1	1.2132	5.79555e-09	1.2132	5.79555e-09	0	0.53541	1.13679	1.29475
OR5M2P	1.06859	0.0231648	1.06859	0.0231648	0	0.567723	1.00912	1.13157
PF4	1.09764	0.00269346	1.09764	0.00269346	0	0.618609	1.03284	1.16651
TSSK6	1.23086	8.60039e-11	1.23086	8.60039e-11	0	0.469845	1.15602	1.31055
IGFL1	0.884313	0.00293422	0.884313	0.00293422	0	0.56485	0.815501	0.958932
ZSWIM5P1	1.071	0.0277605	1.071	0.0277605	0	0.466407	1.00753	1.13846
FABP1	1.07624	0.00679198	1.07624	0.00679198	0	0.484293	1.02048	1.13504
ARSG	1.18917	1.61508e-08	1.18917	1.61508e-08	0	0.924173	1.11979	1.26284
IGHGP	1.10643	0.000412496	1.10643	0.000412496	0	0.496752	1.04604	1.1703
UBE2V1	1.13724	3.8476e-05	1.13724	3.8476e-05	0	0.798447	1.06969	1.20904
TMEM78	1.07459	0.0167192	1.07459	0.0167192	0	0.633584	1.0131	1.13982
MED28	1.23972	4.64716e-11	1.23972	4.64716e-11	0	0.496584	1.16287	1.32164
ZACN	1.07344	0.0119675	1.07344	0.0119675	0	0.5774	1.01572	1.13444
GSTA2	1.08218	0.0139406	1.08236	0.00795172	0.146764	0.31869	1.01615	1.1525
[truncated: 1,074 more rows]

## Sheet: Supplementary Table 7
Supplementary Table 7 Prognostic genes from the meta-analysis of four microarray cohorts
symbol	HR.random	pval.random	HR.fixed	pval.fixed	I2	pval.Q	lower.random	upper.random
FBXO17	1.78841	9.89849e-38	1.79911	2.3454e-54	0.248308	0.262438	1.63654	1.95437
FKBP9	1.88812	1.61811e-63	1.88812	1.61811e-63	0	0.7943	1.75337	2.03323
ASB13	0.536167	2.05099e-31	0.544268	2.63231e-61	0.417901	0.160878	0.482832	0.595394
EMP3	1.85902	4.66449e-56	1.85902	4.66449e-56	0	0.793365	1.72118	2.0079
ARAP3	1.70795	1.46552e-28	1.70704	2.05549e-55	0.41913	0.160129	1.55373	1.87749
PDPN	1.83215	6.35075e-58	1.83215	6.35075e-58	0	0.677367	1.70152	1.97281
TAGLN2	1.7603	2.99252e-51	1.7603	2.99252e-51	0	0.624639	1.6354	1.89474
CHI3L1	1.80316	1.79605e-50	1.80316	1.79605e-50	0	0.940674	1.66896	1.94815
ATE1	0.590676	5.41534e-37	0.590334	1.39196e-44	0.186934	0.296974	0.544604	0.640645
TRIP6	1.68208	8.08408e-21	1.69648	9.28593e-43	0.44399	0.145019	1.50851	1.87563
RAB34	1.65045	1.00418e-43	1.65045	1.00418e-43	0	0.776952	1.53761	1.77158
TOM1L1	1.61485	1.3486e-42	1.61485	1.3486e-42	0	0.760536	1.50769	1.72963
EFEMP2	1.68051	6.13486e-45	1.68051	6.13486e-45	0	0.898192	1.56325	1.80657
OCIAD2	1.72371	4.08885e-52	1.72369	3.83767e-52	0.075583	0.35533	1.60677	1.84916
PDZD8	0.565059	4.20714e-56	0.565077	3.21884e-56	0	0.555305	0.526386	0.606573
STEAP3	1.75125	1.08493e-46	1.75125	1.08493e-46	0	0.577251	1.62221	1.89055
RANBP17	0.63	3.855e-43	0.629995	3.36751e-43	0.0320212	0.376576	0.589902	0.672823
MSN	1.8159	4.19977e-36	1.80229	1.3449e-50	0.101019	0.342511	1.65431	1.99329
CSMD3	0.589353	4.77944e-57	0.589353	4.77944e-57	0	0.712716	0.552206	0.628998
LTF	1.60292	1.39815e-40	1.60293	1.38562e-40	0.319972	0.220314	1.49555	1.71801
ZRANB1	0.552321	2.53171e-29	0.555692	2.45233e-59	0.456624	0.137385	0.498018	0.612545
ZMIZ1	0.631871	1.03702e-35	0.632346	1.30414e-40	0.119116	0.333204	0.587898	0.679133
SHOX2	1.78325	1.58807e-38	1.77648	2.07954e-49	0	0.397283	1.6341	1.94601
RBP1	1.57741	5.54562e-43	1.57741	5.54562e-43	0	0.591167	1.47814	1.68334
KHNYN	1.6368	8.53799e-38	1.6368	8.53799e-38	0	0.970311	1.5183	1.76455
NCOA4	0.60892	2.12524e-44	0.60892	2.12524e-44	0	0.542506	0.568004	0.652783
TRIM8	0.606108	5.19692e-53	0.606262	7.79642e-54	0.254094	0.259103	0.568512	0.64619
ABCC3	1.58247	3.42753e-20	1.59622	4.69891e-37	0.482359	0.121994	1.43513	1.74494
ECHDC2	1.4755	7.93909e-30	1.4755	7.93909e-30	0	0.506773	1.3796	1.57808
MOXD1	1.59001	2.84125e-41	1.59001	2.84125e-41	0	0.721421	1.48616	1.70112
PDLIM4	1.59474	9.26422e-38	1.59474	9.26422e-38	0	0.890102	1.48512	1.71245
FMOD	1.55007	2.1099e-37	1.55007	2.09164e-37	0	0.397242	1.4493	1.65784
PARVB	1.54277	1.14858e-27	1.54583	7.41569e-31	0.16137	0.310879	1.42706	1.66785
ARL3	0.584542	3.16242e-24	0.59449	3.09336e-49	0.45074	0.140936	0.526997	0.648371
GRB10	1.55114	8.6093e-31	1.55223	6.14687e-32	0.433823	0.151187	1.43966	1.67124
MXI1	0.609031	1.80253e-41	0.611676	3.11413e-51	0.111373	0.337205	0.566694	0.654531
ACSS3	1.58184	1.22371e-39	1.58184	1.22371e-39	0	0.526547	1.47752	1.69352
FSTL1	1.70106	1.94062e-43	1.69991	5.30906e-46	0	0.498533	1.5776	1.83417
CUEDC2	0.60086	1.90963e-46	0.60086	1.90963e-46	0	0.543848	0.560366	0.64428
PDCD4	0.691479	2.43513e-27	0.691143	4.73905e-28	0	0.422964	0.646827	0.739215
CLIC1	1.6911	3.97474e-43	1.6911	3.97474e-43	0	0.823082	1.56923	1.82243
SERPINH1	1.68153	1.37676e-40	1.68153	1.37676e-40	0	0.786032	1.5579	1.81497
PLP2	1.71217	3.64409e-48	1.71217	3.64409e-48	0	0.670389	1.59278	1.8405
UPP1	1.58036	2.96121e-40	1.58036	2.96121e-40	0	0.756477	1.47715	1.69078
DPP10	0.636016	6.71311e-37	0.636014	6.37847e-37	0.339035	0.208854	0.593081	0.682059
ALCAM	0.690419	2.98707e-29	0.690417	4.58536e-33	0	0.480728	0.647182	0.736543
GALNT13	0.641445	2.23578e-25	0.648503	3.96926e-46	0.431845	0.152389	0.589999	0.697377
PLEKHA4	1.56679	3.49048e-35	1.56679	3.49048e-35	0	0.501857	1.45925	1.68226
RARRES2	1.56097	7.72822e-37	1.56097	7.72822e-37	0	0.762125	1.45714	1.67221
COL5A2	1.65373	4.4362e-44	1.65373	4.4362e-44	0	0.724518	1.54069	1.77506
SERPING1	1.51688	1.06961e-31	1.51688	1.05581e-31	0	0.591271	1.41474	1.62639
TIMP1	1.66291	1.35764e-42	1.66211	1.57281e-43	0	0.529515	1.54604	1.78861
NUDT19	1.63468	2.8884e-39	1.63467	2.83654e-39	0.332188	0.21298	1.51888	1.7593
DSCAML1	0.623778	4.5494e-43	0.624627	7.92641e-48	0.0128961	0.385622	0.583217	0.66716
PTGFRN	1.62186	5.12984e-42	1.62186	5.12984e-42	0	0.513688	1.51254	1.73908
NET1	0.601809	8.66698e-37	0.60295	3.04194e-42	0	0.455403	0.556343	0.650991
SCAPER	0.612683	3.16711e-40	0.613588	1.0471e-46	0.0967788	0.344669	0.569936	0.658636
SWAP70	1.54633	2.81876e-32	1.54633	2.81876e-32	0	0.90388	1.43857	1.66216
FAM20C	1.678	1.78499e-34	1.676	7.98413e-44	0.0675117	0.359334	1.54458	1.82293
HSPA5	1.47615	5.85588e-18	1.48447	5.12728e-28	0.193132	0.29356	1.35127	1.61257
CUTC	0.618894	3.8182e-42	0.618894	3.8182e-42	0	0.757611	0.577554	0.663193
FLNC	1.59324	9.43891e-39	1.59324	9.43891e-39	0	0.650314	1.48536	1.70897
AEBP1	1.57865	8.81923e-19	1.59156	2.89904e-32	0.469263	0.129796	1.42682	1.74664
PPIC	1.60172	1.94442e-39	1.60172	1.87262e-39	0.292372	0.236735	1.49303	1.71831
G0S2	1.52912	1.40158e-31	1.52914	1.28802e-31	0	0.617744	1.42404	1.64195
MRPS17	1.56683	1.94634e-22	1.56196	2.00526e-45	0.473479	0.127276	1.43152	1.71494
MBIP	0.704723	1.91242e-27	0.704723	1.91242e-27	0	0.465048	0.661567	0.750694
CLEC5A	1.69255	1.55146e-38	1.69255	1.55146e-38	0	0.590603	1.56328	1.83251
IQGAP1	1.62048	2.02983e-39	1.62048	2.02983e-39	0	0.632425	1.50787	1.74149
AKAP6	0.628291	5.60881e-38	0.628165	3.82092e-43	0.245526	0.264037	0.585402	0.674323
VAV3	1.58653	9.57317e-35	1.58653	9.57317e-35	0	0.931443	1.474	1.70766
C1RL	1.53723	2.67839e-31	1.53723	2.67839e-31	0	0.629466	1.42984	1.65269
CA3	1.60488	9.07377e-42	1.60475	3.68267e-44	0	0.411345	1.49867	1.71863
TAF3	0.646912	1.62132e-18	0.649493	1.23569e-36	0.392584	0.176322	0.586982	0.712961
RAB36	1.54866	1.21426e-30	1.54823	2.97022e-31	0.17005	0.306191	1.43748	1.66844
NOL3	1.47396	1.98238e-20	1.48345	2.19424e-27	0.41489	0.162714	1.35781	1.60006
SLC43A3	1.5537	1.41065e-29	1.5537	1.40415e-29	0.221648	0.277633	1.43931	1.67717
GPX8	1.6104	9.25287e-38	1.6104	8.37108e-38	0.233142	0.271117	1.49747	1.73185
YIPF1	1.58148	1.48046e-35	1.58148	1.48046e-35	0	0.919056	1.47134	1.69986
LOX	1.57889	1.52958e-23	1.57751	7.13879e-41	0.434385	0.150846	1.44369	1.72675
DIRAS3	1.60815	4.71124e-30	1.60133	6.96926e-40	0.183643	0.298781	1.48191	1.74515
KCNB1	0.622901	1.48282e-44	0.622901	1.48282e-44	0	0.526221	0.582969	0.665568
ZNF25	0.604712	6.1615e-27	0.605853	2.63361e-42	0.27291	0.248172	0.551704	0.662812
TRUB1	0.654075	1.30234e-15	0.654024	4.25902e-29	0.383562	0.181825	0.589421	0.725821
LGALS1	1.67091	8.2851e-41	1.67075	2.74058e-41	0	0.51391	1.54984	1.80145
PSRC1	1.686	3.0399e-24	1.66312	3.83828e-43	0.32609	0.216645	1.52436	1.86478
COL6A2	1.53125	3.09427e-31	1.53126	3.00137e-31	0	0.659208	1.4251	1.64531
CD58	1.72769	3.06669e-27	1.71588	2.44601e-44	0.263845	0.253454	1.56463	1.90773
NTN4	0.69022	6.97933e-16	0.688348	2.10427e-28	0.366436	0.192253	0.630792	0.755246
ANKRD26	0.630643	6.46514e-21	0.625002	1.34131e-38	0.416267	0.161874	0.57274	0.694399
TMEM71	1.54647	2.69333e-31	1.54647	2.68686e-31	0	0.41452	1.43697	1.6643
VASN	1.50744	4.94335e-20	1.49453	2.36406e-32	0.259927	0.255728	1.38078	1.64572
HOXA5	1.74339	4.46381e-25	1.71823	5.67995e-47	0.419797	0.159722	1.56912	1.93702
DLL1	0.657519	1.06447e-30	0.657518	1.05638e-30	0.426554	0.155608	0.612243	0.706143
PYGL	1.62815	3.59781e-38	1.62815	3.59781e-38	0	0.52061	1.51208	1.75313
TNFRSF14	1.46508	5.48557e-17	1.47601	3.99154e-27	0.468146	0.130464	1.33983	1.60204
LARP4B	0.649989	8.54731e-35	0.649987	7.82667e-35	0	0.426625	0.606883	0.696158
FAM181A	1.5294	1.9637e-27	1.5294	1.9637e-27	0	0.986232	1.41642	1.65138
CISH	1.40655	8.9623e-14	1.41263	1.87658e-22	0.222087	0.277386	1.2859	1.53852
MMP14	1.44909	3.94711e-22	1.44739	4.36004e-30	0.0688036	0.358695	1.34417	1.56221
RPP30	0.665199	1.53214e-29	0.665199	1.53214e-29	0	0.836136	0.619734	0.713998
FLRT1	0.682313	7.44674e-28	0.685403	9.46417e-36	0	0.453508	0.637147	0.73068
RAB11FIP2	0.613726	1.34043e-25	0.618942	3.30347e-41	0.34475	0.205402	0.560067	0.672526
FAM114A1	1.57903	1.15708e-36	1.57903	1.15708e-36	0	0.471346	1.47111	1.69486
TMEM147	1.55982	7.31573e-29	1.5544	4.86841e-34	0.284232	0.241534	1.44255	1.68663
CD151	1.51848	2.86677e-29	1.51848	2.86677e-29	0	0.393896	1.41173	1.6333
KIF2A	0.705904	4.26873e-17	0.704184	5.67328e-27	0.263504	0.253652	0.650843	0.765624
ADAM12	1.5723	6.16108e-33	1.5723	6.16108e-33	0	0.656959	1.45987	1.6934
SMOC1	0.635009	1.64303e-37	0.635009	1.64303e-37	0	0.769716	0.592353	0.680737
HSPB1	1.48848	1.90179e-29	1.48848	1.90179e-29	0	0.974568	1.38898	1.59512
LMNA	1.49583	4.65548e-30	1.49583	4.65548e-30	0	0.778683	1.39569	1.60315
MYD88	1.53213	8.91969e-27	1.53213	8.91969e-27	0	0.600008	1.41707	1.65652
WIPI1	1.46034	2.73522e-28	1.46035	2.6814e-28	0.25415	0.259071	1.36531	1.56199
KIAA0040	1.44589	1.51274e-17	1.45418	2.21287e-23	0.27815	0.245105	1.32839	1.57379
PDSS1	0.691197	3.00345e-24	0.691197	3.00345e-24	0	0.518442	0.643662	0.742242
BCAT1	1.61404	8.71686e-31	1.60328	7.38634e-41	0.190802	0.294845	1.48795	1.75082
PLS3	1.4617	4.18063e-27	1.4617	4.18063e-27	0	0.401612	1.36424	1.56612
ACTN4	1.51498	6.32214e-30	1.51498	6.29292e-30	0.250243	0.261324	1.41024	1.62751
PPM1M	1.47985	3.34665e-25	1.47985	3.34665e-25	0	0.461374	1.3742	1.59362
GUSB	1.62415	3.65386e-23	1.62605	1.4946e-44	0.371814	0.188981	1.47565	1.7876
SBNO2	1.44137	2.83484e-23	1.44162	1.7296e-23	0.132027	0.326471	1.34111	1.54913
PPM1L	0.623015	1.09197e-23	0.63044	5.28101e-40	0.429131	0.15404	0.568007	0.683351
CMYA5	1.45239	5.49356e-28	1.45239	5.49356e-28	0	0.872094	1.35868	1.55256
RNF135	1.53734	8.78225e-31	1.53734	8.78225e-31	0	0.9019	1.42901	1.65388
NEAT1	1.43289	1.60499e-24	1.43289	1.60499e-24	0	0.525477	1.33738	1.53521
NSUN6	0.711011	1.705e-27	0.711011	1.64444e-27	0.366146	0.192429	0.668581	0.756133
NDN	0.682827	4.10162e-29	0.682822	3.90814e-29	0	0.570993	0.638726	0.729974
IFIT5	0.671061	6.16445e-32	0.671607	2.10417e-33	0	0.511638	0.627904	0.717185
PRKD2	1.51895	1.43719e-24	1.51895	1.43719e-24	0	0.570874	1.40206	1.64559
ZNF804A	0.711285	1.19444e-18	0.710156	9.16588e-24	0.13756	0.323561	0.659397	0.767255
KATNAL2	1.44712	4.79295e-22	1.44712	4.79295e-22	0	0.54959	1.3425	1.55989
ANXA1	1.63776	7.95346e-20	1.63073	1.46799e-38	0.462006	0.134148	1.4729	1.82106
NRG3	0.667496	6.08328e-24	0.668826	3.89956e-34	0.198643	0.290509	0.617092	0.722017
CRTAC1	0.610109	2.03305e-43	0.610109	2.03305e-43	0	0.609824	0.568807	0.654409
NDUFA4L2	1.42909	5.8271e-25	1.4291	5.56231e-25	0	0.454804	1.33539	1.52938
ARSJ	1.55473	4.90315e-23	1.5548	7.23144e-32	0.221602	0.277659	1.42445	1.69692
ZNF34	0.66451	1.62181e-30	0.66451	1.62181e-30	0	0.859559	0.619731	0.712524
HEXB	1.49322	2.49343e-29	1.49322	2.49205e-29	0	0.633309	1.39242	1.60131
F3	1.5615	9.04229e-14	1.56561	5.25919e-28	0.412068	0.164434	1.38884	1.75562
ZNF22	0.744556	2.94569e-08	0.732181	1.44621e-19	0.448365	0.142371	0.670833	0.826381
PCDH15	0.664802	7.03405e-27	0.664205	7.70212e-31	0.337762	0.209622	0.617046	0.716254
THNSL1	0.662323	2.59245e-29	0.662323	2.59245e-29	0	0.970133	0.61641	0.711657
SLITRK5	0.675125	3.11117e-18	0.680254	1.87961e-33	0.430941	0.152939	0.617987	0.737545
PPA1	0.691959	1.84637e-26	0.691959	1.84637e-26	0	0.636928	0.646599	0.740501
IFITM3	1.49345	4.00107e-28	1.49345	4.00107e-28	0	0.700202	1.39041	1.60413
ACBD5	0.702494	3.4448e-11	0.695345	3.88476e-25	0.443428	0.145359	0.632821	0.779838
C2orf27A	0.701551	4.66351e-27	0.701551	4.66351e-27	0	0.93822	0.657734	0.748288
ZYX	1.52094	9.75927e-34	1.52094	9.75927e-34	0	0.575602	1.42112	1.62778
KDELR1	1.51906	4.44579e-33	1.51906	4.44579e-33	0	0.484395	1.41864	1.62659
NTAN1	1.57728	4.87467e-25	1.56455	5.21107e-37	0.126543	0.32934	1.4467	1.71965
LAMC1	1.67826	1.37564e-24	1.66735	2.70322e-42	0.324606	0.217536	1.51985	1.85317
SLITRK1	0.671868	1.42751e-30	0.671868	1.42751e-30	0	0.980582	0.627813	0.719015
SRPX2	1.53237	1.0999e-29	1.53237	1.0999e-29	0	0.873402	1.42317	1.64995
HMX1	0.678283	2.06627e-27	0.678283	2.06627e-27	0	0.812472	0.632336	0.727569
LOXL3	1.46211	7.75843e-24	1.46211	7.75843e-24	0	0.813327	1.35787	1.57435
SEC24D	1.52194	1.03077e-33	1.52194	1.03077e-33	0	0.456901	1.42186	1.62906
BCL7A	0.683664	1.95946e-30	0.683665	1.9298e-30	0	0.425749	0.640635	0.729583
DLL3	0.703333	1.77819e-25	0.703333	1.77645e-25	0	0.636128	0.658331	0.75141
SPAG4	1.51108	1.97988e-27	1.51108	1.97988e-27	0	0.875116	1.4025	1.62806
OLFML2A	1.42067	1.07971e-25	1.42067	1.07971e-25	0	0.546296	1.33036	1.5171
RSF1	0.674258	1.75186e-31	0.674258	1.75186e-31	0	0.52243	0.631081	0.720389
RNASE4	1.52594	3.81793e-31	1.52594	3.81793e-31	0	0.95103	1.42083	1.63881
S100A13	1.38141	5.75342e-11	1.39069	3.26891e-21	0.381687	0.182968	1.25411	1.52165
CALU	1.5828	8.22484e-38	1.5828	8.22484e-38	0	0.568111	1.47576	1.6976
CD63	1.52841	8.21518e-32	1.52841	8.21518e-32	0	0.606181	1.42389	1.64062
GGCT	1.50236	3.57451e-30	1.49983	4.78706e-34	0	0.410026	1.40093	1.61112
TSHZ1	0.704241	1.48707e-25	0.704241	1.48707e-25	0	0.969796	0.659411	0.752118
CBR1	1.55266	1.514e-13	1.54451	7.67127e-27	0.430088	0.153458	1.38157	1.74495
FUCA2	1.56196	1.81794e-31	1.56196	1.81794e-31	0	0.986692	1.44924	1.68343
TCEA3	1.52421	1.78363e-30	1.52421	1.78363e-30	0	0.996364	1.41833	1.63799
LRRTM4	0.670944	2.73996e-35	0.670944	2.73996e-35	0	0.724491	0.629917	0.714642
KLRC3	0.690841	3.76377e-31	0.690841	3.76377e-31	0	0.473928	0.649018	0.735358
RPRM	0.733184	1.04025e-20	0.733184	1.04025e-20	0	0.679208	0.686916	0.782568
CYB561D2	1.38201	6.67082e-19	1.38276	1.04173e-19	0	0.451046	1.28676	1.48431
TBPL1	0.681545	2.56619e-24	0.681545	2.56619e-24	0	0.864355	0.633025	0.733783
MXRA7	1.35097	4.85255e-16	1.35352	1.25027e-18	0	0.470665	1.25629	1.45277
ALPK3	1.40715	1.51877e-21	1.40715	1.5026e-21	0	0.414873	1.31173	1.50951
HRH1	1.54548	5.14942e-20	1.54791	3.60898e-30	0.49945	0.111931	1.40803	1.69634
EMILIN1	1.51377	1.27059e-29	1.51377	1.27059e-29	0	0.792854	1.40876	1.62661
CRB2	1.46888	1.42491e-22	1.46889	1.38601e-22	0	0.584905	1.35991	1.58659
MAP1LC3C	1.486	7.49561e-19	1.48486	3.50375e-28	0.374516	0.187336	1.36143	1.62196
CUL2	0.73658	2.26853e-11	0.730207	4.31739e-20	0.306723	0.228224	0.67345	0.805627
KDELR3	1.42903	8.78171e-25	1.42904	8.68782e-25	0	0.527581	1.33499	1.5297
PGM1	1.36078	1.25164e-12	1.36897	3.3153e-18	0.172028	0.305118	1.24984	1.48157
GJB2	1.39292	2.01918e-14	1.39994	1.83628e-20	0.115261	0.335199	1.27953	1.51637
XKR8	1.509	2.20825e-28	1.50901	2.13246e-28	0	0.485257	1.40279	1.62325
DENND2A	1.45204	7.47524e-22	1.45204	7.47524e-22	0	0.600076	1.34565	1.56684
DDB2	1.53092	4.22945e-31	1.53092	4.22945e-31	0	0.696029	1.42461	1.64516
AMOTL2	0.688247	1.36769e-26	0.688247	1.36769e-26	0	0.936161	0.642609	0.737126
PNPLA4	1.39565	3.96925e-22	1.39564	3.93749e-22	0.20355	0.287781	1.30448	1.49318
RIPPLY2	0.666796	1.21904e-35	0.666804	8.3527e-36	0	0.456704	0.625618	0.710685
ICAM3	1.45491	2.00359e-23	1.45491	2.00359e-23	0	0.639602	1.35156	1.56617
AP2B1	0.747239	5.21903e-13	0.745297	4.41022e-18	0.0645192	0.360811	0.690408	0.808748
MT1M	1.50443	1.1555e-26	1.50443	1.1555e-26	0	0.988598	1.39588	1.62143
TMEM176A	1.46749	8.20386e-25	1.46749	8.20386e-25	0	0.644196	1.36406	1.57877
GRIA4	0.711071	1.20778e-21	0.711376	1.80248e-27	0.154251	0.314698	0.663047	0.762574
RBPJ	0.739407	1.59467e-09	0.728943	1.57357e-20	0.454678	0.138559	0.670344	0.815585
SLC2A4RG	1.54667	6.47778e-21	1.53351	5.56685e-31	0.178106	0.30181	1.41199	1.6942
KLHDC8A	1.53114	1.97463e-15	1.51493	1.34022e-32	0.480825	0.122904	1.37836	1.70086
MDK	1.503	5.03298e-30	1.503	5.03298e-30	0	0.698848	1.40117	1.61223
FLNA	1.55942	4.87115e-32	1.55942	4.87115e-32	0	0.679534	1.44831	1.67906
EPHB1	0.724523	1.76795e-24	0.724523	1.76795e-24	0	0.477514	0.681067	0.770751
GNAL	0.655482	1.44154e-32	0.655482	1.44154e-32	0	0.651406	0.611373	0.702774
IGFBP5	1.51223	2.84645e-30	1.51223	2.84645e-30	0	0.987768	1.40873	1.62334
CPD	1.39	4.24279e-23	1.39	4.24279e-23	0	0.800857	1.30226	1.48366
GALNT3	1.44535	5.35575e-27	1.44535	5.35575e-27	0	0.729151	1.35155	1.54566
STAM	0.644731	2.92268e-28	0.644851	6.43845e-30	0.132257	0.32635	0.596333	0.697058
COL4A2	1.58602	2.85729e-22	1.577	8.12336e-33	0.179702	0.300938	1.44496	1.74084
CNTN1	0.709609	9.81656e-24	0.709609	9.81656e-24	0	0.986577	0.66366	0.758739
PRTFDC1	0.718924	1.06148e-23	0.71892	1.02403e-23	0	0.486338	0.674051	0.766783
REXO2	1.51083	1.53562e-16	1.49997	1.61476e-31	0.425027	0.156537	1.36981	1.66638
SHD	0.69892	3.41564e-27	0.69892	3.41564e-27	0	0.829829	0.654932	0.745862
SEMA4G	0.669723	1.06916e-15	0.676725	2.98926e-30	0.398818	0.172518	0.607211	0.738671
TRAM1L1	0.7019	3.66786e-14	0.703191	1.31234e-26	0.451671	0.140373	0.640451	0.769245
ITGA7	1.39936	4.92683e-22	1.39936	4.92683e-22	0	0.918592	1.30704	1.4982
ANKRD16	0.679611	7.55734e-26	0.679611	7.55734e-26	0	0.844415	0.632393	0.730354
BGN	1.37726	2.31192e-21	1.37726	2.31192e-21	0	0.793728	1.28915	1.47139
TEAD3	1.51577	4.81593e-23	1.51185	1.2798e-27	0	0.405638	1.39579	1.64606
MYH9	1.38915	2.01619e-22	1.38915	2.01619e-22	0	0.812676	1.30025	1.48413
ZDHHC12	1.49935	2.62102e-18	1.49509	1.41335e-29	0.373952	0.18768	1.36898	1.64214
KCNE4	1.51582	2.66268e-28	1.51582	2.66268e-28	0	0.554582	1.40785	1.63208
GDPD2	1.4544	1.78706e-11	1.46343	2.98105e-26	0.470819	0.128865	1.30393	1.62225
PATZ1	0.695114	7.94526e-25	0.695114	7.83383e-25	0	0.514803	0.648585	0.74498
SHC1	1.36827	4.56918e-11	1.38004	1.04596e-19	0.448696	0.142171	1.24635	1.50213
ZCCHC14	0.684708	1.3229e-26	0.684708	1.3229e-26	0	0.726439	0.638713	0.734016
C6orf141	1.46344	1.1374e-22	1.46321	5.13381e-25	0	0.418414	1.35611	1.57925
TNFRSF1A	1.45447	7.47708e-24	1.45447	7.45728e-24	0	0.634518	1.35219	1.56449
ANKRD46	0.669708	5.04329e-33	0.669713	4.87992e-33	0	0.402395	0.627159	0.715142
AGTRAP	1.43571	2.02775e-22	1.43571	2.02775e-22	0	0.915694	1.33494	1.54408
LUZP2	0.679012	2.12147e-32	0.679012	2.12147e-32	0	0.572679	0.636903	0.723905
MFSD10	1.52219	8.26753e-26	1.52219	8.26753e-26	0	0.563082	1.40741	1.64632
KLRC4	0.700203	5.634e-25	0.700203	5.634e-25	0	0.825209	0.654384	0.749229
STH	0.673551	1.72624e-24	0.676459	9.00734e-32	0.117515	0.334034	0.62436	0.726618
CHPF2	1.52363	2.21162e-29	1.52363	2.21162e-29	0	0.708391	1.41589	1.63956
RGS16	1.61313	3.13009e-27	1.60936	1.01777e-36	0.0607223	0.362679	1.47915	1.75925
PCOLCE	1.43227	9.17393e-26	1.43229	8.04349e-26	0	0.480092	1.33932	1.53167
PLOD1	1.52534	5.51864e-16	1.52069	3.76303e-32	0.425228	0.156415	1.37719	1.68942
FZD1	1.42675	1.51379e-25	1.42793	1.44023e-27	0	0.444118	1.33472	1.52513
ZSWIM6	0.749011	8.95785e-11	0.750137	8.41272e-20	0.345647	0.20486	0.686351	0.817391
CXXC4	0.715188	2.06561e-26	0.715188	2.05839e-26	0.0183046	0.383081	0.67234	0.760767
CHMP2A	1.48658	5.2384e-27	1.48597	8.63591e-29	0	0.451079	1.38302	1.5979
FERMT1	0.676744	1.52255e-24	0.680955	2.00828e-33	0.208189	0.285194	0.627945	0.729335
PLIN2	1.45684	7.70432e-19	1.46139	1.1483e-28	0.42081	0.159106	1.34054	1.58322
PPP2R2D	0.67171	1.33426e-22	0.670687	9.9316e-31	0.469143	0.129867	0.620237	0.727454
SHROOM3	1.48388	3.17241e-26	1.48387	3.06082e-26	0	0.542128	1.3794	1.59628
SYNPO	1.39725	5.3274e-15	1.40261	3.57912e-21	0.180427	0.300542	1.28487	1.51946
C1QL1	0.682384	1.90252e-14	0.68508	2.10562e-26	0.394989	0.174855	0.618793	0.75251
IGFBP3	1.50004	6.87249e-19	1.50098	4.37884e-29	0.414038	0.163233	1.37158	1.64053
CTSA	1.34476	1.22133e-14	1.34991	3.97072e-18	0.186709	0.297098	1.24727	1.44989
FCGBP	1.5667	1.31581e-23	1.56351	8.94365e-31	0.116867	0.334369	1.43491	1.71059
ATG10	0.686931	4.51119e-29	0.686936	4.37004e-29	0	0.470904	0.643207	0.733627
PEX5	0.680852	1.4049e-27	0.680852	1.4049e-27	0	0.772938	0.635308	0.729662
DNAJC10	1.48149	1.60141e-14	1.46773	1.20878e-24	0.339109	0.208809	1.34008	1.63782
SATB1	0.70161	2.21481e-27	0.701609	2.19383e-27	0	0.503624	0.658066	0.748035
GBE1	1.49817	1.82427e-30	1.49817	1.82427e-30	0	0.666846	1.39819	1.60529
GLRX	1.4341	4.52051e-22	1.4341	4.51843e-22	0.294511	0.235471	1.33293	1.54296
TUFT1	1.37906	2.93595e-18	1.37906	2.93595e-18	0	0.748192	1.28289	1.48245
PLOD3	1.54336	8.14203e-34	1.54336	8.14203e-34	0	0.588628	1.43878	1.65555
ECE1	1.43699	7.38989e-23	1.43699	7.3562e-23	0	0.649362	1.3369	1.54457
ACTN1	1.54068	2.96073e-23	1.53204	4.72339e-32	0.0736426	0.356296	1.41474	1.67782
TMEM176B	1.43356	1.2891e-22	1.43356	1.2891e-22	0	0.812888	1.3338	1.54079
NCAM2	0.705445	3.71913e-29	0.705445	3.71913e-29	0	0.59495	0.663688	0.749829
PDGFRL	1.3378	1.97076e-12	1.34545	3.1244e-16	0.158717	0.312305	1.23363	1.45076
HEY2	0.788101	2.08075e-06	0.777363	2.34613e-14	0.490516	0.117173	0.714279	0.869553
HMOX1	1.44719	3.4312e-25	1.4472	3.33333e-25	0.205194	0.286866	1.34953	1.55192
PLEKHG1	1.41235	1.31556e-10	1.42954	8.9276e-23	0.450996	0.140781	1.27117	1.5692
MIPOL1	0.738721	7.82557e-21	0.738711	7.21561e-21	0	0.475024	0.69334	0.787072
TNFRSF11B	1.47579	8.70813e-27	1.47366	9.67209e-30	0	0.477637	1.37438	1.58469
MIR155HG	1.56283	1.09514e-20	1.55484	7.87745e-33	0.22387	0.276378	1.42286	1.71658
NDUFB2	1.34696	3.77281e-19	1.34696	3.77281e-19	0	0.567182	1.26185	1.43782
LIF	1.4506	1.5437e-18	1.4573	3.62002e-24	0.434648	0.150686	1.33509	1.5761
MGST2	1.3759	2.99811e-19	1.3759	2.99811e-19	0	0.569048	1.28322	1.47527
MED10	1.4446	1.32664e-22	1.4446	1.32664e-22	0	0.824141	1.34197	1.55507
CDR2	1.42987	2.38435e-27	1.42987	2.38435e-27	0	0.639339	1.3403	1.52543
ARL4C	1.46256	2.77827e-26	1.46256	2.77827e-26	0	0.733502	1.36333	1.569
TMEM170B	0.728146	4.03115e-11	0.732329	8.82495e-25	0.498748	0.112342	0.662705	0.800049
C1orf54	1.51753	2.55543e-19	1.50438	1.07479e-30	0.241923	0.266103	1.38558	1.66205
MXRA8	1.37467	3.35021e-11	1.39086	3.61785e-21	0.477534	0.12486	1.25125	1.51025
TTYH3	1.50835	4.82984e-28	1.50559	2.07925e-30	0	0.471822	1.40164	1.62319
TRAM1	1.46794	1.01837e-25	1.46794	1.01837e-25	0	0.61394	1.36629	1.57715
GLB1	1.46835	1.87392e-26	1.46835	1.87392e-26	0	0.892411	1.36807	1.57599
HLA-J	1.4115	3.06721e-18	1.41151	3.0359e-18	0.445851	0.143892	1.30616	1.52534
NOX4	1.48113	7.67765e-13	1.47676	8.92874e-27	0.472548	0.127832	1.33027	1.6491
HOXD11	1.53424	1.17695e-20	1.52303	1.07838e-29	0.123715	0.330815	1.40216	1.67877
PTCD3	0.686688	7.10216e-14	0.692005	1.24478e-26	0.41145	0.164812	0.622329	0.757703
ZEB1	0.70394	2.133e-15	0.702513	1.58476e-25	0.365315	0.192934	0.64546	0.76772
EIF3L	0.658714	1.24126e-20	0.66511	9.96597e-34	0.304709	0.229422	0.603311	0.719204
TNIP1	1.38142	8.96655e-14	1.39085	1.47219e-18	0.313859	0.22397	1.26892	1.50389
FAM171A1	0.667253	1.75643e-28	0.667914	3.5198e-31	0	0.454294	0.621127	0.716804
TRIP10	1.47476	7.20173e-23	1.47476	7.20173e-23	0	0.791935	1.365	1.59335
COL6A1	1.41773	1.11916e-18	1.41848	8.94948e-20	0	0.458865	1.31195	1.53204
PKIB	1.45186	1.71995e-20	1.44685	2.27908e-28	0.124947	0.330173	1.3419	1.57084
S100A4	1.50618	1.69955e-24	1.50535	1.31967e-30	0.219384	0.27891	1.39235	1.62932
NMI	1.50631	1.743e-16	1.50284	1.76515e-27	0.418412	0.160567	1.36643	1.6605
SHISA5	1.43643	3.58137e-25	1.43643	3.58137e-25	0	0.668938	1.34135	1.53824
PDIA3	1.39195	5.7205e-22	1.39195	5.7205e-22	0	0.902521	1.30138	1.48882
CD109	1.39724	3.43873e-24	1.39723	3.05929e-24	0	0.465114	1.30981	1.4905
YLPM1	0.749199	9.93484e-08	0.750775	1.29964e-16	0.491924	0.116344	0.673699	0.833161
ENO1	1.44501	1.26695e-23	1.44501	1.26695e-23	0	0.490594	1.3446	1.55291
MXD4	0.755604	1.36227e-20	0.755604	1.36227e-20	0	0.741723	0.712285	0.801558
ELP2	0.754227	1.43086e-12	0.752951	1.52696e-19	0.305125	0.229175	0.697583	0.815471
LRRC1	0.729995	8.96039e-15	0.732248	1.63827e-20	0.0767901	0.354729	0.674167	0.790445
PELI2	0.718322	2.56849e-24	0.718322	2.56849e-24	0	0.960368	0.673972	0.76559
OAT	0.651184	2.77335e-29	0.651184	2.77335e-29	0	0.613701	0.604228	0.701788
CNTN3	0.721427	3.69716e-19	0.72127	8.66578e-20	0.206825	0.285956	0.671619	0.774929
CASP6	1.56864	1.06846e-31	1.56864	1.06846e-31	0	0.57727	1.45482	1.69135
PDIA4	1.57061	1.3674e-22	1.55567	1.23723e-32	0.235942	0.269521	1.43475	1.71933
NCOA2	0.766541	7.29341e-11	0.762732	2.88671e-17	0.261436	0.254853	0.707615	0.830375
SNAI2	1.32417	1.13557e-12	1.32857	3.10742e-16	0.106863	0.339522	1.22558	1.43069
PCDHA9	0.754596	3.44897e-07	0.747774	1.162e-16	0.495128	0.114461	0.677162	0.840884
LGALS8	1.56385	2.34921e-13	1.55291	1.0434e-26	0.451334	0.140577	1.38755	1.76254
PTPN12	1.57539	1.81499e-15	1.55847	2.6487e-31	0.459864	0.135435	1.40846	1.76209
TMEM220	1.53373	1.85379e-29	1.53373	1.85379e-29	0	0.494293	1.42378	1.65216
ARPC1A	1.36615	1.02025e-18	1.36615	9.51248e-19	0	0.53179	1.27477	1.46408
MEIS3P1	1.38751	9.51317e-20	1.38751	9.26735e-20	0.172801	0.304698	1.29295	1.48898
CA2	1.49438	2.41873e-12	1.49281	1.73074e-25	0.448144	0.142505	1.33557	1.67207
SPPL2A	1.5392	2.32521e-27	1.53661	2.16197e-31	0	0.498133	1.4237	1.66408
HPSE2	0.717948	2.02392e-12	0.717898	2.80693e-18	0.160962	0.311098	0.654618	0.787405
TET1	0.694175	5.56314e-27	0.694175	5.56314e-27	0	0.562329	0.649503	0.74192
ICMT	1.44622	1.38383e-31	1.44622	1.37426e-31	0.003904	0.389816	1.35949	1.53849
COPZ2	1.33689	1.82147e-14	1.33983	5.86097e-16	0.45378	0.1391	1.2412	1.43995
NTRK2	0.654243	1.48104e-26	0.655996	1.8979e-32	0	0.397804	0.60517	0.707296
DDX25	0.736558	1.22627e-20	0.736558	1.22627e-20	0	0.676184	0.69066	0.785506
CAMLG	0.695292	2.45082e-24	0.695292	2.45082e-24	0	0.901798	0.648302	0.745687
MICALL2	1.41777	2.59786e-21	1.41777	2.59786e-21	0	0.862276	1.31903	1.5239
NPNT	1.45271	7.93642e-26	1.45271	7.93642e-26	0	0.951027	1.35497	1.5575
LAMA2	1.32568	1.87917e-15	1.32758	6.8194e-17	0.175469	0.303247	1.23666	1.42112
RBMS1	1.56643	3.10304e-18	1.5585	7.20793e-32	0.3469	0.204102	1.41592	1.73294
VWA1	1.4544	1.56979e-24	1.4544	1.56979e-24	0	0.722189	1.3536	1.56269
OTUD1	0.694151	3.91213e-22	0.694151	3.91213e-22	0	0.861239	0.644659	0.747442
RPL4	0.672159	1.7299e-26	0.673814	8.79718e-30	0.000826146	0.391243	0.624775	0.723138
FAM110C	1.45552	8.82713e-12	1.45318	1.40228e-23	0.413396	0.163625	1.30677	1.6212
PMEPA1	1.42437	2.96842e-23	1.42437	2.96842e-23	0	0.908623	1.32835	1.52732
CHRNA9	1.49501	3.30805e-28	1.4948	2.98713e-31	0	0.404802	1.39176	1.60593
G6PD	1.28802	1.34524e-06	1.29739	1.18809e-13	0.415093	0.16259	1.16237	1.42726
SGSH	1.38441	2.78231e-16	1.38441	2.78231e-16	0	0.513201	1.28064	1.49659
HSF2	0.704551	2.75383e-22	0.704538	2.4596e-22	0.00628029	0.388711	0.656464	0.75616
C10orf88	0.708174	1.09489e-20	0.708174	1.09489e-20	0	0.684507	0.658638	0.761436
MT1E	1.40638	9.0681e-21	1.40638	9.0681e-21	0	0.657839	1.30932	1.51064
PTGR1	1.51815	1.95367e-23	1.51261	5.36567e-27	0	0.460045	1.39859	1.64793
CTCF	0.739378	1.96991e-17	0.739378	1.96991e-17	0	0.84157	0.689625	0.792719
RUFY3	0.742302	1.31505e-20	0.742302	1.31505e-20	0	0.547758	0.69715	0.790379
PODXL	1.32248	8.48793e-16	1.32248	8.48793e-16	0	0.478806	1.23545	1.41565
NMRAL1	1.48112	2.20964e-13	1.47956	7.53475e-20	0.258171	0.256745	1.33355	1.64501
LRRC4C	0.734179	4.1042e-28	0.734181	4.05562e-28	0.353743	0.199959	0.694827	0.77576
TRADD	1.45089	5.91172e-23	1.4509	5.7852e-23	0.345657	0.204854	1.34748	1.56225
FABP7	1.53865	7.77814e-26	1.53863	7.5793e-26	0.354088	0.19975	1.41985	1.6674
COL4A1	1.52595	1.5665e-22	1.5201	2.6926e-28	0	0.427969	1.40187	1.66102
EFNB2	1.53597	5.43808e-17	1.50943	4.59451e-30	0.456655	0.137367	1.38923	1.69821
SLC10A3	1.40915	2.45568e-20	1.40915	2.45568e-20	0	0.742335	1.31028	1.51549
SH3BGRL2	0.681481	4.12958e-11	0.675142	3.65006e-24	0.499246	0.11205	0.608121	0.763689
CSNK1G2	1.4075	2.25798e-22	1.4075	2.25798e-22	0	0.656019	1.31384	1.50783
P4HB	1.39481	3.91359e-17	1.39482	3.84631e-17	0	0.415291	1.2908	1.50721
ACADS	1.38256	2.08525e-14	1.38491	3.90795e-17	0.0133948	0.385388	1.27239	1.50228
TMED8	0.685917	3.24298e-25	0.685917	3.24298e-25	0	0.576225	0.638763	0.736553
MANF	1.42738	1.40679e-23	1.42738	1.40679e-23	0	0.799045	1.33129	1.5304
EIF3E	0.719614	8.64759e-21	0.719615	8.60095e-21	0.307166	0.227961	0.67166	0.770993
PHACTR3	0.687768	4.21975e-29	0.688794	2.2836e-32	0	0.456545	0.64415	0.73434
BTAF1	0.661405	5.14722e-13	0.671056	5.07117e-27	0.47938	0.123762	0.591208	0.739937
VAMP5	1.41793	2.59202e-21	1.41794	2.50439e-21	0.438333	0.148449	1.31915	1.52411
SEC61A1	1.46168	5.44931e-19	1.46168	5.44931e-19	0	0.867495	1.3445	1.58908
SAP18	0.710486	1.04883e-23	0.710486	1.04883e-23	0	0.979197	0.664611	0.759526
GTF2H5	0.7676	9.42546e-18	0.7676	9.42546e-18	0	0.863933	0.7226	0.815402
RAB32	1.52438	8.85287e-19	1.50869	2.1644e-29	0.204672	0.287157	1.38848	1.67359
RIPK1	1.40918	3.8641e-20	1.40918	3.8641e-20	0	0.541947	1.30979	1.51611
STEAP1	1.48883	7.30854e-15	1.46319	3.43312e-28	0.413815	0.163369	1.34678	1.64587
TTLL12	0.738419	1.3863e-17	0.738418	1.37844e-17	0.0762508	0.354998	0.688755	0.791664
S100A6	1.50881	1.19315e-14	1.49678	8.79193e-31	0.495318	0.11435	1.35914	1.67496
DCLRE1A	0.772261	2.02234e-12	0.771854	4.2562e-17	0.136165	0.324296	0.718598	0.829932
CASC3	0.636522	1.01024e-15	0.646198	2.15429e-32	0.49172	0.116464	0.570036	0.710763
RGS3	1.43511	3.31864e-16	1.42328	2.58773e-24	0.280697	0.243611	1.31585	1.56517
SERTAD1	1.48833	4.97694e-19	1.48825	2.19893e-26	0.373819	0.187761	1.36371	1.62434
COL5A1	1.47612	6.51514e-24	1.47588	2.86896e-26	0.249117	0.261972	1.36852	1.59218
FKBP1A	1.38817	5.97192e-20	1.38817	5.9504e-20	0.00850234	0.387676	1.29394	1.48926
GSTA4	0.692778	8.42862e-16	0.695218	8.13617e-28	0.335275	0.211121	0.633538	0.757558
TMEM185B	1.42574	6.01324e-22	1.42574	6.01324e-22	0	0.597897	1.32644	1.53248
EIF4ENIF1	0.711154	1.09279e-16	0.709878	1.40936e-24	0.291865	0.237035	0.656118	0.770806
CD40	1.31135	7.33133e-13	1.31323	3.81346e-14	0	0.535248	1.21774	1.41216
SERPINB1	1.45476	1.58809e-23	1.45476	1.58809e-23	0	0.743542	1.35168	1.56571
CALCRL	0.733668	2.44931e-19	0.73367	2.35337e-19	0.0497814	0.368022	0.685771	0.784909
DACH2	0.681986	2.18235e-14	0.686762	1.26054e-24	0.338961	0.208899	0.6182	0.752354
SPATS2L	1.42657	1.20634e-22	1.42657	1.20634e-22	0	0.824996	1.32866	1.53169
CDC123	0.735228	2.11558e-09	0.73129	1.03061e-17	0.362198	0.194828	0.664821	0.813091
POLR2F	0.692711	2.20119e-23	0.692711	2.20119e-23	0	0.570031	0.644446	0.744591
MEST	1.42209	7.55551e-21	1.42209	7.55551e-21	0	0.66898	1.32107	1.53085
MYOF	1.38459	3.65908e-19	1.38459	3.63916e-19	0.193726	0.293231	1.28932	1.48689
MBD2	1.46004	9.20758e-21	1.45848	4.08489e-26	0.182592	0.299357	1.34862	1.58066
GLA	1.51724	2.07309e-17	1.50301	3.09239e-31	0.362322	0.194753	1.37802	1.67052
SH3GL2	0.656141	6.89161e-20	0.659691	3.05329e-33	0.35966	0.19637	0.599388	0.718266
ERRFI1	1.41248	4.10196e-24	1.41248	4.10196e-24	0	0.918165	1.32117	1.51009
SSH3	1.27284	1.80991e-05	1.29437	2.4333e-11	0.432901	0.151747	1.13992	1.42126
SLC22A18	1.348	1.1822e-16	1.34802	1.13761e-16	0	0.399755	1.25606	1.44668
FGFBP3	0.758201	1.63868e-08	0.755057	2.08652e-15	0.401378	0.170956	0.68874	0.834668
LMO2	1.36046	2.56139e-19	1.36046	2.56139e-19	0	0.979334	1.27212	1.45494
TMEM54	1.40952	5.36017e-20	1.4095	5.16252e-20	0	0.463183	1.30967	1.51698
NAP1L3	0.674085	1.01859e-24	0.677841	9.04139e-34	0.279332	0.244413	0.625184	0.72681
ACCS	1.39963	2.9867e-18	1.39963	2.9867e-18	0	0.984235	1.29767	1.50961
HDAC3	1.33017	2.38395e-15	1.33017	2.38395e-15	0	0.792765	1.23949	1.42749
PDGFD	1.33788	2.18422e-18	1.33788	2.18422e-18	0	0.755487	1.25341	1.42805
SERINC5	0.750081	2.43013e-08	0.753478	1.72969e-17	0.441399	0.146589	0.677995	0.829833
SDF4	1.39139	2.58797e-24	1.39136	2.39607e-24	0.277435	0.245524	1.30561	1.4828
FOSL1	1.43178	6.08872e-24	1.43178	6.08872e-24	0	0.795881	1.33536	1.53516
PDIA6	1.40044	1.77731e-17	1.40102	6.61492e-19	0.197637	0.291067	1.29589	1.51342
NPPA	0.798621	4.24775e-05	0.789482	6.47538e-11	0.485219	0.1203	0.717105	0.889404
MKNK2	1.37676	2.42596e-21	1.37676	2.42596e-21	0	0.702879	1.28874	1.4708
SH3BGRL3	1.52566	1.92684e-19	1.51152	3.59608e-31	0.272339	0.248506	1.39182	1.67238
S100A9	1.32776	1.30568e-15	1.3278	1.22219e-15	0.356983	0.197994	1.23861	1.42334
MRPL17	1.40501	9.25308e-21	1.405	9.14361e-21	0	0.43903	1.30829	1.50888
ELAVL1	1.53738	1.08509e-24	1.53738	1.08509e-24	0	0.512638	1.41611	1.66905
ZNF217	1.51069	8.44452e-18	1.49837	1.62178e-26	0.148743	0.317637	1.37502	1.65974
CFI	1.42429	2.91917e-21	1.42429	2.91917e-21	0	0.618689	1.32371	1.53251
EIF3K	1.34308	2.97899e-18	1.34308	2.97899e-18	0	0.983934	1.25685	1.43523
ALOX5AP	1.49007	5.14717e-15	1.4779	2.54591e-25	0.350313	0.202037	1.34838	1.64665
TPM2	1.40293	4.26287e-23	1.40293	4.0383e-23	0.392575	0.176328	1.31196	1.50021
MGAT1	1.29634	6.44586e-14	1.29634	6.44586e-14	0	0.538355	1.21131	1.38733
FZD6	1.38192	3.88477e-21	1.38192	3.88477e-21	0	0.438785	1.29211	1.47796
NT5C2	0.670299	1.18128e-32	0.67053	3.92604e-35	0	0.445995	0.62756	0.715949
C7orf50	1.35206	4.28697e-17	1.35206	4.28697e-17	0	0.810825	1.26023	1.45059
SERPINA5	1.3985	7.30365e-24	1.3985	7.30365e-24	0	0.627267	1.31014	1.49281
MGAT4B	1.32584	2.98052e-16	1.32584	2.98052e-16	0	0.622934	1.23914	1.4186
TEAD2	1.53426	7.41585e-16	1.51144	3.96784e-27	0.311938	0.225116	1.38266	1.7025
PPP1R15A	1.40571	5.69459e-22	1.40571	5.69459e-22	0	0.740324	1.31162	1.50654
ZNF257	0.76181	1.20317e-07	0.752351	2.3107e-15	0.392402	0.176433	0.688803	0.842554
IFNGR2	1.40825	1.85073e-25	1.40824	1.82313e-25	0	0.414509	1.32049	1.50184
SRPRB	1.38296	9.27432e-19	1.38296	9.27432e-19	0	0.987962	1.28707	1.48599
AKAP8	1.42116	2.3377e-14	1.41786	4.41296e-22	0.220569	0.278242	1.29848	1.55543
ITGA5	1.5512	3.37755e-14	1.54077	9.19452e-30	0.45976	0.135498	1.3848	1.7376
TMSB4X	1.51601	8.2176e-15	1.48324	2.13698e-27	0.443542	0.14529	1.36485	1.6839
SUSD5	0.70114	9.24761e-17	0.709553	2.3618e-26	0.262704	0.254118	0.644844	0.762351
NTNG2	0.694656	1.23983e-17	0.700021	1.05499e-28	0.332588	0.212739	0.63899	0.755171
KANK2	1.28263	6.08304e-08	1.28533	6.7687e-13	0.360849	0.195648	1.17215	1.40352
ELOF1	1.23805	6.62025e-05	1.26066	1.79579e-10	0.4253	0.156371	1.11475	1.37499
SLC8A3	0.712812	9.21422e-20	0.716388	1.09215e-26	0.127682	0.328745	0.662676	0.766742
RAD21	0.781361	1.19669e-15	0.781361	1.19669e-15	0	0.919228	0.735557	0.830017
IL13RA2	1.53697	4.13916e-15	1.51086	1.92115e-28	0.43283	0.15179	1.38058	1.71106
ERCC5	0.75776	1.67364e-14	0.757759	1.66895e-14	0.392934	0.176109	0.70593	0.813395
NPAT	0.688617	9.41413e-20	0.691495	9.68622e-25	0.0193531	0.382587	0.635425	0.746262
CAMSAP1	0.720742	6.73811e-18	0.720739	6.64973e-18	0	0.433974	0.669022	0.776461
APBB2	0.744699	1.13015e-17	0.744698	1.1237e-17	0	0.478714	0.696094	0.796697
SLC12A7	1.31323	2.03258e-16	1.31323	2.03214e-16	0	0.496233	1.23062	1.40139
APLN	1.36538	2.51111e-18	1.3654	2.36608e-18	0.415456	0.162369	1.27319	1.46425
KISS1R	1.36953	6.29728e-19	1.36953	6.11425e-19	0.120543	0.332463	1.27776	1.46789
COL1A2	1.42369	6.79279e-24	1.42368	6.25825e-24	0.208982	0.28475	1.32918	1.52491
TIFA	1.43928	1.09152e-16	1.43701	2.92814e-24	0.322881	0.21857	1.32062	1.56862
CTHRC1	1.41889	6.30956e-16	1.40537	3.72785e-24	0.36497	0.193144	1.30348	1.54452
PLAU	1.46202	2.75203e-19	1.4589	2.7142e-26	0.169246	0.306626	1.34569	1.58842
AKAP1	0.716706	3.87785e-23	0.716707	3.85037e-23	0	0.530817	0.671	0.765525
SRA1	1.35665	3.95355e-16	1.35665	3.95355e-16	0	0.452977	1.26058	1.46003
ZNF600	1.45816	1.88823e-20	1.45782	8.59858e-24	0.319534	0.220576	1.34638	1.57923
PSTK	0.726302	2.24429e-19	0.726302	2.24429e-19	0	0.971975	0.677446	0.778682
ATP6V0B	1.5038	2.77656e-15	1.48003	5.43563e-28	0.438725	0.148211	1.35904	1.66398
CPEB3	0.633873	9.45031e-18	0.64065	2.33179e-33	0.415041	0.162622	0.571183	0.703444
WNT7B	0.700209	1.07566e-22	0.700209	1.07566e-22	0	0.583483	0.652062	0.751912
HPS3	1.36423	1.20382e-18	1.36423	1.20382e-18	0	0.918299	1.27319	1.46178
SERPINA3	1.46536	3.15044e-23	1.46536	3.15044e-23	0	0.784132	1.35889	1.58018
AMIGO2	1.38317	3.47165e-19	1.38418	7.76245e-21	0.180433	0.300538	1.28835	1.48497
STC1	1.36518	2.2658e-18	1.36519	2.24888e-18	0	0.462844	1.27317	1.46385
FGF12	0.708033	5.49446e-23	0.708033	5.49446e-23	0	0.803575	0.661125	0.758268
ZNF45	1.40512	3.43778e-20	1.40511	3.34597e-20	0.426834	0.155437	1.30695	1.51066
ESYT1	1.40043	1.67763e-21	1.40043	1.67763e-21	0	0.566424	1.30665	1.50094
TTC39A	1.46199	6.36844e-22	1.46128	5.51206e-23	0	0.476557	1.35316	1.57957
PRDX6	1.35665	1.18067e-20	1.35665	1.17773e-20	0	0.415594	1.27235	1.44654
CBX8	1.42715	4.3881e-24	1.42715	4.3881e-24	0	0.654932	1.33217	1.5289
LGR5	0.725874	7.12123e-19	0.725874	7.12123e-19	0	0.893086	0.67628	0.779105
ALG6	1.46289	6.52514e-13	1.45246	2.16112e-26	0.442204	0.146101	1.31877	1.62276
GEMIN7	1.4743	2.9088e-18	1.46195	4.78488e-26	0.0960769	0.345025	1.35105	1.6088
PCDH20	0.718428	2.64992e-22	0.718428	2.64523e-22	0	0.392869	0.672053	0.768003
CA10	0.721661	6.42346e-11	0.72578	3.95772e-20	0.417009	0.161422	0.654388	0.79585
HLA-B	1.37147	9.63314e-15	1.37322	1.12549e-15	0.428132	0.154648	1.26609	1.48562
PNMA1	0.710941	1.46004e-26	0.710938	1.34367e-26	0.141691	0.321379	0.667741	0.756936
RBM42	1.42854	5.04012e-23	1.42854	5.00942e-23	0.377595	0.185461	1.33097	1.53327
GMPPA	1.3184	9.96934e-09	1.3305	2.98939e-15	0.345236	0.205109	1.19948	1.4491
FAM169A	0.701362	3.69398e-22	0.702369	4.23283e-28	0	0.394671	0.652751	0.753595
SIVA1	1.33624	5.24712e-15	1.32952	4.4026e-19	0.477381	0.124951	1.24261	1.43692
MR1	1.47988	1.56908e-21	1.47988	1.56387e-21	0.27152	0.248984	1.36527	1.60411
SLC25A21	0.702937	9.8234e-25	0.702937	9.8234e-25	0	0.767984	0.657197	0.75186
COL16A1	1.28651	1.39005e-06	1.30561	4.07566e-13	0.440565	0.147094	1.1614	1.42511
FURIN	1.27893	1.70388e-06	1.29017	2.75944e-11	0.247133	0.263113	1.15634	1.4145
FKBP10	1.41421	3.79792e-19	1.41465	5.89553e-20	0.145189	0.319526	1.31077	1.52582
CASP1	1.39394	3.04498e-19	1.39395	2.83805e-19	0.113313	0.336205	1.29633	1.49889
KCNH8	0.688542	7.79005e-27	0.688542	7.79005e-27	0	0.80527	0.64315	0.737138
PABPC1L	1.35135	6.80695e-15	1.35135	6.80695e-15	0	0.584681	1.25274	1.45774
PKNOX2	0.738959	4.86606e-19	0.738853	1.80351e-20	0	0.466714	0.691412	0.789774
AURKAIP1	1.39431	7.86494e-14	1.38893	1.8652e-19	0.0202747	0.382152	1.2779	1.52133
BBS10	0.743654	2.99253e-17	0.743654	2.99253e-17	0	0.67924	0.694264	0.796558
SLC31A1	1.38283	2.35042e-18	1.38283	2.35042e-18	0	0.843113	1.28587	1.4871
HMG20A	0.717114	2.14649e-20	0.717114	2.14649e-20	0	0.984339	0.668351	0.769434
ARMC10	1.42554	3.81467e-17	1.41743	3.43336e-23	0.0787495	0.353751	1.31259	1.5482
TMEM100	0.725739	1.3179e-23	0.725739	1.3179e-23	0	0.49712	0.681605	0.77273
CEP350	0.748871	6.61517e-17	0.748871	6.61517e-17	0	0.651544	0.699745	0.801445
PLK3	1.45469	4.24009e-23	1.45469	4.24009e-23	0	0.695324	1.35064	1.56675
PITX1	1.38993	6.59686e-19	1.39011	2.60616e-21	0.3658	0.19264	1.29252	1.49469
OAZ1	1.34884	1.65772e-17	1.34884	1.65772e-17	0	0.996009	1.25906	1.44501
CHAC1	1.3702	5.64613e-17	1.3702	5.64613e-17	0	0.82923	1.27281	1.47505
GPN2	1.43729	2.55844e-17	1.42777	4.64394e-27	0.189534	0.295544	1.3215	1.56323
UQCRQ	1.38457	3.71575e-14	1.37239	4.60178e-21	0.204348	0.287337	1.27271	1.50626
ABCA5	1.40321	6.98627e-14	1.39962	1.7595e-21	0.209223	0.284616	1.28415	1.53331
SCN3A	0.759094	2.62996e-20	0.759094	2.62996e-20	0	0.444175	0.715954	0.804833
PDRG1	1.3861	9.77554e-14	1.38118	1.79635e-20	0.272282	0.248539	1.27192	1.51053
BET1	1.45513	1.05696e-19	1.45333	5.59665e-25	0	0.3978	1.34199	1.5778
HLA-A	1.3554	1.92964e-14	1.35541	1.90928e-14	0.325214	0.217171	1.25388	1.46515
LAP3	1.50848	2.70408e-14	1.48896	3.3939e-28	0.476065	0.125734	1.35696	1.67692
CNIH3	1.32026	5.87293e-09	1.32812	1.26563e-16	0.356781	0.198117	1.20234	1.44975
LXN	1.35539	2.95267e-18	1.35539	2.95267e-18	0	0.495264	1.26578	1.45135
FZD2	1.42254	1.22759e-16	1.41357	6.00826e-22	0.127289	0.328951	1.30868	1.54631
CCT6A	1.43971	3.23202e-12	1.4229	1.74793e-24	0.452235	0.140033	1.29942	1.59514
FES	1.33775	3.58056e-14	1.33775	3.58056e-14	0	0.642034	1.24073	1.44235
EDEM1	1.29507	9.92587e-11	1.29623	2.31865e-13	0.0524988	0.3667	1.19748	1.40063
PFN2	0.745271	1.92939e-15	0.745287	1.05654e-17	0	0.417296	0.693136	0.801328
S100A8	1.30551	7.18213e-14	1.30552	7.04398e-14	0.202107	0.288584	1.21747	1.3999
NMNAT2	0.66583	1.61909e-19	0.667364	3.31925e-28	0.192473	0.293924	0.609609	0.727236
TXLNB	1.43257	3.29001e-17	1.43498	4.58008e-24	0.49326	0.115558	1.31779	1.55736
IFITM2	1.39439	3.38022e-13	1.39574	4.11459e-21	0.43342	0.151432	1.27498	1.52498
MFAP4	1.33397	4.92109e-16	1.33397	4.92109e-16	0	0.722912	1.24427	1.43014
BASP1	0.748452	8.61203e-18	0.748452	8.61203e-18	0	0.760826	0.700577	0.799598
PDLIM3	1.45556	1.55706e-22	1.45435	5.49625e-24	0	0.54336	1.34994	1.56944
GDPD1	0.722051	2.91965e-22	0.722049	2.84118e-22	0.22666	0.274799	0.676083	0.771144
HOXC6	1.4784	3.28947e-17	1.46048	5.80482e-32	0.479471	0.123708	1.35003	1.61898
TMEFF2	0.729801	1.68951e-22	0.729801	1.68951e-22	0	0.686679	0.685064	0.777461
MAP4K5	0.73909	1.96706e-18	0.739085	1.81769e-18	0	0.524363	0.690744	0.790821
ZNF397	0.783147	2.21169e-12	0.783138	2.1747e-12	0	0.417031	0.731487	0.838456
ITGA3	1.32238	3.7041e-16	1.32238	3.70143e-16	0	0.646342	1.23642	1.41433
SPON2	1.38577	9.57447e-13	1.36834	2.5638e-23	0.406492	0.167836	1.267	1.51567
TRIM6	1.34313	3.87686e-09	1.35083	9.1137e-17	0.448097	0.142533	1.21753	1.48168
ITGB1BP1	1.3579	3.51898e-08	1.35236	3.42067e-18	0.48266	0.121815	1.21797	1.51392
NKAIN4	0.767897	2.16223e-15	0.767886	2.03519e-15	0	0.452031	0.719383	0.819682
UBE2Z	1.25468	1.43995e-09	1.25861	1.75291e-11	0	0.495691	1.16578	1.35035
SEPHS2	1.39321	3.87143e-18	1.38883	1.53185e-21	0	0.494763	1.29273	1.5015
RPS6KA3	1.38895	2.76945e-19	1.38895	2.76729e-19	0	0.405915	1.29281	1.49223
STAT3	1.27016	1.52652e-06	1.28986	1.80152e-11	0.471945	0.128192	1.15218	1.40023
SLC35A2	1.30064	6.25635e-07	1.30749	9.79554e-13	0.36091	0.195611	1.17289	1.44231
ALG1	1.28596	7.74838e-08	1.29242	1.72702e-11	0.101308	0.342363	1.17323	1.40952
PLOD2	1.5202	2.52501e-17	1.50836	1.51545e-25	0.138519	0.323055	1.37973	1.67498
TMEM154	1.453	9.44427e-23	1.453	9.44427e-23	0	0.941876	1.34857	1.56553
CFB	1.40569	7.47896e-21	1.4057	7.18008e-21	0	0.496996	1.30902	1.50951
ZSCAN29	0.784354	2.99846e-08	0.780366	6.18855e-13	0.195721	0.292128	0.719785	0.854716
CLPB	1.37623	2.14065e-17	1.37623	2.14065e-17	0	0.869345	1.27837	1.48157
MYH15	0.723288	5.52509e-16	0.724212	8.03426e-19	0.106798	0.339556	0.668753	0.782269
MTMR11	1.38581	1.31578e-20	1.38581	1.31578e-20	0	0.705852	1.29378	1.48438
CYBRD1	1.42553	1.08601e-19	1.42553	1.08601e-19	0	0.801102	1.3205	1.53891
HLA-C	1.39957	1.15444e-17	1.39957	1.15019e-17	0.23667	0.269106	1.29585	1.51158
LRRC32	1.35571	9.28164e-16	1.35571	9.28164e-16	0	0.761463	1.25872	1.46016
FBXO21	0.767738	1.47917e-17	0.767738	1.47917e-17	0	0.816556	0.722494	0.815815
SDC4	1.33447	1.60126e-16	1.33447	1.60126e-16	0	0.599765	1.24605	1.42917
DIAPH2	0.762322	2.32498e-08	0.768061	4.75304e-14	0.439256	0.147889	0.693081	0.838482
ACADSB	0.68842	8.46484e-14	0.697712	3.81345e-26	0.459124	0.13588	0.624122	0.759343
C21orf62	1.41324	2.35673e-18	1.41324	2.35673e-18	0	0.754828	1.30775	1.52724
GNB2	1.34134	7.33044e-10	1.33965	1.27137e-14	0.428094	0.15467	1.22166	1.47274
DGKI	0.704409	3.50127e-18	0.705358	1.41986e-23	0.184549	0.298284	0.650906	0.762309
ARMC1	0.748233	2.36135e-17	0.748233	2.36135e-17	0	0.451105	0.699687	0.800146
LRRC4	0.742488	4.55718e-11	0.743306	2.73375e-19	0.452997	0.139573	0.679516	0.811296
RELB	1.40488	3.53645e-20	1.40488	3.50092e-20	0.0204446	0.382072	1.30675	1.51039
RAB33A	0.71619	9.78978e-22	0.71619	9.78978e-22	0	0.731892	0.668907	0.766815
TRPV2	1.36847	2.62838e-17	1.36843	5.20792e-18	0.402377	0.170346	1.27257	1.47161
JOSD2	1.35506	2.04935e-15	1.35506	2.04935e-15	0	0.936037	1.25713	1.46063
ANKRD13B	0.704933	2.1327e-15	0.710604	1.8867e-22	0.258511	0.256549	0.646595	0.768535
BRI3	1.42059	4.99988e-23	1.42059	4.99988e-23	0	0.657914	1.32504	1.52304
ABHD15	1.34133	2.87971e-17	1.34133	2.87971e-17	0	0.943058	1.25302	1.43587
PPP1R12A	0.79234	1.85689e-08	0.790156	8.67956e-12	0.134274	0.32529	0.730613	0.859282
SLC44A1	0.795977	6.02693e-08	0.793964	2.18058e-11	0.179647	0.300968	0.73291	0.864469
TMEM109	1.28299	3.14169e-13	1.28299	3.14169e-13	0	0.660721	1.19983	1.37191
MT1F	1.34992	1.88593e-17	1.34992	1.88593e-17	0	0.774541	1.25969	1.44662
RAB27A	1.38042	1.00181e-18	1.38003	1.80463e-20	0	0.396889	1.28514	1.48276
SIL1	1.3523	2.82139e-15	1.3523	2.82139e-15	0	0.674445	1.25472	1.45746
BPTF	0.749918	1.84158e-17	0.749918	1.84158e-17	0	0.944834	0.701787	0.80135
UBAP2	0.756144	1.06932e-15	0.756144	1.06932e-15	0	0.634227	0.706207	0.809612
COL5A3	1.28517	2.15834e-13	1.28517	2.15834e-13	0	0.425402	1.20187	1.37423
ZDHHC24	1.29922	1.45087e-13	1.29922	1.45087e-13	0	0.552724	1.2121	1.39261
BCL3	1.35531	7.75435e-09	1.3593	2.38464e-17	0.420945	0.159023	1.22241	1.50266
PMM2	1.50231	1.20957e-26	1.50231	1.20957e-26	0	0.561358	1.39422	1.61877
RIMS2	0.668421	1.01145e-13	0.678976	2.68914e-28	0.480297	0.123217	0.601116	0.743262
FAS	1.37279	1.69878e-18	1.37279	1.66983e-18	0.320578	0.219951	1.279	1.47345
SFRP4	1.41258	1.36407e-11	1.40666	3.67205e-23	0.4499	0.141443	1.278	1.56134
HSPG2	1.27931	9.10624e-08	1.27975	8.23339e-13	0.345137	0.205168	1.1688	1.40027
CLPTM1L	1.34885	6.02081e-19	1.34884	5.98093e-19	0	0.586893	1.26274	1.44082
TOPORS	0.774491	1.36233e-09	0.76951	1.54982e-14	0.397408	0.173379	0.713051	0.841225
PROCR	1.38417	2.08507e-18	1.38417	2.06387e-18	0	0.432874	1.28698	1.4887
HOMER3	1.37364	5.17321e-17	1.37364	5.17321e-17	0	0.5411	1.27537	1.47948
ALG2	1.37569	8.35959e-09	1.35924	1.43005e-16	0.433805	0.151198	1.23423	1.53337
PSMD12	1.34854	6.41378e-20	1.34854	6.41378e-20	0	0.878446	1.26476	1.43787
MCF2L2	0.733307	8.85799e-20	0.733307	8.85799e-20	0	0.836271	0.685926	0.78396
C7orf57	1.37354	4.57666e-19	1.37353	3.28344e-21	0.0568705	0.364566	1.28103	1.47272
ARPC1B	1.37174	1.98438e-18	1.37174	1.98438e-18	0	0.717833	1.27807	1.47229
FBLN7	1.39847	5.19614e-16	1.39803	1.9083e-18	0.07109	0.357563	1.28956	1.51659
UROD	1.38071	6.32087e-11	1.37165	5.1537e-20	0.399187	0.172293	1.2534	1.52096
KDM3B	0.736461	1.71838e-18	0.736461	1.71838e-18	0	0.905457	0.687819	0.788542
NCSTN	1.36477	1.66771e-17	1.36477	1.66771e-17	0	0.833923	1.27049	1.46604
EIF4B	0.726707	4.63732e-20	0.726707	4.63732e-20	0	0.692348	0.678787	0.77801
DUSP23	1.4119	1.70216e-16	1.40964	9.92871e-21	0.131556	0.326718	1.3007	1.53261
ANKRD35	1.34818	6.49429e-17	1.34818	6.48978e-17	0	0.619559	1.25694	1.44604
ZBED3	0.75829	5.34039e-16	0.75829	5.34039e-16	0	0.766902	0.709204	0.810773
LRCH2	0.700267	7.08096e-16	0.702902	1.22035e-26	0.263448	0.253685	0.642212	0.76357
FXYD2	0.733512	9.63826e-20	0.733801	3.4457e-20	0.117312	0.334139	0.686113	0.784184
BACE2	1.49502	1.73305e-15	1.49222	5.01305e-27	0.387218	0.179596	1.35406	1.65065
CFLAR	1.2078	0.000985209	1.23031	3.24537e-08	0.477113	0.125111	1.07949	1.35136
MAP2K3	1.42695	1.85086e-23	1.42692	1.7249e-23	0	0.467988	1.33072	1.53014
MVP	1.29958	2.76282e-13	1.29958	2.74162e-13	0.411827	0.164582	1.21135	1.39423
GPR85	0.759533	7.61503e-14	0.759541	5.20596e-16	0.264203	0.253247	0.706697	0.816319
COX6B1	1.32226	2.78092e-17	1.32226	2.78092e-17	0	0.504884	1.23935	1.41071
GNAI1	0.735316	5.54308e-19	0.735316	5.54308e-19	0	0.763392	0.687181	0.786822
CCDC137	1.38656	2.45968e-18	1.38787	8.65963e-20	0.338178	0.209371	1.2885	1.49207
KIAA1522	1.33673	1.89976e-10	1.33138	3.07561e-16	0.426951	0.155366	1.22253	1.46161
TMEM165	1.37779	1.40655e-24	1.37779	1.40655e-24	0	0.600862	1.29577	1.46501
EIF2B3	1.42131	1.0111e-11	1.40624	3.44279e-21	0.37871	0.184782	1.28443	1.57278
SORCS3	0.750915	1.46621e-20	0.750915	1.46621e-20	0	0.869706	0.706902	0.797669
ALG3	1.43574	1.66868e-21	1.43574	1.66868e-21	0	0.843198	1.33276	1.54669
CYB561	1.34585	6.39647e-12	1.34825	3.53162e-16	0.197523	0.29113	1.23651	1.46485
HIPK2	0.751005	1.86674e-17	0.751005	1.86674e-17	0	0.611779	0.703031	0.802254
CAV2	1.39284	6.19137e-15	1.38271	5.09673e-23	0.205569	0.286656	1.28157	1.51377
RHOJ	1.39315	2.65368e-20	1.39315	2.65368e-20	0	0.886473	1.29846	1.49475
OPLAH	1.32691	3.53389e-11	1.33104	1.8569e-14	0.0810926	0.352579	1.22035	1.44277
ZFYVE16	0.76279	1.01215e-15	0.76279	1.01215e-15	0	0.561261	0.713979	0.814937
UBE2E2	0.758772	1.39614e-16	0.758772	1.39614e-16	0	0.849996	0.710691	0.810105
ARSA	1.33305	1.1721e-14	1.33305	1.1721e-14	0	0.778922	1.23921	1.43399
GADD45G	0.74913	2.45292e-15	0.74913	2.45292e-15	0	0.665601	0.697426	0.804667
HTATSF1	0.791583	1.12039e-15	0.791583	1.12039e-15	0	0.593328	0.747599	0.838155
VAT1L	0.671503	9.50372e-16	0.679071	2.45912e-28	0.420782	0.159123	0.609326	0.740024
ARPC4	1.28696	2.56103e-12	1.28696	2.56103e-12	0	0.79352	1.19919	1.38116
LRRC37B	0.737848	4.61461e-15	0.736879	7.16655e-18	0.246406	0.263531	0.683828	0.796136
MFAP2	1.33343	5.64915e-12	1.333	1.4825e-18	0.289078	0.23868	1.2286	1.4472
GCH1	1.34035	4.55486e-17	1.34035	4.55486e-17	0	0.498745	1.25178	1.4352
SPRED1	1.32197	2.01308e-14	1.32197	2.01308e-14	0	0.803266	1.23073	1.41998
USP43	0.729572	7.30811e-15	0.730545	8.31299e-21	0.409551	0.16597	0.673857	0.789894
RBM47	1.41255	4.25815e-14	1.40769	1.61942e-19	0.297218	0.233868	1.29145	1.545
MTHFD2	0.771421	5.34938e-14	0.771421	5.30553e-14	0.331135	0.213613	0.720988	0.825382
F11R	1.41928	1.27966e-12	1.41498	3.2613e-21	0.345098	0.205192	1.28845	1.56339
HGD	1.30499	1.2536e-16	1.30499	1.23872e-16	0.421371	0.158764	1.22528	1.38988
RYR3	1.26587	1.2166e-08	1.27091	1.44169e-11	0.0898174	0.348194	1.16726	1.37282
MYADM	1.34549	1.26526e-14	1.34549	1.26526e-14	0	0.860348	1.24772	1.45093
C3	1.3377	7.83843e-10	1.34324	4.96926e-14	0.186936	0.296973	1.21921	1.46771
PAMR1	1.31045	7.58126e-14	1.31078	4.29246e-14	0	0.406695	1.22079	1.40669
HES6	0.721734	8.71238e-11	0.730057	3.5253e-21	0.413881	0.163329	0.654022	0.796456
IL32	1.28855	1.1945e-12	1.28855	1.19403e-12	0.493855	0.115209	1.20153	1.38188
MAPK8	0.747922	9.27836e-09	0.752807	1.85214e-18	0.473174	0.127459	0.677345	0.825854
C8orf44	0.718922	1.27013e-10	0.720267	5.95304e-22	0.442657	0.145826	0.650132	0.794992
GALNS	1.29795	1.10921e-06	1.29307	2.20385e-14	0.455607	0.137998	1.16866	1.44154
ISYNA1	1.32836	4.36821e-12	1.3166	9.08609e-19	0.34495	0.205281	1.22578	1.43952
CSTB	1.35491	1.32239e-17	1.35491	1.32138e-17	0.262044	0.254501	1.26369	1.4527
NMNAT3	1.45094	1.91087e-14	1.42979	4.45618e-22	0.448849	0.142078	1.31907	1.59599
TMCO4	1.26832	3.19655e-11	1.26832	3.19655e-11	0	0.661361	1.18235	1.36054
ATP10D	1.27367	6.19026e-06	1.28719	1.47695e-11	0.362649	0.194554	1.14683	1.41453
LINGO1	0.751404	1.09048e-17	0.751404	1.09048e-17	0	0.981325	0.703826	0.802197
ANKRD6	0.745487	1.36068e-11	0.745673	1.07889e-15	0.241976	0.266073	0.684647	0.811732
NUDT4	0.831187	0.000485618	0.817195	7.28665e-09	0.432679	0.151882	0.749175	0.922176
RPL3	0.67617	8.14289e-15	0.685286	1.01434e-27	0.426422	0.155688	0.612579	0.746362
MMP16	0.787488	8.32459e-12	0.787488	8.32459e-12	0	0.70633	0.735329	0.843346
ADPRH	1.2889	5.43583e-12	1.2889	5.43583e-12	0	0.713341	1.19917	1.38534
SPRY4	1.34142	5.23588e-19	1.34142	5.23588e-19	0	0.577429	1.25746	1.43098
SOAT1	1.45089	2.01257e-12	1.45008	1.26404e-21	0.405161	0.168648	1.30796	1.60945
ZNF711	0.770745	8.45506e-18	0.770727	7.38169e-18	0	0.570668	0.726302	0.817908
ETHE1	1.36751	1.36235e-18	1.36751	1.36235e-18	0	0.814764	1.27543	1.46623
HTATIP2	1.35812	5.78257e-17	1.35812	5.78257e-17	0	0.864184	1.26417	1.45905
HLA-G	1.3076	1.12175e-12	1.3076	1.11629e-12	0.0688793	0.358658	1.21447	1.40787
SLC20A1	1.33581	2.18108e-22	1.33581	2.18108e-22	0	0.645629	1.26015	1.41601
TXNDC12	1.473	4.07735e-18	1.46384	3.01123e-24	0.0517292	0.367075	1.34961	1.60767
RFXANK	1.36128	1.53476e-15	1.36128	1.53476e-15	0	0.463813	1.2619	1.46849
PLCB4	0.742478	3.26218e-18	0.742478	3.26218e-18	0	0.988319	0.694317	0.793981
BHLHE40	1.31248	1.72231e-06	1.33392	2.97812e-13	0.489106	0.118003	1.17411	1.46717
ELN	1.33036	2.12799e-08	1.33958	3.5189e-14	0.382033	0.182757	1.2039	1.4701
NCF1	1.32584	7.76299e-15	1.32584	7.70929e-15	0.231113	0.272271	1.23481	1.42359
TPST1	1.33264	3.62206e-15	1.33265	3.55655e-15	0	0.417102	1.24063	1.43147
SNHG11	1.24753	1.4896e-07	1.25574	6.70689e-10	0.272566	0.248373	1.14873	1.35483
MOV10	1.41569	5.31813e-19	1.41569	5.31813e-19	0	0.871192	1.31142	1.52825
SLC38A6	1.44017	2.09675e-12	1.43167	3.75978e-24	0.451668	0.140375	1.30087	1.59438
COL8A2	1.30559	4.8568e-14	1.3056	4.72242e-14	0	0.631963	1.21811	1.39935
DES	1.33074	3.40408e-14	1.33074	3.40408e-14	0	0.531196	1.23599	1.43275
PSMA1	1.34155	5.50794e-16	1.34155	5.41012e-16	0.402152	0.170484	1.24948	1.44041
CSNK1D	1.39483	2.3105e-14	1.39291	3.04133e-20	0.182851	0.299215	1.28058	1.51927
SLC35B4	1.40869	2.77515e-12	1.39494	1.72896e-21	0.335964	0.210706	1.27962	1.55078
TRIM5	1.39864	1.10533e-16	1.39843	5.5413e-18	0	0.403869	1.29202	1.51406
AQP1	1.41765	1.9701e-20	1.41765	1.9701e-20	0	0.492475	1.31674	1.52628
ALKBH6	1.30909	4.45007e-07	1.30726	1.57586e-14	0.482854	0.1217	1.17913	1.45338
QRSL1	0.767147	5.37246e-13	0.767108	4.33535e-14	0	0.47907	0.713851	0.824421
GALNT2	1.36308	2.7719e-15	1.36308	2.77154e-15	0.180879	0.300295	1.26226	1.47195
SERTAD2	1.29864	3.45151e-16	1.29864	3.45151e-16	0	0.731877	1.2196	1.3828
TXNDC15	1.28973	7.76465e-12	1.28973	7.76465e-12	0	0.742174	1.19908	1.38723
ZNF518A	0.763434	4.7053e-16	0.763435	4.57223e-16	0	0.544275	0.715273	0.814838
SYT9	0.722442	1.60302e-14	0.725181	8.70009e-21	0.271667	0.248898	0.664912	0.784949
NKRF	0.715364	6.35555e-18	0.715364	6.35555e-18	0	0.966377	0.662938	0.771935
SNX16	0.823508	7.20052e-05	0.816124	2.56058e-09	0.387051	0.179697	0.748219	0.906372
ATP13A3	1.37642	3.76644e-18	1.37642	3.76644e-18	0	0.775425	1.28068	1.47931
PPDPF	1.34852	2.60207e-11	1.34038	2.37685e-17	0.331439	0.213431	1.23505	1.47242
ERI1	1.48012	5.5263e-24	1.47761	9.90376e-27	0	0.430807	1.37167	1.59714
GREB1L	0.738857	5.78661e-19	0.738857	5.78661e-19	0	0.598421	0.691198	0.789804
TNRC6B	0.734623	2.62573e-12	0.739938	6.16735e-19	0.243375	0.265271	0.673821	0.800912
TCEAL2	0.753732	1.67774e-21	0.753732	1.67774e-21	0	0.549801	0.711127	0.798889
KLHL21	1.28918	2.31402e-11	1.28918	2.31402e-11	0	0.479256	1.19666	1.38886
ZNF239	0.760004	1.68452e-16	0.760004	1.68452e-16	0	0.780386	0.711993	0.811252
SUMF1	1.31969	1.10756e-14	1.3197	1.07029e-14	0.167513	0.307565	1.23002	1.4159
RHBDF1	1.25816	1.0292e-11	1.25816	1.0292e-11	0	0.475413	1.1776	1.34422
COL3A1	1.39615	3.70785e-13	1.39176	4.19662e-20	0.292369	0.236737	1.27596	1.52767
GRIK4	0.770615	1.35633e-09	0.767275	5.7894e-15	0.223197	0.276758	0.708339	0.838366
TRAPPC3	1.35646	8.52028e-18	1.35646	8.52028e-18	0	0.691021	1.26533	1.45415
FBXW9	1.38015	4.93911e-09	1.37164	1.85549e-17	0.434706	0.150651	1.23891	1.53749
C22orf39	0.740057	2.26149e-10	0.740686	4.99906e-18	0.39055	0.177563	0.674319	0.812205
SLC25A43	1.36135	6.89193e-15	1.36136	6.74175e-15	0	0.485836	1.25964	1.47127
IFRD1	1.43395	3.08362e-22	1.43395	3.08362e-22	0	0.600707	1.33321	1.54231
CRB1	0.757303	3.22046e-16	0.757303	3.22046e-16	0	0.838949	0.708415	0.809564
PARD3	0.717344	2.97075e-10	0.721891	6.89214e-20	0.427001	0.155335	0.646912	0.795443
KLHL32	0.707882	3.19819e-22	0.708446	1.65558e-27	0.0368999	0.374241	0.660123	0.759095
CD34	1.27238	8.91326e-10	1.27473	1.23439e-12	0.0720994	0.357062	1.17803	1.37429
FRMD8	1.38787	8.59785e-19	1.38787	8.59785e-19	0	0.69457	1.29072	1.49234
DUSP9	0.733854	2.36272e-18	0.733854	2.36272e-18	0	0.509645	0.684647	0.786597
ELMOD2	1.44455	2.95312e-13	1.42688	1.99878e-21	0.286873	0.23998	1.30866	1.59456
DOK1	1.32001	3.86189e-06	1.32644	1.62527e-11	0.427843	0.154823	1.1733	1.48507
RPN1	1.38869	1.88883e-18	1.38869	1.88883e-18	0	0.944652	1.29036	1.4945
UBE2F	1.37096	3.84447e-17	1.37096	3.77058e-17	0	0.604829	1.27385	1.47547
ZNF576	1.29031	3.15478e-12	1.29031	3.15478e-12	0	0.781711	1.20107	1.38617
NUDT10	0.748887	2.22407e-17	0.748887	2.22407e-17	0	0.662614	0.70048	0.80064
BTBD19	1.30416	6.13639e-14	1.30416	6.13639e-14	0	0.674241	1.21678	1.39782
STX3	1.20893	5.28873e-05	1.22816	2.58643e-09	0.487164	0.11915	1.10268	1.32542
CHUK	0.75705	3.16748e-07	0.753608	2.78959e-15	0.459554	0.135622	0.680442	0.842283
PCDHB14	1.28697	1.79016e-12	1.28697	1.79016e-12	0	0.850115	1.19979	1.38048
SMYD2	1.34967	4.22155e-18	1.34967	4.22155e-18	0	0.556492	1.26124	1.44431
ALG8	1.31521	1.1581e-13	1.31521	1.1581e-13	0	0.476414	1.2234	1.4139
RAB33B	1.37819	1.01246e-15	1.37568	4.54235e-20	0.123499	0.330927	1.27434	1.4905
XPR1	1.36297	1.61383e-16	1.36297	1.61383e-16	0	0.827056	1.26627	1.46705
UBL5	1.28819	1.0007e-13	1.28819	1.0007e-13	0	0.555937	1.20507	1.37705
MSRB2	0.708081	1.35841e-13	0.718395	9.40967e-27	0.471714	0.12833	0.646216	0.775869
EN2	1.39939	2.41839e-12	1.38056	1.68206e-20	0.498931	0.112235	1.27386	1.53729
PSMG3	1.3384	7.05185e-16	1.3384	7.05185e-16	0	0.432006	1.24692	1.43658
PRKX	0.725376	8.39437e-20	0.725376	8.39437e-20	0	0.695344	0.676952	0.777265
NPC2	1.37527	3.07395e-15	1.37397	1.34269e-18	0.315804	0.222808	1.27058	1.48858
RIN1	1.28472	1.02666e-12	1.28472	1.02666e-12	0	0.918355	1.19918	1.37637
DHRS13	1.39873	2.27268e-16	1.388	1.44754e-21	0.0676258	0.359278	1.29101	1.51544
SHQ1	1.41261	1.57996e-21	1.41257	1.48674e-21	0.191689	0.294356	1.31573	1.51662
NEDD4L	1.38254	1.48502e-13	1.37661	1.35686e-19	0.0640785	0.361028	1.2687	1.50659
DNAJC25	1.28562	1.49527e-12	1.28565	1.42487e-12	0	0.418824	1.19918	1.37829
USP7	0.791174	1.07978e-12	0.791145	9.99738e-13	0	0.446303	0.741768	0.84387
CD164	1.40592	3.95786e-11	1.39686	7.01766e-22	0.467533	0.130831	1.27075	1.55547
PSPH	1.42424	3.44867e-15	1.41705	1.10197e-21	0.0897164	0.348245	1.30422	1.5553
AP4M1	1.26332	8.88035e-06	1.27121	4.29725e-09	0.21989	0.278625	1.13954	1.40054
TRIB3	1.24725	1.1207e-09	1.24785	6.08737e-10	0	0.53629	1.16166	1.33915
EDEM2	1.39154	1.08497e-17	1.39154	1.08497e-17	0	0.95668	1.2902	1.50084
C1GALT1C1	1.37291	6.05392e-17	1.37291	6.05392e-17	0	0.592078	1.27464	1.47875
PPIA	1.35282	2.04581e-18	1.35282	2.04581e-18	0	0.548222	1.26432	1.44751
SF3A1	0.725139	4.61106e-18	0.725139	4.61106e-18	0	0.700042	0.674281	0.779834
RBM25	0.805368	8.92098e-11	0.805368	8.92098e-11	0	0.607699	0.754362	0.859824
VWF	1.26217	6.60366e-06	1.2589	3.1921e-11	0.467609	0.130786	1.14061	1.39669
PRPF31	1.36551	1.18116e-16	1.36551	1.18116e-16	0	0.628387	1.26849	1.46995
TAF12	1.40099	2.14765e-26	1.40094	1.96827e-26	0.439317	0.147851	1.31655	1.49085
CPNE8	1.31424	3.39951e-09	1.3169	1.6222e-14	0.257377	0.257205	1.2004	1.43888
WASF3	0.706262	1.74726e-16	0.709711	4.09855e-28	0.345191	0.205136	0.650179	0.767182
WDR1	1.39614	1.95642e-17	1.39223	2.34363e-20	0	0.502694	1.2927	1.50787
RB1CC1	0.750546	6.92587e-16	0.750544	6.74246e-16	0	0.579902	0.70003	0.804707
LRFN5	0.778202	2.20801e-12	0.778202	2.20722e-12	0.261503	0.254814	0.725585	0.834634
ZNF558	1.30291	8.38858e-12	1.30291	8.38858e-12	0	0.558654	1.20767	1.40567
DPAGT1	1.26224	5.17587e-09	1.2605	8.49119e-12	0.291665	0.237153	1.16736	1.36482
GOLT1B	1.26838	1.66504e-12	1.26838	1.66504e-12	0	0.945774	1.18737	1.35492
TBCEL	0.733023	5.0325e-17	0.733023	5.0325e-17	0	0.498596	0.681699	0.78821
SDR39U1	0.727276	3.98405e-24	0.727276	3.98405e-24	0	0.481549	0.683827	0.773486
SLC39A4	1.35305	3.30103e-09	1.3586	7.37806e-17	0.438662	0.148249	1.22408	1.49561
AP3M1	0.738986	8.77913e-17	0.739163	2.73603e-17	0	0.446681	0.688163	0.793562
TCF12	0.705915	4.6286e-16	0.710912	1.29248e-22	0.112758	0.336491	0.649007	0.767814
TRIM38	1.2886	7.31991e-12	1.2886	7.31991e-12	0	0.670489	1.19844	1.38554
ARPP19	0.694887	9.75042e-19	0.694625	3.5609e-20	0	0.491667	0.640997	0.753308
CAMTA1	0.718701	1.18897e-17	0.718706	1.12794e-17	0.0186733	0.382907	0.666315	0.775206
CLCF1	1.47485	9.82932e-15	1.46808	1.81593e-24	0.326859	0.216184	1.33667	1.62731
CMTM5	0.725008	2.87231e-21	0.725008	2.87231e-21	0	0.731696	0.678313	0.774917
MRPL34	1.28338	3.18982e-14	1.28338	3.18982e-14	0	0.704192	1.2033	1.36878
GTF2F2	0.738611	1.03129e-18	0.738611	1.03129e-18	0	0.853492	0.69058	0.789982
CRBN	0.717668	9.67142e-14	0.728439	8.44911e-23	0.408855	0.166394	0.657651	0.783161
RPL15	0.766796	3.26211e-15	0.766796	3.26211e-15	0	0.87372	0.717792	0.819146
MICA	1.25794	6.14677e-11	1.25794	6.14677e-11	0	0.465183	1.17434	1.34749
EPC1	0.773517	3.46195e-15	0.773517	3.46195e-15	0	0.965289	0.725612	0.824584
RTN3	0.701628	1.25234e-16	0.702957	1.34452e-20	0.110189	0.337814	0.645164	0.763033
KLHL9	0.747211	3.01519e-19	0.747211	3.01519e-19	0	0.479776	0.701107	0.796346
CRMP1	0.787769	5.45212e-15	0.787813	3.94171e-15	0	0.44148	0.742027	0.836331
RPA1	1.32603	6.03159e-13	1.32603	6.03159e-13	0	0.797157	1.22798	1.4319
MSL2	0.75848	1.93744e-15	0.75848	1.93744e-15	0	0.750793	0.708482	0.812007
DST	0.79066	3.03225e-12	0.79066	3.03225e-12	0	0.937626	0.740168	0.844597
ENPEP	1.37721	6.98121e-18	1.37721	6.98121e-18	0	0.545254	1.28049	1.48123
SDF2L1	1.25827	6.79021e-10	1.25901	2.54227e-10	0	0.465165	1.16972	1.35351
HUS1	1.35505	4.1e-21	1.35505	4.1e-21	0	0.544079	1.27212	1.44338
MFF	0.73817	3.38264e-16	0.741397	1.62366e-20	0.268708	0.250624	0.686253	0.794015
ZNF468	1.45963	4.01706e-15	1.44159	1.77248e-23	0.315189	0.223175	1.32819	1.60409
IRF1	1.27347	2.09048e-12	1.2735	2.01477e-12	0.403711	0.169533	1.19045	1.36229
IL1RAPL1	0.705591	1.24191e-15	0.707624	2.43204e-25	0.303335	0.230239	0.647814	0.768521
SYNC	1.37092	4.03964e-19	1.37092	4.03964e-19	0	0.802756	1.27926	1.46914
CALR	1.26948	5.75462e-06	1.26936	1.22237e-10	0.428887	0.154188	1.1451	1.40738
PRDX1	1.37072	1.27754e-16	1.37072	1.27754e-16	0	0.79459	1.27208	1.477
C1QTNF1	1.25492	1.01045e-10	1.25495	9.81044e-11	0.424079	0.157114	1.17144	1.34434
DCX	0.777172	1.73114e-13	0.777172	1.73114e-13	0	0.903504	0.726764	0.831075
TRO	0.775945	2.08543e-15	0.775944	2.07327e-15	0.174233	0.303919	0.728824	0.826112
CDK5R1	0.747514	1.75345e-15	0.747514	1.75345e-15	0	0.732898	0.695812	0.803058
ROMO1	1.35277	1.06866e-16	1.35277	1.06866e-16	0	0.720393	1.25958	1.45285
FCGRT	1.28438	5.68303e-12	1.28438	5.68303e-12	0	0.674089	1.19608	1.37919
IGFBP4	1.32811	8.23284e-16	1.32811	8.1521e-16	0	0.446335	1.23946	1.4231
RUFY2	0.729569	2.38944e-10	0.729582	1.6328e-18	0.454374	0.138742	0.66175	0.804338
GPAM	0.792247	2.11816e-11	0.792242	2.09024e-11	0	0.452947	0.740054	0.84812
GAS8	1.21887	0.000325134	1.22844	8.4374e-08	0.405336	0.168541	1.09417	1.35778
HMGN5	0.787605	3.07895e-13	0.787475	2.09515e-13	0.0361411	0.374605	0.738642	0.839814
ZDHHC1	1.24947	8.32042e-05	1.26895	2.04688e-10	0.487041	0.119222	1.11827	1.39606
SDC2	1.38698	4.94535e-19	1.38698	4.94535e-19	0	0.641775	1.29071	1.49042
NUP85	1.35996	5.97566e-12	1.34489	7.03316e-18	0.347291	0.203866	1.24592	1.48445
PLEKHA5	0.798221	8.37311e-09	0.797501	4.95051e-10	0.0529505	0.36648	0.739304	0.861834
EAPP	0.755417	2.07789e-17	0.755417	2.07789e-17	0	0.658983	0.708049	0.805954
ALDH16A1	1.45175	1.55437e-19	1.45175	1.55437e-19	0	0.658023	1.33904	1.57394
WASF1	0.691943	3.83718e-14	0.696431	3.40735e-21	0.234504	0.270341	0.628988	0.761198
ICAM1	1.28964	8.5561e-13	1.28966	8.28393e-13	0.324159	0.217804	1.2028	1.38274
GCK	1.38547	3.25631e-18	1.38457	2.94919e-19	0	0.517623	1.28737	1.49103
DLC1	1.31572	1.04514e-06	1.32008	1.52626e-14	0.475929	0.125815	1.17851	1.4689
R3HDM2	0.757629	6.22455e-13	0.757629	6.22455e-13	0	0.921974	0.702461	0.817131
TBC1D30	0.780798	2.07586e-05	0.770889	3.70438e-12	0.475002	0.126368	0.696718	0.875024
INSIG2	1.31971	9.4056e-15	1.3197	8.97176e-15	0	0.485158	1.23026	1.41566
UGT8	0.741701	1.27773e-19	0.741701	1.27773e-19	0	0.584844	0.695284	0.791216
IL13RA1	1.35031	1.87768e-16	1.3503	1.80612e-16	0	0.438648	1.2571	1.45043
SLC29A3	0.840158	0.000639205	0.824915	1.18148e-08	0.442569	0.14588	0.760225	0.928495
C12orf29	0.770846	6.85635e-15	0.770846	6.85635e-15	0	0.916562	0.721968	0.823033
ATCAY	0.716686	2.1801e-18	0.720046	5.07987e-25	0.132458	0.326244	0.665142	0.772225
RHPN2	1.41829	6.28453e-12	1.41225	2.57959e-20	0.383727	0.181724	1.28377	1.56691
ATR	1.35129	1.51306e-15	1.35129	1.51306e-15	0	0.639089	1.25493	1.45505
NRXN2	0.745859	3.06989e-20	0.745892	2.76978e-20	0.163021	0.309989	0.700771	0.793848
TERF1	0.831345	0.000355568	0.827602	6.94203e-08	0.468877	0.130027	0.751196	0.920045
IL1RAP	1.40905	2.94334e-11	1.39038	1.357e-21	0.437367	0.149035	1.27359	1.55892
GPC1	1.30724	1.68573e-13	1.30724	1.6686e-13	0	0.495025	1.21736	1.40376
PXN	1.18943	0.000986377	1.20834	1.49725e-07	0.48509	0.120376	1.07279	1.31875
RFX7	0.742712	4.23065e-14	0.742604	1.21526e-16	0.31333	0.224285	0.687546	0.802304
PDGFRB	1.24597	2.42662e-10	1.24645	8.71398e-11	0	0.43227	1.16397	1.33374
ACACA	0.754548	3.5832e-15	0.754548	3.5832e-15	0	0.513194	0.70343	0.809381
CGRRF1	0.78503	5.76485e-13	0.78503	5.76485e-13	0	0.895769	0.735014	0.838448
CASP7	1.39357	2.33662e-10	1.38449	2.51299e-21	0.497081	0.113317	1.25764	1.54421
CLEC16A	0.742816	1.65825e-17	0.742816	1.65825e-17	0	0.577478	0.693686	0.795426
DLG5	0.692436	1.18782e-15	0.69837	7.95759e-24	0.238975	0.26779	0.632851	0.757632
NRN1	1.36468	1.2869e-07	1.36149	5.35056e-16	0.468821	0.13006	1.21594	1.53161
PSMB3	1.28577	2.04646e-13	1.28577	2.04646e-13	0	0.686906	1.20237	1.37496
TRAF7	1.35685	2.13135e-10	1.35465	5.59421e-17	0.279273	0.244447	1.23491	1.49083
MREG	1.30353	9.17398e-15	1.30353	9.17398e-15	0	0.789349	1.21901	1.39391
ZNF528	1.24604	6.72871e-09	1.24604	6.72871e-09	0	0.573247	1.15674	1.34223
TMEM43	1.2549	1.6551e-10	1.2549	1.6551e-10	0	0.675659	1.17048	1.34541
CDC25B	1.29835	3.51404e-13	1.29835	3.499e-13	0.0255138	0.379673	1.21014	1.393
NIT2	1.30514	3.33756e-07	1.30328	2.24445e-14	0.48551	0.120127	1.17825	1.44569
PLA2G6	0.742641	7.63898e-17	0.742641	7.63898e-17	0	0.523856	0.692467	0.796451
HERC1	0.660077	9.8054e-13	0.669579	1.51232e-25	0.476095	0.125716	0.588878	0.739884
CDYL	0.786764	8.57902e-12	0.786764	8.57902e-12	0	0.965752	0.734428	0.84283
ITPKC	1.35444	1.56272e-18	1.35444	1.56272e-18	0	0.800059	1.2658	1.4493
IMPA2	1.38975	7.17648e-18	1.38975	7.17648e-18	0	0.776551	1.28946	1.49785
SLC11A1	1.30719	1.48845e-09	1.30992	1.02446e-13	0.449502	0.141684	1.19845	1.42579
TSC1	0.728782	1.60712e-18	0.729695	7.11056e-20	0	0.496959	0.679097	0.782102
UBE2D1	0.819257	1.75931e-05	0.81389	1.43193e-10	0.392947	0.176101	0.747991	0.897313
LIX1L	0.734279	1.06107e-08	0.737455	8.88425e-17	0.41406	0.163219	0.660547	0.816242
LUM	1.36813	2.95092e-13	1.36513	2.22403e-19	0.309085	0.226818	1.25765	1.4883
ZNF37A	0.757676	4.48856e-17	0.757676	4.48841e-17	0	0.451916	0.710168	0.808361
C19orf53	1.29011	1.87088e-14	1.29011	1.85355e-14	0.0160107	0.38416	1.2087	1.37701
VKORC1	1.39723	1.04986e-13	1.38355	1.01245e-20	0.205439	0.286729	1.27929	1.52604
OXTR	1.25898	5.25818e-12	1.25898	5.25818e-12	0	0.773609	1.17924	1.34411
KCNK12	0.758831	5.74992e-15	0.758831	5.74992e-15	0	0.489202	0.708051	0.813254
PDCD11	0.741039	1.80642e-14	0.74046	1.00551e-16	0	0.445301	0.686362	0.800071
ZNF658	0.846606	0.000688622	0.840171	2.2897e-07	0.410833	0.165188	0.768988	0.932058
STK17A	1.45017	5.11436e-11	1.43315	3.51377e-22	0.486043	0.119812	1.29792	1.62029
NUP210	1.19512	0.00103875	1.20718	1.83941e-07	0.445803	0.143921	1.07436	1.32945
PCGF5	0.798847	2.64127e-08	0.800847	1.43712e-11	0.256002	0.258001	0.738081	0.864617
DCUN1D1	0.79169	8.02239e-07	0.788487	1.22331e-10	0.223768	0.276435	0.721547	0.868653
GRN	1.31394	2.25835e-10	1.31597	2.67606e-15	0.397169	0.173525	1.20763	1.42961
LSM4	1.27424	2.67568e-12	1.27424	2.67223e-12	0.333072	0.212448	1.19057	1.36379
TEX261	1.32269	3.86426e-13	1.32269	3.86426e-13	0	0.69035	1.2265	1.42641
AKT3	0.715187	3.16932e-20	0.715187	3.16932e-20	0	0.620517	0.665961	0.768051
CDKN1B	0.764829	1.45164e-14	0.764815	3.91031e-15	0	0.442466	0.714323	0.818905
ANKFY1	0.816785	2.41912e-05	0.811564	1.83863e-09	0.367692	0.191489	0.743547	0.897238
SLC7A7	1.39438	9.93248e-13	1.38878	7.5188e-19	0.286027	0.240478	1.27262	1.52778
CADPS	0.784742	5.88067e-14	0.784743	5.86756e-14	0.351821	0.201124	0.73664	0.835985
SH3BGR	1.315	2.61685e-13	1.315	2.61685e-13	0	0.413164	1.22194	1.41514
PCDHB7	1.22056	5.27138e-07	1.22783	4.86892e-09	0.483724	0.121185	1.12911	1.31941
TMEM37	1.28245	3.06981e-11	1.28237	2.30226e-12	0.0598124	0.363125	1.1917	1.38012
ZNF462	0.793374	4.4288e-06	0.787472	8.01849e-12	0.384477	0.181267	0.718714	0.87579
TUSC2	1.20421	0.000261302	1.21696	6.29657e-08	0.349509	0.202524	1.08988	1.33053
STRN3	0.844648	0.000582984	0.831435	1.3936e-07	0.425198	0.156433	0.76717	0.929951
NIPSNAP3A	1.43135	4.30654e-10	1.40312	2.59626e-19	0.436681	0.149451	1.27893	1.60194
MAMLD1	0.803152	1.88503e-11	0.80315	1.86164e-11	0.409609	0.165934	0.753371	0.856223
PPM1J	1.22231	1.1338e-08	1.22269	8.2453e-09	0	0.421536	1.14092	1.30952
GDF7	0.804067	4.96084e-10	0.804034	4.72539e-10	0.170714	0.305831	0.750672	0.861258
ERBB4	0.756182	1.4487e-10	0.7563	2.72993e-19	0.403869	0.169436	0.694254	0.823635
CD99	1.27343	6.28976e-06	1.28382	1.96345e-11	0.408608	0.166545	1.14662	1.41426
FBXO6	1.28736	3.32086e-07	1.29751	2.16787e-12	0.363437	0.194075	1.16836	1.41848
RPS6	0.758671	4.86091e-11	0.758839	2.75989e-14	0.0795004	0.353376	0.698713	0.823774
UBR5	0.81009	8.23073e-08	0.81051	3.34866e-11	0.165268	0.308778	0.750066	0.874917
ALDOA	1.29603	1.12994e-12	1.29604	1.12005e-12	0.473683	0.127154	1.20667	1.39201
PHPT1	1.2397	1.66408e-10	1.2397	1.66408e-10	0	0.82303	1.16063	1.32417
ADAMTS3	1.36165	3.01129e-12	1.34239	2.5038e-20	0.374465	0.187368	1.24855	1.485
KCNK3	0.72164	6.37881e-13	0.730758	1.47432e-19	0.310716	0.225846	0.660253	0.788733
SUFU	0.751374	1.46818e-14	0.751587	6.92497e-16	0.324581	0.217551	0.698581	0.808157
SNX8	1.43505	3.09865e-13	1.43243	5.58234e-19	0.352216	0.200884	1.30225	1.5814
PSME2	1.41053	2.82297e-11	1.41028	1.49511e-21	0.47568	0.125964	1.27465	1.56089
SOCS2	1.3678	5.14557e-15	1.35902	3.64467e-20	0.133526	0.325684	1.26457	1.47944
ZIC3	0.76569	4.34094e-15	0.76569	4.34094e-15	0	0.780624	0.716282	0.818506
DHRS7B	1.21609	3.40259e-05	1.22308	3.56049e-08	0.245567	0.264013	1.10863	1.33396
RPS25	0.732098	5.16449e-18	0.732109	5.02588e-18	0.299864	0.2323	0.682153	0.785701
PTS	1.31699	8.93603e-09	1.2972	8.42003e-16	0.394278	0.175289	1.199	1.44658
PRDX4	1.43734	5.10114e-12	1.42346	1.12005e-19	0.271088	0.249236	1.29665	1.59329
MFSD5	1.22594	3.05283e-07	1.23125	6.1909e-09	0.0830887	0.351579	1.13397	1.32536
RPA4	0.811992	5.42059e-09	0.811992	5.42059e-09	0	0.476529	0.757118	0.870843
CIR1	0.794472	3.38057e-11	0.794472	3.37758e-11	0	0.468398	0.742224	0.850397
COL9A3	1.35334	3.40186e-17	1.35333	3.37823e-17	0.423266	0.157609	1.26143	1.45195
IFRD2	1.32364	8.20643e-15	1.32364	8.20643e-15	0	0.546064	1.23319	1.42072
INSM2	0.749265	1.89778e-15	0.749265	1.89778e-15	0.0942017	0.345977	0.697783	0.804546
TTF1	0.794005	2.44739e-11	0.794005	2.44739e-11	0	0.644711	0.742019	0.849633
ADAMTS19	0.796277	2.08905e-10	0.796277	2.08905e-10	0	0.43594	0.742249	0.854238
MYO1B	1.35668	4.17002e-19	1.35668	4.17002e-19	0	0.58479	1.26885	1.45059
DUSP6	1.36576	5.44898e-10	1.34157	1.9505e-18	0.408419	0.16666	1.23771	1.50707
TMEM108	0.787844	3.33793e-13	0.787846	3.32235e-13	0.1348	0.325014	0.738855	0.840081
FMR1	0.742217	1.15059e-13	0.74293	5.36516e-17	0.170131	0.306147	0.68603	0.803006
RNF14	1.26644	1.06854e-10	1.26644	1.06854e-10	0	0.622395	1.17881	1.36057
LDHC	1.34684	7.867e-16	1.34684	7.77515e-16	0.0353641	0.374977	1.25272	1.44802
SYN3	0.771981	5.25995e-14	0.771981	5.25995e-14	0	0.779325	0.721662	0.825809
PEPD	1.32756	1.00826e-11	1.32458	3.93754e-15	0.0345589	0.375363	1.22353	1.44044
CTNND2	0.818813	3.17772e-07	0.813936	4.56438e-11	0.31125	0.225527	0.758409	0.884029
GSS	1.33168	3.04801e-08	1.32735	1.72554e-15	0.383119	0.182095	1.20331	1.47375
REC8	0.767824	3.10271e-13	0.767824	3.10271e-13	0	0.808879	0.715176	0.824348
ADORA2B	1.3218	5.53604e-15	1.3218	5.53604e-15	0	0.892064	1.23247	1.41761
ZIM2	0.844718	6.40688e-06	0.841279	1.04082e-07	0	0.477015	0.785017	0.908958
MRPL55	1.29274	4.4858e-12	1.29274	4.4858e-12	0	0.551622	1.20208	1.39024
SUSD1	1.35021	1.21795e-14	1.35021	1.21795e-14	0	0.669829	1.25104	1.45725
TOX3	0.808499	4.45042e-11	0.808496	4.4063e-11	0.297004	0.233995	0.758953	0.86128
FTL	1.35888	1.52851e-10	1.35175	2.73707e-18	0.409576	0.165955	1.23712	1.49263
CCDC61	1.25473	8.92077e-09	1.25445	2.80603e-10	0.344001	0.205855	1.16134	1.35564
DNAJB11	1.37941	1.91475e-14	1.37078	2.2337e-18	0.0244639	0.380171	1.27038	1.4978
SYCE2	0.755917	6.95077e-17	0.755917	6.95077e-17	0	0.691991	0.70785	0.807247
DYNC1LI2	0.785752	5.82903e-13	0.785752	5.82903e-13	0	0.400548	0.735865	0.839022
C11orf71	0.784957	3.66327e-15	0.785065	2.1111e-15	0.306585	0.228306	0.739001	0.833772
RBMS3	0.826421	0.000205295	0.817766	7.92759e-09	0.49798	0.112791	0.747287	0.913934
HEY1	0.786112	1.9785e-09	0.789974	5.59816e-13	0.258291	0.256676	0.726676	0.850409
TMEM132C	0.782672	1.38969e-12	0.782672	1.38969e-12	0	0.522301	0.731375	0.837566
DZIP3	0.710752	9.65709e-12	0.719565	6.22922e-22	0.420861	0.159074	0.644246	0.784125
KIF26A	0.772712	7.00027e-09	0.778256	3.97164e-13	0.271761	0.248843	0.708136	0.843177
CHD8	0.749722	4.00085e-17	0.749722	4.00085e-17	0	0.733678	0.70106	0.801761
PHLDB3	1.24143	1.91112e-09	1.24143	1.91112e-09	0	0.705391	1.15683	1.33223
PRR3	0.781505	1.66501e-08	0.781637	3.84266e-14	0.298246	0.233259	0.717378	0.851364
SPA17	1.37155	1.74399e-12	1.3558	6.10627e-20	0.286137	0.240413	1.25628	1.49741
UBQLN1	1.29754	5.70555e-11	1.2898	6.30114e-15	0.314161	0.223789	1.20027	1.40269
SFXN2	0.753168	6.66192e-15	0.753168	6.66192e-15	0	0.999849	0.701327	0.80884
GPX1	1.33319	7.86461e-16	1.33319	7.86461e-16	0	0.542386	1.2431	1.4298
SERPINE1	1.32642	1.77704e-14	1.32642	1.76402e-14	0	0.608772	1.234	1.42577
TRIM21	1.32155	1.16428e-14	1.32155	1.1614e-14	0.443154	0.145525	1.23124	1.41848
DMXL2	0.749782	7.61774e-15	0.749782	7.61774e-15	0	0.992133	0.697273	0.806245
TP53I13	1.30578	6.94103e-12	1.30578	6.94103e-12	0	0.704619	1.20993	1.40922
SLC25A13	1.33287	8.07895e-16	1.33287	8.07455e-16	0.131449	0.326773	1.24285	1.42942
SNX22	0.774459	1.3607e-13	0.774459	1.3607e-13	0	0.968748	0.723768	0.828701
ST13	0.737374	1.3432e-16	0.737958	1.99159e-17	0.0861605	0.350036	0.686007	0.792586
TNKS1BP1	1.28362	1.17945e-10	1.28362	1.17945e-10	0	0.787567	1.18972	1.38494
AQR	0.759644	2.17844e-10	0.763929	2.0518e-17	0.325572	0.216956	0.697829	0.826934
ZNF700	1.33156	1.32714e-13	1.33156	1.32714e-13	0	0.640386	1.23435	1.43642
MTMR1	0.724539	4.32796e-13	0.726717	2.21712e-20	0.297799	0.233524	0.664055	0.790532
SSBP4	1.24306	7.17779e-11	1.24305	6.87864e-11	0.39243	0.176416	1.16432	1.32712
TIMM9	0.830106	2.75451e-05	0.825878	1.09175e-07	0.155938	0.313795	0.760909	0.905597
MEIS1	1.30905	1.4331e-13	1.30905	1.4331e-13	0	0.861206	1.21885	1.40592
ADAP2	1.33838	2.63581e-10	1.33235	3.45859e-16	0.268466	0.250765	1.22269	1.46501
HSPB6	1.32347	1.60083e-15	1.32347	1.60083e-15	0	0.751028	1.23531	1.41791
FBXL12	1.2611	4.13043e-10	1.2611	4.13043e-10	0	0.595755	1.1726	1.35627
RNF139	0.8161	1.60771e-09	0.816099	1.59584e-09	0.0930074	0.346581	0.763963	0.871796
LHFPL3	0.765805	4.91109e-17	0.765805	4.91109e-17	0	0.765472	0.719521	0.815066
NAAA	1.24708	4.88401e-08	1.25286	8.10446e-10	0.34512	0.205178	1.15197	1.35003
PIK3CD	1.24917	7.41864e-10	1.24917	7.41864e-10	0	0.525231	1.16376	1.34085
ANXA7	0.739648	1.31009e-09	0.753369	9.01775e-17	0.436614	0.149492	0.670976	0.815348
CYB561D1	1.31292	4.92881e-15	1.31292	4.90726e-15	0	0.635394	1.22641	1.40553
COL12A1	1.26287	2.07983e-11	1.26289	2.00077e-11	0	0.57554	1.17953	1.35209
DET1	0.777665	5.5773e-13	0.777665	5.5773e-13	0	0.810837	0.726286	0.832679
SERPINF1	1.3341	1.54712e-16	1.3341	1.54712e-16	0	0.905798	1.24583	1.42863
ACOT9	1.46052	4.61784e-10	1.43717	4.5969e-22	0.485081	0.120381	1.29648	1.64532
FUCA1	1.27036	1.78764e-14	1.27036	1.77721e-14	0.373971	0.187668	1.19496	1.35052
EFNA4	1.36355	3.51045e-17	1.36355	3.51045e-17	0	0.645084	1.26869	1.46551
ZNF253	0.788405	2.31718e-11	0.788405	2.31718e-11	0.0780555	0.354098	0.735318	0.845325
MRPL1	0.819881	6.03309e-05	0.819386	1.06615e-09	0.445837	0.143901	0.744064	0.903422
WDR89	0.816954	7.06425e-09	0.816954	7.06425e-09	0	0.664091	0.762909	0.874828
FGF17	0.853584	0.00182831	0.844335	1.88145e-06	0.398094	0.17296	0.772701	0.942934
EXTL3	1.26682	4.97112e-10	1.26682	4.97112e-10	0	0.448517	1.17584	1.36483
SCAI	0.735454	8.79532e-13	0.735563	1.01421e-15	0.346164	0.204548	0.67603	0.800101
LRRC2	1.35337	1.24691e-08	1.35385	2.33872e-14	0.299887	0.232286	1.21948	1.50196
TMEM222	1.27796	6.24314e-12	1.27795	6.22982e-12	0.379957	0.184022	1.19164	1.37052
GNAO1	0.702287	8.15312e-14	0.700856	1.34019e-22	0.26457	0.253033	0.640076	0.770544
CD163L1	1.20685	2.2563e-05	1.2137	1.58029e-08	0.292891	0.236429	1.10634	1.31649
PODXL2	0.778115	6.5853e-15	0.778115	6.5853e-15	0	0.449989	0.73053	0.8288
SECISBP2L	0.757267	4.90008e-13	0.757267	4.90008e-13	0	0.659613	0.702274	0.816568
IL10RB	1.40144	1.17973e-10	1.3943	8.11202e-18	0.394627	0.175076	1.26468	1.553
CCL4	0.809291	4.20884e-09	0.809291	4.20884e-09	0	0.781091	0.75414	0.868477
CCDC26	0.791169	5.30465e-12	0.791169	5.30465e-12	0	0.803497	0.740219	0.845625
SULF2	0.733357	3.22168e-14	0.739448	1.71772e-19	0.338716	0.209047	0.676911	0.794509
ARMCX4	0.776818	8.2227e-09	0.777981	8.9016e-16	0.313378	0.224257	0.712891	0.846478
PYROXD2	1.23015	5.80236e-09	1.23015	5.80236e-09	0	0.525137	1.14729	1.31898
F13A1	1.30538	1.51865e-13	1.30538	1.51092e-13	0.439654	0.147647	1.21625	1.40104
CRELD2	1.29085	1.82999e-13	1.29085	1.82999e-13	0	0.843454	1.20602	1.38166
BCAN	0.790452	2.10575e-12	0.790452	2.10575e-12	0	0.634618	0.740273	0.844032
PHC1	0.742269	3.47674e-11	0.741862	1.01247e-16	0.385919	0.180387	0.679621	0.810692
PBX2	1.2346	8.55513e-06	1.23316	1.92429e-08	0.35379	0.19993	1.12518	1.35466
HSD17B10	1.30326	1.97252e-11	1.30326	1.97252e-11	0	0.961938	1.20621	1.40813
SIPA1	1.33113	2.42005e-14	1.33112	2.40201e-14	0	0.63494	1.23679	1.43267
ZDHHC16	0.802525	2.3533e-05	0.793812	5.43791e-10	0.386899	0.17979	0.724724	0.888677
CC2D1B	1.30995	1.26941e-13	1.30995	1.26941e-13	0	0.519637	1.21966	1.40692
SALL2	0.729097	7.25236e-11	0.727577	2.4188e-20	0.474108	0.126901	0.662992	0.801794
TSPAN7	0.738782	1.04816e-16	0.739521	9.69399e-24	0.0818928	0.352179	0.687804	0.793538
CCDC6	0.765462	6.51688e-16	0.765462	6.51688e-16	0	0.965784	0.717405	0.816738
C5orf15	1.29562	2.69011e-12	1.29563	2.61449e-12	0	0.599583	1.20491	1.39317
DNAJC22	1.43757	7.03929e-12	1.4359	1.02563e-20	0.333896	0.211952	1.2959	1.59472
ARMCX2	1.3324	2.26503e-14	1.3324	2.26503e-14	0	0.63423	1.23777	1.43427
LYSMD1	0.781736	1.77179e-12	0.781736	1.77179e-12	0	0.76269	0.730021	0.837114
DNAH9	1.41055	4.95047e-10	1.39959	2.43986e-19	0.465575	0.132005	1.26567	1.57202
SEC61A2	0.778066	3.73168e-11	0.778065	3.7247e-11	0.478037	0.12456	0.722308	0.838128
CSTF2T	0.74602	2.56291e-14	0.746687	3.74989e-16	0.26149	0.254822	0.691854	0.804427
ASS1	1.27381	9.16845e-12	1.27381	9.16845e-12	0	0.749683	1.18822	1.36558
CFH	1.266	4.5159e-12	1.266	4.48886e-12	0	0.403817	1.18419	1.35346
KLF15	0.766361	1.87952e-07	0.773391	2.9978e-13	0.394632	0.175072	0.69337	0.847035
LRRTM1	0.722666	1.18083e-18	0.723428	1.65392e-20	0	0.440624	0.672324	0.776777
S100A2	1.36299	3.28456e-14	1.36008	5.33649e-18	0.11002	0.337901	1.25819	1.47651
TATDN1	0.778202	8.95221e-12	0.778203	8.92264e-12	0.403533	0.169642	0.724111	0.836334
PITPNB	0.724057	2.93145e-17	0.724903	3.09341e-20	0	0.421016	0.671807	0.780371
NID2	1.38627	1.17365e-09	1.3731	3.86456e-18	0.421174	0.158884	1.24782	1.54009
GTPBP2	1.1933	0.000163774	1.19919	2.53484e-07	0.364229	0.193594	1.08853	1.30816
ERCC6	0.779973	2.44804e-12	0.779973	2.44804e-12	0	0.691843	0.727595	0.836123
NAGLU	1.19894	0.000282285	1.20748	6.30942e-07	0.243004	0.265484	1.08709	1.32231
PTPN9	1.27396	2.91209e-12	1.27396	2.91209e-12	0	0.935484	1.19024	1.36356
PCOLCE2	1.35003	6.04255e-11	1.34806	3.91794e-16	0.3426	0.206702	1.23395	1.47703
COPB1	1.27376	2.17857e-10	1.27377	2.15066e-10	0	0.529493	1.18207	1.37256
RSL24D1	0.795128	1.82769e-11	0.795128	1.82769e-11	0	0.480116	0.743695	0.850118
DNTTIP1	1.293	4.48098e-11	1.293	4.41731e-11	0.30478	0.22938	1.19782	1.39573
KBTBD2	1.22688	9.88223e-08	1.22783	4.79118e-08	0.0742894	0.355974	1.138	1.32271
THAP2	0.831515	4.24042e-06	0.8264	5.44887e-08	0.221258	0.277854	0.768639	0.899533
HS6ST1	1.22436	0.000450495	1.2312	2.73205e-08	0.47099	0.128763	1.09346	1.37094
ITGB2	1.35007	8.40051e-14	1.34659	2.15995e-16	0	0.422837	1.24774	1.46078
PTBP1	1.43144	1.79955e-16	1.43144	1.79955e-16	0	0.570064	1.31431	1.55901
CXCL11	1.35661	1.07674e-17	1.35661	1.07674e-17	0	0.76872	1.26516	1.45466
MED13	0.799039	3.30974e-09	0.798159	9.60503e-11	0.124108	0.33061	0.741798	0.860696
SLC16A7	0.791827	8.43503e-12	0.791827	8.43503e-12	0	0.653937	0.740533	0.846673
DCPS	1.27679	9.84822e-06	1.27988	7.84069e-11	0.432137	0.152212	1.14569	1.42288
PRR7	1.2553	2.33004e-10	1.2553	2.33004e-10	0	0.77214	1.17007	1.34675
STAT2	1.19754	2.38922e-07	1.19826	1.07207e-07	0	0.439394	1.11838	1.28231
VIPR2	0.756191	1.31893e-10	0.759472	7.75863e-15	0.18647	0.29723	0.694397	0.823485
BAZ1B	1.31513	4.26781e-08	1.30902	7.56286e-14	0.458048	0.136528	1.19238	1.45052
TSEN34	1.37273	4.04252e-12	1.36698	6.85266e-17	0.150325	0.316794	1.25518	1.50129
PROS1	1.34124	1.83307e-15	1.34124	1.83307e-15	0	0.540429	1.24761	1.44189
METTL14	0.830757	4.85286e-06	0.828999	8.14097e-08	0.0962375	0.344944	0.767267	0.899501
ZNF213	0.812267	1.34075e-08	0.812265	1.33586e-08	0	0.44668	0.756038	0.872679
PAIP2B	0.733025	5.05464e-11	0.736423	6.5437e-17	0.325485	0.217009	0.668155	0.804194
NAT1	1.30966	7.36827e-13	1.30966	7.22944e-13	0.369819	0.190196	1.21659	1.40986
GMFG	1.3094	4.74066e-14	1.30939	4.65387e-14	0.0800145	0.353119	1.22077	1.40445
BEST3	0.750427	1.26973e-16	0.750427	1.26973e-16	0	0.678906	0.701099	0.803225
SLC15A3	1.28712	7.11987e-12	1.28713	6.96792e-12	0	0.487752	1.19751	1.38344
THBS4	1.2091	4.06105e-09	1.20912	3.96115e-09	0	0.394783	1.13497	1.28808
JAM3	1.19752	3.33345e-05	1.1967	8.5559e-08	0.27767	0.245387	1.09978	1.30394
AEN	1.20476	4.07461e-06	1.20849	1.47054e-07	0	0.462536	1.11298	1.3041
APOL1	1.32679	2.06364e-16	1.32679	2.06364e-16	0	0.459234	1.24027	1.41935
CYBA	1.32915	1.91984e-09	1.32232	5.61662e-15	0.339252	0.208723	1.21126	1.45851
TBRG4	1.23822	5.2813e-09	1.23822	5.2813e-09	0	0.697695	1.15251	1.33031
OSGIN2	0.752815	2.66298e-14	0.75526	9.8804e-16	0.431057	0.152869	0.699753	0.809901
CDH2	1.50883	8.25916e-21	1.50883	8.25916e-21	0	0.451986	1.38427	1.64461
PPIB	1.29914	1.14346e-11	1.29914	1.14346e-11	0	0.921496	1.20458	1.40112
HECA	0.801692	2.02019e-10	0.801692	2.02019e-10	0	0.884566	0.748902	0.858204
ZNF83	1.20764	0.000185403	1.2087	2.3018e-07	0.470182	0.129246	1.0939	1.33322
VSIG10L	1.28973	6.41385e-12	1.28973	6.41385e-12	0	0.898925	1.19943	1.38683
GRID2	0.755389	9.18825e-13	0.756056	6.22622e-16	0	0.39913	0.69942	0.815837
RREB1	1.40307	3.15376e-11	1.39877	2.61795e-19	0.378906	0.184662	1.26958	1.55059
SLC6A6	1.28009	2.19125e-12	1.28009	2.13194e-12	0	0.474388	1.19483	1.37143
HFE	1.35788	2.38199e-13	1.35527	2.48027e-16	0.134838	0.324994	1.25116	1.4737
CALHM2	1.31838	3.93017e-13	1.31819	3.88418e-14	0.198848	0.290395	1.22356	1.42055
GAB3	1.18682	0.000647394	1.20334	3.66994e-07	0.34991	0.202281	1.07558	1.30956
ATL1	0.691676	9.21966e-12	0.693901	7.57067e-19	0.283169	0.242159	0.62213	0.768997
CD320	1.25442	4.74642e-08	1.25711	2.0094e-09	0.0439547	0.370845	1.1564	1.36074
LHFPL2	1.33704	1.47801e-12	1.33286	6.91427e-16	0	0.427494	1.23369	1.44904
FBLN1	1.28253	5.49567e-14	1.28253	5.49567e-14	0	0.837432	1.20198	1.36847
MAGEL2	0.798641	3.71448e-11	0.798641	3.71448e-11	0	0.993369	0.74717	0.853658
SLC25A36	0.828133	4.18082e-08	0.828128	4.14861e-08	0	0.392151	0.774149	0.885882
IRF7	1.3169	4.52887e-11	1.31505	5.04762e-15	0.364123	0.193659	1.21331	1.42933
MED13L	0.731797	9.44629e-18	0.731797	9.44629e-18	0	0.487231	0.68142	0.785899
SLC19A2	0.844693	0.00031626	0.841959	5.80943e-07	0.435313	0.150282	0.770564	0.925953
SYDE1	1.27244	1.30502e-11	1.27244	1.30502e-11	0	0.991042	1.18668	1.36439
OLFML1	1.25095	2.40564e-10	1.25097	2.35894e-10	0.498438	0.112523	1.1672	1.34071
CRISPLD1	1.38597	5.90799e-15	1.38597	5.80507e-15	0.0748782	0.355681	1.27691	1.50434
ITPRIP	1.2984	2.95316e-09	1.30349	6.75039e-14	0.490911	0.11694	1.19111	1.41536
LRP10	1.26248	3.59981e-10	1.26248	3.59981e-10	0	0.705696	1.17377	1.35789
C17orf100	0.774984	1.5414e-13	0.774984	1.5414e-13	0	0.931568	0.724279	0.82924
PPFIA2	0.730967	2.67606e-17	0.730967	2.67606e-17	0	0.912241	0.679776	0.786013
SESTD1	0.811255	2.60712e-09	0.811255	2.60712e-09	0	0.537515	0.75728	0.869078
CCNB3	0.764021	1.72457e-13	0.764021	1.72457e-13	0	0.749107	0.711235	0.820726
UBAP1	0.738494	5.50569e-17	0.740074	8.2079e-19	0.227813	0.274145	0.68792	0.792785
PLIN3	1.28849	6.18655e-07	1.295	4.34578e-12	0.35808	0.197328	1.16628	1.4235
ST8SIA1	0.770412	1.1885e-14	0.770412	1.1885e-14	0	0.709181	0.721031	0.823175
RBMXL1	0.866195	0.00168496	0.854176	2.1417e-06	0.461401	0.134511	0.791928	0.947427
ZNF708	0.815939	1.64049e-08	0.815925	1.61285e-08	0	0.397131	0.760311	0.875637
CTNNA1	1.2337	0.000266028	1.238	7.06758e-07	0.330148	0.214207	1.102	1.38114
PRPSAP2	0.739053	1.07631e-13	0.741173	7.487e-19	0.120394	0.332541	0.6824	0.800409
COPB2	1.39897	3.95088e-12	1.38802	1.90931e-17	0.200529	0.289462	1.2724	1.53813
UNC5B	1.2371	7.20695e-10	1.2371	7.20695e-10	0	0.843155	1.15614	1.32373
ESM1	1.33548	2.42885e-07	1.33113	2.47012e-15	0.492781	0.115839	1.19659	1.49049
BRMS1L	0.757995	5.56692e-15	0.757995	5.56692e-15	0	0.823188	0.7071	0.812553
MTAP	0.807571	8.46824e-11	0.807571	8.46824e-11	0	0.785515	0.757109	0.861397
RASSF1	1.29375	2.07476e-12	1.29375	2.07476e-12	0	0.922538	1.2041	1.39007
SPOCK1	0.7387	2.18406e-21	0.738705	2.1271e-21	0.0292887	0.377879	0.693936	0.786351
FASTK	1.19231	0.000679558	1.20078	1.53773e-06	0.34332	0.206267	1.07727	1.31964
CAMK2D	1.34088	6.62042e-16	1.34088	6.62042e-16	0	0.707081	1.24876	1.43979
RGS19	1.29266	3.73135e-07	1.29498	1.56908e-13	0.419101	0.160147	1.17082	1.42718
KPNA6	1.2822	9.38678e-13	1.2822	9.34254e-13	0.318022	0.221481	1.19762	1.37276
CD14	1.28955	2.4674e-12	1.28955	2.43581e-12	0.344779	0.205385	1.20099	1.38464
MYO5C	1.24011	2.03762e-11	1.24011	2.03762e-11	0	0.906537	1.16448	1.32065
CARD14	0.83417	4.25372e-08	0.83417	4.25372e-08	0	0.621884	0.781791	0.890059
HPS1	1.31112	1.84677e-13	1.31112	1.84677e-13	0	0.726243	1.21987	1.4092
ELAVL2	0.778318	3.36345e-12	0.778318	3.36345e-12	0	0.722019	0.725293	0.835219
PDAP1	1.25203	2.80666e-08	1.25254	5.22937e-09	0.0803174	0.352967	1.15655	1.35541
B3GALT6	1.32562	2.8485e-14	1.31985	2.32605e-19	0.146451	0.318856	1.23273	1.4255
SOX6	0.793508	1.75872e-10	0.795985	4.68191e-13	0.178256	0.301728	0.739091	0.851931
C17orf58	1.28599	1.37509e-13	1.28599	1.37509e-13	0	0.755269	1.20309	1.37459
ERC1	0.796187	1.45577e-13	0.796187	1.45577e-13	0	0.98132	0.749491	0.845792
LYSMD3	1.34108	1.51004e-16	1.34108	1.51004e-16	0	0.749733	1.25082	1.43785
CNNM1	0.758238	1.73593e-09	0.759781	9.48113e-13	0.291251	0.237397	0.692912	0.829722
FRZB	1.23661	1.03672e-09	1.23662	1.02015e-09	0	0.552239	1.15509	1.32388
TLK1	1.27877	2.68874e-06	1.28223	6.91478e-12	0.404701	0.168929	1.15397	1.41706
ARHGAP30	1.27419	5.25385e-12	1.27419	5.24769e-12	0.290776	0.237678	1.18942	1.36501
MRFAP1L1	0.769018	6.91392e-14	0.769461	2.33441e-16	0.205515	0.286687	0.717938	0.823733
CFDP1	0.838862	8.08092e-07	0.837786	1.85562e-07	0	0.443392	0.7823	0.899512
ZDHHC4	1.3299	8.88569e-09	1.33559	2.17621e-13	0.450331	0.141183	1.20675	1.46561
RPP40	1.34229	3.49901e-12	1.33033	8.16042e-17	0.211804	0.283171	1.23545	1.45837
TOP2B	0.80562	3.64999e-10	0.805619	3.64464e-10	0.371642	0.189086	0.752972	0.861948
NUMBL	1.23263	5.59894e-09	1.23263	5.59894e-09	0	0.782092	1.14891	1.32245
MNAT1	0.826804	5.7584e-09	0.826792	5.52893e-09	0.0495474	0.368136	0.77554	0.881457
TMEM120A	1.27233	2.53466e-07	1.27155	1.08206e-10	0.250751	0.261031	1.161	1.39433
AIFM2	1.23855	8.55209e-09	1.23855	8.55209e-09	0	0.782394	1.15155	1.33212
CSRP2	1.3477	5.66878e-12	1.34499	7.51243e-15	0	0.401606	1.23799	1.46713
TTC17	0.75453	5.51416e-15	0.754594	4.5165e-15	0	0.402888	0.703067	0.80976
SHKBP1	1.35611	2.65625e-16	1.35611	2.65625e-16	0	0.515685	1.26074	1.45868
GLRA3	0.770196	1.68451e-12	0.770196	1.68451e-12	0	0.536808	0.71633	0.828114
CORO1A	1.19441	0.00116691	1.21253	2.96416e-08	0.479431	0.123732	1.07295	1.32962
FAM177A1	0.793119	7.60298e-12	0.793119	7.60298e-12	0	0.637282	0.742196	0.847535
TOR3A	1.28714	3.96223e-12	1.28714	3.96223e-12	0	0.798045	1.19856	1.38227
SLC27A1	1.21705	1.17698e-08	1.21705	1.17698e-08	0	0.578518	1.1376	1.30205
ESAM	1.25934	3.38523e-06	1.26257	4.75613e-11	0.349909	0.202281	1.1426	1.388
VAMP3	1.27622	9.34712e-12	1.27622	9.34712e-12	0	0.767261	1.18978	1.36894
FYN	0.78409	1.46701e-06	0.795219	2.84334e-13	0.498401	0.112545	0.710188	0.865683
FZD7	1.3911	2.64426e-08	1.38499	1.62486e-17	0.497714	0.112946	1.23838	1.56266
TTBK2	0.822454	2.14115e-05	0.823312	4.30188e-08	0.277921	0.245239	0.751555	0.900042
LENG9	1.22623	1.18813e-08	1.22623	1.18813e-08	0	0.798644	1.1432	1.31528
SEC31A	1.30089	2.17294e-13	1.30089	2.17294e-13	0	0.890523	1.21262	1.39558
TOR1B	1.32119	9.01031e-08	1.29806	1.36454e-12	0.439096	0.147986	1.19293	1.46325
CISD1	0.714591	7.53242e-11	0.724564	7.23539e-18	0.326824	0.216204	0.645827	0.790676
SSR3	1.34825	3.82874e-16	1.34825	3.82874e-16	0	0.488493	1.2547	1.44878
RALY	1.26297	7.08017e-07	1.26252	3.19073e-10	0.34468	0.205445	1.15165	1.38506
HLA-E	1.24097	6.68982e-10	1.24098	6.54882e-10	0.443169	0.145516	1.15876	1.32901
TMEM138	1.17746	0.00182938	1.19459	4.87796e-06	0.409231	0.166165	1.0625	1.30486
GAP43	1.38004	2.0721e-16	1.38004	2.0721e-16	0	0.615879	1.27799	1.49023
SPRY2	1.3716	1.49737e-10	1.3467	4.9274e-18	0.447799	0.142714	1.2452	1.51083
FADD	1.28401	1.56296e-12	1.28401	1.56296e-12	0	0.962785	1.19802	1.37616
TMEM169	0.819447	6.16041e-10	0.819447	6.16041e-10	0	0.8712	0.769346	0.87281
PIM3	1.29229	5.02744e-14	1.29229	5.02744e-14	0	0.92115	1.20887	1.38147
STK32C	0.736158	1.31424e-15	0.736158	1.31424e-15	0	0.613399	0.682892	0.793579
PGAM2	1.32217	1.13239e-14	1.32217	1.13239e-14	0	0.598842	1.23171	1.41928
SLC38A11	1.20334	1.53908e-08	1.20334	1.53908e-08	0	0.872555	1.1286	1.28305
RAB9B	0.752051	4.99672e-10	0.753675	7.55877e-17	0.299671	0.232414	0.68746	0.822712
TCERG1	0.790601	2.60676e-12	0.790601	2.60676e-12	0	0.612893	0.740245	0.844383
ZNF770	0.834575	7.19562e-08	0.834544	6.34799e-08	0	0.56688	0.781426	0.891339
PPP1CB	1.33442	1.51053e-11	1.33164	2.35957e-14	0.0573838	0.364315	1.22714	1.45108
CNNM2	0.810744	7.04298e-11	0.810756	6.71817e-11	0	0.413856	0.761189	0.863526
POLR2L	1.37961	7.18669e-11	1.35961	4.31731e-17	0.323796	0.218022	1.25234	1.5198
GIMAP2	1.35374	6.62339e-08	1.34329	5.79395e-15	0.441913	0.146277	1.21284	1.51101
KCTD9	1.22382	1.39049e-09	1.22382	1.39049e-09	0	0.718785	1.14639	1.30649
GRWD1	1.36364	3.92712e-16	1.36295	1.30011e-16	0	0.538568	1.26552	1.46937
LTBP1	1.32857	3.50477e-13	1.32744	1.4899e-14	0	0.452383	1.23066	1.43428
ATMIN	0.872104	0.00971354	0.862262	2.05556e-05	0.47709	0.125124	0.78618	0.967419
IGFBP7	1.36821	9.13877e-15	1.36709	7.36947e-16	0	0.454025	1.26393	1.48109
ECM1	1.26631	4.33257e-13	1.26631	4.33257e-13	0	0.654366	1.18795	1.34983
DCBLD1	1.27642	3.94296e-11	1.27642	3.94296e-11	0	0.680227	1.18726	1.37227
YIPF2	1.22943	6.51672e-05	1.22643	1.11602e-07	0.341268	0.207506	1.1109	1.3606
PSMB8	1.34291	1.68688e-11	1.34291	1.68688e-11	0	0.656193	1.23242	1.4633
MRPS21	1.19968	2.83436e-07	1.19968	2.83411e-07	0.244864	0.264417	1.11913	1.28602
NEK7	0.802421	3.71698e-11	0.802421	3.71698e-11	0	0.738991	0.751757	0.8565
CITED2	1.28112	3.96983e-12	1.28112	3.96983e-12	0	0.897966	1.19453	1.37399
FBLIM1	1.37305	1.49516e-09	1.36336	2.06692e-17	0.419489	0.15991	1.23892	1.52171
SUSD2	1.33562	2.31627e-10	1.33429	6.65747e-17	0.403172	0.169862	1.22129	1.46064
TCF7L2	0.827261	1.54636e-09	0.827261	1.54636e-09	0	0.818241	0.777885	0.879771
MOSPD3	1.23277	5.6995e-09	1.23277	5.62179e-09	0.0935572	0.346303	1.14896	1.3227
C1orf162	1.28065	8.03703e-12	1.28065	8.03703e-12	0	0.691811	1.19299	1.37475
EFHB	0.853516	0.000102787	0.84722	2.61368e-06	0.205665	0.286603	0.78795	0.924538
RNF20	0.804487	3.19375e-10	0.804487	3.19375e-10	0	0.932088	0.751752	0.860922
BTN3A2	1.2665	6.12671e-10	1.2665	6.1242e-10	0.0470082	0.369367	1.17517	1.36492
SCFD1	0.852716	0.000358269	0.844992	3.31677e-06	0.217224	0.280127	0.781277	0.930687
ACTR8	0.795834	4.33926e-10	0.79574	2.02747e-11	0.163085	0.309955	0.74076	0.855002
EMP2	1.30639	1.88919e-07	1.29643	1.41417e-14	0.4338	0.151201	1.18143	1.44458
AMH	0.781099	3.29348e-12	0.781099	3.29348e-12	0	0.938536	0.728638	0.837337
RAPGEF2	0.753942	1.54032e-12	0.755002	5.93724e-17	0.083113	0.351567	0.697168	0.81534
CXCR4	1.29871	2.88186e-12	1.29871	2.87731e-12	0.208767	0.284871	1.20685	1.39756
PTGS1	1.2868	7.40286e-12	1.2868	7.40286e-12	0	0.948494	1.19722	1.38308
ASNS	1.29463	3.33054e-13	1.29463	3.33054e-13	0	0.88976	1.20769	1.38783
PTPN22	1.33197	2.49146e-11	1.33234	5.82755e-16	0.374007	0.187647	1.22443	1.44896
SLC44A3	1.28247	3.35329e-12	1.28247	3.35329e-12	0	0.990923	1.19572	1.37551
CRLF1	0.735542	3.1533e-09	0.744534	2.7611e-17	0.432966	0.151708	0.664462	0.814226
ZC3HAV1	1.34288	4.51346e-12	1.34171	4.05023e-13	0.0903492	0.347925	1.2353	1.45983
AFAP1L2	0.81104	7.6403e-10	0.81104	7.6403e-10	0	0.622637	0.758691	0.867
MARCO	1.25236	3.00877e-09	1.25256	3.16285e-11	0.22869	0.273647	1.16261	1.34904
CACNG4	0.781305	6.61199e-09	0.782613	2.07538e-12	0.194681	0.292704	0.718796	0.849251
ETF1	1.33087	1.55507e-14	1.33087	1.55507e-14	0	0.589079	1.23728	1.43153
SOX3	0.827469	9.10657e-08	0.827469	9.10657e-08	0	0.74211	0.771942	0.88699
SENP6	0.79305	4.02136e-06	0.793335	1.82867e-11	0.374399	0.187408	0.718605	0.875207
MDH2	1.25889	3.53279e-11	1.25889	3.53279e-11	0	0.840461	1.17597	1.34766
QSOX1	1.25582	1.89111e-09	1.25582	1.89111e-09	0	0.631762	1.16587	1.35271
SYTL4	0.721	2.12481e-10	0.735651	1.70882e-19	0.498494	0.11249	0.651779	0.797573
MORC3	0.826926	4.66849e-09	0.826926	4.66849e-09	0	0.678136	0.775989	0.881207
NOS3	1.22957	3.23477e-09	1.22957	3.23477e-09	0	0.55866	1.14825	1.31666
AVEN	1.2917	5.84778e-14	1.2917	5.84778e-14	0	0.585858	1.20825	1.38091
PM20D2	0.81586	5.61847e-09	0.81586	5.61847e-09	0	0.718877	0.761886	0.873656
RAMP3	1.27659	2.34787e-10	1.27693	5.42393e-11	0.184916	0.298083	1.18372	1.37675
HLA-DPA1	1.2947	1.1545e-06	1.29373	5.41845e-13	0.474701	0.126547	1.16671	1.43673
PARP2	0.750818	3.61296e-13	0.752247	5.33113e-16	0.027068	0.378935	0.694986	0.811135
TRAF1	1.28288	4.1748e-12	1.28288	4.1748e-12	0	0.804749	1.19562	1.3765
GMPPB	1.28776	1.75214e-11	1.28776	1.75214e-11	0	0.828272	1.19626	1.38625
KIF16B	1.27078	2.65979e-05	1.27648	1.12163e-11	0.479257	0.123835	1.13636	1.42111
MRPS18A	1.25822	3.26198e-11	1.25822	3.24803e-11	0	0.519154	1.17567	1.34657
GABRA3	0.735521	5.08224e-09	0.738588	6.6631e-18	0.484153	0.12093	0.663525	0.815329
FAM171B	0.76042	5.59467e-10	0.767042	2.00296e-18	0.399585	0.17205	0.697366	0.829176
MFSD1	1.3259	8.38739e-09	1.32426	3.95986e-13	0.461786	0.134279	1.20456	1.45946
FGF9	0.802113	7.49542e-10	0.802644	9.27996e-11	0	0.404453	0.747725	0.860456
HNRNPA1	0.77199	1.02604e-09	0.773199	4.7234e-13	0.23496	0.270082	0.710448	0.838864
DNAJC27	0.737817	7.1713e-15	0.737817	7.1713e-15	0	0.545439	0.68342	0.796543
SLC9A6	0.746545	1.31403e-10	0.748389	5.1688e-15	0.269309	0.250274	0.682865	0.816164
IFFO1	1.21463	4.44549e-09	1.21463	4.44549e-09	0	0.794685	1.13824	1.29615
ZNF701	1.322	5.66473e-08	1.31697	6.75496e-14	0.364028	0.193717	1.19527	1.46217
GCC1	1.29638	1.13421e-06	1.29414	3.99494e-12	0.367973	0.191318	1.1677	1.43924
ADAMTS18	1.22786	4.50195e-08	1.22786	4.50195e-08	0	0.651529	1.14079	1.32157
VRK2	1.28102	6.78936e-12	1.28102	6.78936e-12	0.037204	0.374095	1.19354	1.37492
ITGB4	1.22427	1.2621e-08	1.22427	1.2621e-08	0	0.700452	1.14186	1.31262
CNTNAP2	0.738566	7.11542e-09	0.742691	5.66714e-15	0.345798	0.204769	0.666537	0.81838
DTX2	1.25198	4.77354e-06	1.24786	5.43148e-09	0.290599	0.237783	1.13705	1.37852
TRANK1	1.2044	4.87849e-08	1.2044	4.87849e-08	0	0.762782	1.12656	1.28762
RNF10	1.21673	3.07401e-08	1.21673	3.07401e-08	0	0.790901	1.13511	1.30422
SPIRE1	0.765795	1.19943e-08	0.776993	1.46916e-14	0.451652	0.140385	0.698656	0.839387
CYB5D1	1.26222	1.34041e-10	1.26222	1.34041e-10	0	0.850089	1.17563	1.35519
NDUFC1	1.25374	2.09906e-05	1.25228	1.51427e-10	0.40981	0.165811	1.12969	1.39141
WASF2	1.28373	1.03064e-12	1.28373	1.02718e-12	0	0.515568	1.19851	1.37502
PSMD5	1.35954	1.77061e-10	1.35015	5.27284e-14	0.205136	0.286898	1.23713	1.49407
ZFP62	0.773718	3.30335e-13	0.77402	5.88155e-14	0	0.437008	0.722091	0.829036
SART1	0.713115	3.2974e-11	0.723169	1.08228e-19	0.409252	0.166152	0.645309	0.788045
IFI44	1.34513	7.19997e-10	1.32456	9.43601e-17	0.395904	0.174296	1.22407	1.47817
SLC16A4	1.34214	7.89715e-13	1.33923	2.17906e-15	0.0287638	0.378129	1.23831	1.45467
KCNQ5	0.789831	6.91359e-11	0.789824	6.77588e-11	0.482464	0.121931	0.735774	0.847861
OSBPL8	0.77422	2.03431e-16	0.774235	1.96084e-16	0	0.405465	0.728392	0.82293
TNFAIP3	1.27054	3.6106e-11	1.27054	3.60935e-11	0.129442	0.327825	1.18358	1.36389
DPYSL4	0.793719	5.85513e-12	0.793719	5.85513e-12	0	0.992484	0.743185	0.847689
GNAZ	0.773187	2.75468e-12	0.773187	2.75468e-12	0	0.702953	0.719381	0.831018
C1QA	1.26192	3.88054e-11	1.26192	3.84476e-11	0.0403825	0.372567	1.17779	1.35206
RIMS1	0.800831	4.98819e-10	0.800831	4.98819e-10	0	0.452314	0.746695	0.858891
DOCK10	0.789535	6.38663e-12	0.789547	6.10967e-12	0	0.402412	0.738067	0.844593
MARCKS	0.821117	1.65498e-09	0.821117	1.65498e-09	0	0.972149	0.770153	0.875454
DPM3	1.38611	4.22164e-09	1.36291	5.22355e-16	0.405955	0.168163	1.24307	1.54562
KDM6B	0.853052	1.28812e-05	0.851438	3.03147e-06	0	0.495205	0.794258	0.916198
PPTC7	0.829207	2.3928e-07	0.829207	2.3928e-07	0	0.594222	0.772331	0.890272
IRAK4	1.39272	1.3402e-08	1.36813	2.15501e-16	0.462441	0.133886	1.24231	1.56134
MYO1F	1.25045	1.6981e-10	1.25046	1.65407e-10	0.170024	0.306205	1.16756	1.33923
GGCX	1.34869	4.6191e-10	1.33116	1.08205e-15	0.292924	0.236409	1.22758	1.48174
ZCCHC18	0.769856	1.87409e-08	0.773037	3.63608e-13	0.327004	0.216096	0.702777	0.843337
FOXJ1	1.28789	2.93063e-12	1.28789	2.93063e-12	0	0.819118	1.19958	1.3827
SCAMP4	1.16074	0.00934817	1.17522	2.4263e-05	0.435645	0.15008	1.03733	1.29883
SERF2	1.24797	2.63313e-09	1.24798	2.60079e-09	0	0.404154	1.16019	1.34239
MFSD6	0.726103	5.21486e-12	0.732246	4.68108e-19	0.28432	0.241483	0.662998	0.795215
ADIPOR2	0.761832	7.63031e-09	0.767477	1.7202e-13	0.264382	0.253143	0.694662	0.835497
PHF11	1.29664	1.12725e-06	1.29575	2.90175e-12	0.375387	0.186806	1.16787	1.43961
GEMIN8	0.815537	2.09289e-09	0.815537	2.09289e-09	0	0.967575	0.762903	0.871801
GAA	1.19362	3.60444e-06	1.19416	2.69843e-06	0	0.401047	1.10751	1.28642
RPL30	0.814516	2.3069e-09	0.814518	2.28579e-09	0	0.53819	0.761501	0.871223
SLC33A1	1.2103	3.34277e-07	1.2103	3.34277e-07	0	0.451519	1.12475	1.30236
PTPN14	1.34876	3.74572e-14	1.34876	3.74572e-14	0	0.560524	1.24822	1.45739
LAIR1	1.27087	4.10386e-11	1.27087	4.04467e-11	0	0.60352	1.18355	1.36463
NLGN1	0.799263	3.09538e-08	0.810104	2.18416e-14	0.370651	0.189689	0.738308	0.86525
SLC16A14	0.729398	9.17663e-12	0.732901	5.6046e-19	0.27323	0.247985	0.666156	0.798644
LTBP2	1.27023	6.45596e-13	1.27023	6.104e-13	0.0375091	0.373948	1.19005	1.3558
SUSD4	0.770096	1.11346e-13	0.770347	4.11654e-16	0	0.435648	0.718792	0.825062
FBXW10	0.834497	2.20837e-07	0.834238	1.09581e-07	0	0.483744	0.77929	0.893615
TDRKH	0.793166	3.17635e-07	0.797188	8.65959e-12	0.397222	0.173492	0.725747	0.866849
NDUFA13	1.21751	6.71626e-05	1.22055	7.79397e-10	0.414856	0.162735	1.10521	1.34122
SSNA1	1.28284	4.30131e-09	1.2743	7.68143e-13	0.153498	0.3151	1.1805	1.39405
ADAMTS6	0.815288	4.31172e-10	0.815288	4.31172e-10	0	0.960752	0.764653	0.869276
ANKRD52	1.24819	1.57253e-10	1.2482	1.5241e-10	0.0752079	0.355517	1.16624	1.3359
EID3	1.39592	1.59276e-10	1.39516	2.66619e-17	0.315926	0.222735	1.26029	1.54614
DAPL1	0.779617	1.12335e-11	0.779623	1.11154e-11	0.384424	0.181299	0.725556	0.837706
CORO7	0.790268	4.60876e-11	0.790268	4.60876e-11	0	0.618431	0.736781	0.847637
TLR2	1.30906	2.25606e-12	1.30892	2.26749e-13	0.277153	0.24569	1.21421	1.41132
SYNJ2BP	0.816323	2.71691e-10	0.81632	2.64236e-10	0.451473	0.140493	0.766485	0.869403
HAMP	1.33354	1.35987e-09	1.32904	2.56429e-16	0.369197	0.190574	1.215	1.46365
CD300C	1.236	7.73321e-09	1.236	7.73321e-09	0	0.96695	1.15023	1.32817
ATP2C1	0.772606	3.84083e-12	0.772613	3.77394e-12	0.246051	0.263735	0.718339	0.830974
SPATA18	1.2493	1.17744e-10	1.2493	1.17744e-10	0	0.666321	1.1675	1.33683
IGF1R	0.746599	1.15805e-11	0.750998	7.80822e-17	0.134064	0.325401	0.686164	0.812356
ACTG2	1.30461	4.70778e-10	1.30221	7.76469e-14	0.297464	0.233723	1.19989	1.41846
FAT3	0.831896	2.61077e-08	0.832055	1.1377e-08	0.116604	0.334505	0.779689	0.887599
ANKRD36B	0.879229	0.0148208	0.860888	1.91542e-05	0.499515	0.111893	0.792758	0.975131
TTC32	0.827623	0.000311693	0.827827	9.64688e-08	0.456613	0.137392	0.746732	0.917277
TTC9B	0.745027	1.18084e-09	0.744245	4.86118e-15	0.335412	0.211038	0.677617	0.819143
CARD6	1.23668	5.58427e-09	1.23669	5.53715e-09	0.0804598	0.352896	1.15142	1.32825
TM9SF4	1.2491	2.01904e-09	1.2491	2.01904e-09	0	0.760308	1.16151	1.34329
RASSF7	1.17765	0.00140507	1.19336	1.20099e-06	0.346222	0.204512	1.0652	1.30196
MYT1	0.767015	2.05666e-09	0.771578	1.41424e-16	0.378438	0.184947	0.703285	0.836519
NFKBIB	1.25283	1.04485e-09	1.25283	1.04485e-09	0	0.578432	1.16534	1.34689
ENTPD1	1.26521	3.0515e-10	1.26521	3.0515e-10	0	0.474919	1.17587	1.36133
FAIM2	0.707265	2.42081e-15	0.710174	4.16713e-22	0.258336	0.25665	0.649153	0.770579
SETDB1	0.806345	2.42246e-09	0.806345	2.42246e-09	0	0.918239	0.751301	0.865422
ENPP4	0.729758	6.76947e-16	0.733388	5.31334e-21	0.273873	0.247609	0.676033	0.787752
PPID	1.29384	3.78776e-13	1.29384	3.78776e-13	0	0.55424	1.20695	1.38699
LEMD3	0.782358	1.56081e-10	0.782792	1.23385e-12	0.0563816	0.364805	0.725702	0.843438
MAD1L1	1.23403	9.24378e-06	1.23579	2.24856e-08	0.242588	0.265722	1.1245	1.35423
ING3	0.822388	1.56394e-08	0.822388	1.56394e-08	0	0.725563	0.768493	0.880062
BOD1	1.22285	1.04158e-07	1.22285	1.04158e-07	0	0.658028	1.13548	1.31695
STRN4	1.28527	3.50148e-07	1.27573	2.2365e-11	0.439588	0.147687	1.16697	1.41555
UBE2J2	1.25188	2.20227e-12	1.25185	2.08878e-12	0	0.503657	1.17578	1.3329
PANK2	1.23047	1.05155e-09	1.23047	1.05155e-09	0	0.964299	1.15116	1.31524
MTCH2	1.26563	2.89759e-11	1.26563	2.89759e-11	0	0.909303	1.18076	1.3566
POLR2H	1.31085	1.79007e-07	1.30343	4.4534e-15	0.460814	0.134864	1.18417	1.45108
XYLT1	0.798708	2.08944e-10	0.798708	2.08944e-10	0	0.754211	0.745215	0.856041
ZNF777	1.19376	0.000274856	1.1962	1.85545e-06	0.3128	0.224602	1.08512	1.31327
PCDHB9	0.825815	3.60007e-08	0.825815	3.60007e-08	0	0.666119	0.771461	0.883999
ICOSLG	1.25424	1.71553e-09	1.25424	1.71553e-09	0	0.68379	1.16511	1.3502
NAPSB	1.29571	4.31833e-13	1.29571	4.31833e-13	0	0.766623	1.20801	1.38977
HNRNPUL2	0.829192	6.3438e-07	0.827067	5.64764e-08	0.147151	0.318484	0.770271	0.892621
XKR4	0.793882	2.26458e-13	0.793882	2.26458e-13	0	0.742244	0.746379	0.844408
KCNMB2	0.793458	2.15185e-12	0.793458	2.15185e-12	0	0.972199	0.743855	0.846369
WWTR1	1.36462	8.83184e-13	1.35972	3.53486e-17	0.0563596	0.364816	1.25311	1.48605
C6orf62	1.21293	8.99322e-07	1.21293	8.99322e-07	0	0.670786	1.12302	1.31003
P2RX4	1.21434	3.29355e-09	1.21434	3.29355e-09	0	0.951951	1.13867	1.29503
RNF19B	1.26176	4.57823e-11	1.26176	4.57823e-11	0	0.71595	1.17738	1.35219
NKAIN1	0.831348	6.11524e-08	0.831333	5.94367e-08	0	0.611247	0.777589	0.888823
AIM2	0.837877	0.00029387	0.832669	4.12156e-07	0.306859	0.228143	0.76137	0.922073
MYEF2	0.853636	0.000611442	0.842691	2.39601e-07	0.419656	0.159809	0.779759	0.934512
SMCP	0.81859	5.95168e-08	0.81859	5.95168e-08	0	0.56348	0.761432	0.880039
LRRC27	0.750514	1.53579e-10	0.750895	3.41321e-15	0.236733	0.26907	0.687382	0.819443
ABCB8	1.2427	6.39426e-06	1.24396	1.61185e-09	0.294525	0.235462	1.13079	1.36568
KRT7	1.19309	9.03429e-05	1.20012	3.9731e-07	0.227404	0.274377	1.09217	1.30333
GALNT7	1.24155	2.842e-11	1.24154	2.82787e-11	0.275731	0.246522	1.1649	1.32324
PARP14	1.30745	1.42804e-07	1.30105	5.40567e-14	0.465478	0.132063	1.1832	1.44476
LRRN1	0.774525	5.33512e-09	0.777596	1.54256e-14	0.36604	0.192494	0.710839	0.843916
GALNT12	1.18704	2.12045e-05	1.19044	4.37877e-07	0.286658	0.240106	1.09683	1.28468
KCTD16	0.761988	5.63045e-12	0.761988	5.63045e-12	0	0.963567	0.705278	0.823258
ERP29	1.18462	1.91893e-07	1.18462	1.91893e-07	0	0.457966	1.11143	1.26262
DPP7	1.22897	2.98911e-05	1.23427	1.41642e-08	0.33773	0.209641	1.11557	1.35388
ATXN10	0.813811	1.39003e-09	0.813811	1.39003e-09	0	0.951415	0.761322	0.869919
STAMBPL1	0.747497	2.69893e-16	0.747497	2.69893e-16	0	0.548554	0.697185	0.801439
RRP9	1.16918	0.00435443	1.16906	3.49549e-05	0.469314	0.129765	1.05007	1.3018
B4GALT4	1.20331	4.76182e-07	1.20331	4.76182e-07	0	0.554594	1.11968	1.29319
MMGT1	0.84216	5.35672e-08	0.84216	5.35672e-08	0	0.657638	0.791608	0.895939
CDC34	1.21584	3.75727e-08	1.21583	3.70121e-08	0.286151	0.240405	1.13407	1.3035
IRS2	1.20673	5.06134e-08	1.20673	5.06134e-08	0	0.78679	1.12786	1.29111
RALB	1.19108	2.71582e-07	1.19108	2.71582e-07	0	0.897364	1.11428	1.27317
MAP2	0.798795	2.88409e-11	0.798613	3.41584e-14	0.284197	0.241555	0.747636	0.853455
ZNF664	0.834314	7.91453e-08	0.834307	7.8486e-08	0.347266	0.203881	0.780928	0.89135
CD4	1.20002	1.2537e-07	1.20002	1.2537e-07	0	0.816585	1.12156	1.28396
BET1L	1.23911	6.57822e-09	1.23911	6.57822e-09	0	0.710751	1.15253	1.33219
GYG2	1.15704	0.000353939	1.16479	1.40317e-05	0.118356	0.333598	1.06805	1.25345
RARRES1	1.35837	2.55394e-10	1.33925	8.01569e-17	0.375972	0.18645	1.23535	1.49364
COPS6	1.27171	2.50678e-12	1.27171	2.50678e-12	0	0.739098	1.18897	1.36021
ARL13B	1.32385	1.87031e-07	1.30858	1.87894e-12	0.357898	0.197439	1.1913	1.47116
ZNF776	1.35225	7.17538e-10	1.32883	2.0021e-16	0.493892	0.115187	1.22849	1.48847
TRPC3	0.734672	1.82218e-11	0.74142	1.08191e-15	0.173158	0.304504	0.671485	0.803806
ZFYVE27	0.733319	7.71481e-13	0.736234	6.74148e-19	0.177475	0.302154	0.673674	0.798244
IFT80	1.31169	1.31399e-11	1.30289	1.03098e-14	0.237495	0.268635	1.21256	1.41892
PLCL2	0.744707	1.0577e-11	0.748912	4.17211e-16	0.13038	0.327334	0.684037	0.810759
DAB2IP	0.781451	1.20006e-11	0.781451	1.20006e-11	0	0.643822	0.727684	0.839191
SPI1	1.28855	8.51342e-13	1.28855	8.51342e-13	0	0.681627	1.20208	1.38125
PPM1B	0.740734	2.77241e-08	0.753065	5.58716e-16	0.48084	0.122895	0.666312	0.823469
PUS7	1.33342	2.37723e-07	1.3137	5.67851e-15	0.492193	0.116185	1.19554	1.48719
NEK1	0.842499	0.00032131	0.838678	4.94575e-07	0.321647	0.21931	0.767394	0.924954
SLC25A30	1.23194	1.87638e-09	1.23194	1.87638e-09	0	0.686886	1.1509	1.31869
GYPC	1.22242	2.63938e-09	1.22242	2.63938e-09	0	0.576293	1.1442	1.30599
STOX2	0.782844	1.19074e-11	0.782842	1.16552e-11	0	0.397738	0.729365	0.840244
FAP	1.31073	8.47832e-13	1.30882	4.49598e-14	0	0.541244	1.21706	1.41159
SECISBP2	0.795293	9.73609e-07	0.792372	2.46225e-11	0.313922	0.223932	0.725628	0.871647
QPCT	1.26025	1.6748e-10	1.26025	1.6748e-10	0	0.982621	1.17392	1.35294
LTB4R	1.13463	0.0077463	1.1478	6.44388e-05	0.408291	0.166738	1.03391	1.24518
RSL1D1	0.810093	8.02209e-09	0.810093	7.9272e-09	0	0.477694	0.754145	0.870191
VPS72	0.744856	2.61757e-09	0.748159	4.33961e-15	0.28366	0.241871	0.676021	0.820701
SETD3	0.78935	2.64436e-11	0.78935	2.64436e-11	0	0.785216	0.736309	0.846211
CLCN3	0.835597	1.70724e-07	0.835597	1.70724e-07	0	0.941062	0.781191	0.893791
RPS6KA1	1.27216	2.17195e-11	1.27216	2.17195e-11	0	0.76902	1.18558	1.36505
TCEAL8	0.827198	7.70436e-09	0.827199	7.67935e-09	0	0.567714	0.775615	0.882212
RUSC1	1.18397	0.00139622	1.18849	6.50676e-07	0.46134	0.134548	1.06747	1.31319
ZNF197	0.841424	3.90095e-06	0.841424	3.90095e-06	0	0.59012	0.781953	0.905419
NOSIP	1.23158	1.77189e-09	1.23158	1.77068e-09	0.307079	0.228012	1.15079	1.31804
TRIAP1	1.26356	2.56949e-07	1.25978	7.19775e-12	0.473208	0.127438	1.15598	1.38115
TM9SF3	0.780765	5.84715e-12	0.780765	5.84715e-12	0	0.74406	0.72764	0.837769
MADCAM1	0.760447	1.09294e-13	0.760448	1.09282e-13	0.339248	0.208725	0.707445	0.817421
TMEM132D	0.782145	4.93089e-10	0.782145	4.91911e-10	0.0988951	0.343593	0.723883	0.845097
NXPH1	0.793879	5.74468e-08	0.795512	9.30758e-13	0.393587	0.17571	0.730378	0.862901
STAU1	1.15415	0.0021186	1.16011	4.68677e-05	0.214117	0.281873	1.0533	1.26465
ZNF16	0.828589	2.05981e-08	0.828589	2.05981e-08	0	0.871291	0.775879	0.884881
FGGY	1.21688	6.19614e-08	1.21688	6.19614e-08	0	0.446405	1.1334	1.30652
RNF181	1.22762	1.32024e-09	1.22762	1.29292e-09	0.398079	0.172969	1.1489	1.31173
LGR6	1.24331	6.45509e-10	1.24331	6.45509e-10	0	0.841576	1.16032	1.33223
COX4I2	1.15361	0.0036769	1.15917	7.25477e-05	0.271748	0.248851	1.04757	1.27038
TFB1M	1.20044	0.00105625	1.21288	8.45573e-08	0.455701	0.137942	1.07612	1.33913
SNX9	1.28088	4.81558e-12	1.28088	4.81558e-12	0	0.698979	1.19404	1.37404
ZNF691	1.2178	9.77234e-07	1.21753	1.35021e-08	0.220194	0.278454	1.12543	1.31775
AGA	1.3336	1.08294e-12	1.32836	4.71839e-15	0	0.440258	1.23199	1.44359
TMEM203	1.19794	1.4604e-07	1.19794	1.4604e-07	0	0.761053	1.11994	1.28138
ZNF623	0.864518	0.000703204	0.857609	1.95294e-05	0.280094	0.243965	0.794697	0.940474
METTL8	1.38472	3.73742e-11	1.36753	2.9396e-17	0.332429	0.212835	1.2574	1.52494
PTPN13	1.22128	1.4439e-08	1.22128	1.42537e-08	0	0.605988	1.13971	1.30868
EPS8	1.25486	7.22129e-11	1.25486	7.22129e-11	0	0.591107	1.17203	1.34354
HIGD1B	1.16732	6.42652e-05	1.16989	2.0104e-05	0	0.443272	1.08203	1.25933
CCHCR1	1.2715	5.15425e-05	1.26482	2.10955e-10	0.491442	0.116627	1.13192	1.42829
ZNF784	1.22371	5.75297e-08	1.22366	4.10975e-08	0	0.473651	1.13765	1.31628
RBM38	1.24185	4.86629e-09	1.24185	4.86629e-09	0	0.927295	1.15494	1.33529
SIAH1	0.839519	1.02658e-06	0.839507	1.01538e-06	0.326802	0.216218	0.782634	0.900537
ARL10	0.873268	0.000646475	0.867661	3.32608e-05	0.297126	0.233923	0.807857	0.943976
TAAR5	1.18083	0.000288851	1.18953	1.26145e-06	0.261138	0.255026	1.07934	1.29186
LRP2BP	0.759809	4.16364e-09	0.768337	7.09465e-15	0.383508	0.181858	0.693304	0.832694
UNC5CL	0.785339	9.2481e-12	0.785339	9.2481e-12	0	0.898899	0.732635	0.841833
NKIRAS1	0.71721	2.86612e-09	0.724743	1.20441e-16	0.383338	0.181961	0.6427	0.800359
ERMAP	1.28393	1.25112e-09	1.28113	1.37702e-11	0.0885874	0.348814	1.18444	1.39177
OSTM1	1.21993	4.04645e-09	1.21993	4.04645e-09	0	0.910516	1.14174	1.30347
GGT5	1.19465	4.70576e-07	1.19465	4.67758e-07	0.44275	0.14577	1.11478	1.28023
HCLS1	1.25949	6.16752e-11	1.25949	6.143e-11	0	0.398669	1.17535	1.34966
DHX37	1.22225	3.40091e-08	1.22225	3.40091e-08	0	0.716753	1.13818	1.31254
IMPDH1	1.30624	1.07394e-12	1.30624	1.07394e-12	0	0.785166	1.21364	1.40592
HECW1	0.768875	1.69205e-07	0.77057	5.34255e-12	0.414179	0.163147	0.696758	0.848455
NCKAP5	0.900068	0.00339132	0.892071	0.000101679	0.371566	0.189132	0.838855	0.965747
SLC4A2	1.37181	4.20687e-08	1.3513	1.14444e-14	0.485318	0.120241	1.2252	1.53597
GBP3	1.33386	3.62067e-09	1.32759	3.7528e-14	0.293647	0.235981	1.21214	1.4678
UBE2A	1.27506	9.32113e-07	1.2695	1.03042e-09	0.24581	0.263874	1.15709	1.40507
PPP2R3C	0.821384	5.4101e-06	0.815886	2.95767e-09	0.250617	0.261109	0.754609	0.894069
C1QC	1.27365	1.8551e-11	1.27364	9.54716e-12	0.173237	0.304461	1.18686	1.3668
MAN2B1	1.2706	1.17454e-09	1.27074	5.55267e-10	0.0627412	0.361686	1.17625	1.37251
CTSD	1.18014	2.33555e-06	1.18015	2.32851e-06	0	0.427574	1.10173	1.26413
NANOS1	0.812088	3.08005e-08	0.812088	3.07852e-08	0.406817	0.167638	0.754403	0.874183
C16orf89	1.22355	4.41203e-09	1.22355	4.40982e-09	0	0.507822	1.14381	1.30885
MTTP	1.26781	5.14767e-07	1.27203	2.83404e-10	0.300435	0.231961	1.15564	1.39086
ABHD10	0.764492	4.13371e-13	0.764492	4.13371e-13	0	0.450375	0.710966	0.822048
MYL5	1.24398	8.25026e-09	1.24398	8.25026e-09	0	0.670684	1.15496	1.33985
TYROBP	1.2867	1.54398e-08	1.28365	1.69366e-12	0.366808	0.192027	1.17908	1.40414
MYO7A	1.2266	8.07565e-09	1.2266	8.07565e-09	0.0103089	0.386832	1.14434	1.31477
CADM1	1.18113	3.67068e-06	1.18114	3.65262e-06	0	0.441139	1.10075	1.26738
TM2D3	0.765976	8.99362e-14	0.765976	8.99362e-14	0	0.605178	0.714125	0.821592
AATF	0.849087	0.000395322	0.84269	4.21784e-06	0.23331	0.271022	0.775624	0.929508
PLCL1	0.743598	2.9281e-08	0.746604	3.00072e-15	0.435929	0.149908	0.669679	0.825677
FAM107B	0.833291	0.000239281	0.827765	6.82317e-07	0.284755	0.241227	0.756029	0.91845
SPRED2	1.21107	2.21646e-08	1.21107	2.21646e-08	0	0.95923	1.13248	1.29512
PLD3	1.19145	8.02732e-07	1.19145	8.02521e-07	0	0.467794	1.11137	1.27729
RCHY1	0.777927	9.60037e-08	0.790267	2.93841e-13	0.376348	0.186221	0.709358	0.853124
RAC3	0.835564	1.62849e-07	0.835564	1.62849e-07	0	0.970591	0.781237	0.893669
PRELID1	1.25752	5.78608e-11	1.25752	5.78608e-11	0	0.889407	1.17417	1.34678
GAB2	0.770572	6.27584e-13	0.770572	6.27584e-13	0	0.74531	0.717758	0.827273
SAMD1	0.785115	4.29567e-07	0.785539	5.8388e-11	0.396704	0.173808	0.714824	0.862319
CGN	0.823388	3.23215e-08	0.823388	3.23215e-08	0	0.609986	0.768571	0.882115
MALAT1	0.865087	0.000492526	0.862327	3.50725e-05	0.0629074	0.361605	0.79737	0.938555
CASD1	0.78515	8.80963e-12	0.78515	8.80963e-12	0	0.612333	0.732461	0.841629
TTC21B	1.14158	0.00151407	1.14965	8.75349e-05	0.170862	0.305751	1.0519	1.2389
SLC43A2	1.20415	1.0627e-06	1.20468	3.07238e-07	0	0.411984	1.11757	1.29743
SPIN1	0.866593	0.000129909	0.864452	3.44716e-05	0.053098	0.366408	0.805313	0.932536
COL22A1	1.32277	7.54445e-08	1.30755	9.27029e-15	0.455449	0.138094	1.19456	1.46474
CALM1	0.822792	1.03874e-07	0.822791	1.03657e-07	0.290002	0.238135	0.765739	0.884096
ROBO3	1.14347	0.0123442	1.16571	1.87316e-05	0.445034	0.144386	1.02948	1.27008
MCC	1.18688	1.97513e-06	1.18688	1.97513e-06	0	0.695036	1.10597	1.27372
STAT5A	1.23232	2.31764e-09	1.23232	2.31764e-09	0	0.844489	1.15069	1.31974
RTN4RL2	0.85532	0.000320886	0.850092	1.18142e-05	0.117666	0.333956	0.785516	0.931328
EEF1B2	0.799257	5.56412e-10	0.799589	1.62745e-10	0	0.415504	0.74462	0.857903
VGLL4	1.24909	2.73455e-05	1.24991	2.69587e-09	0.394503	0.175151	1.12579	1.38589
RNF7	1.29799	6.37902e-09	1.28081	8.50106e-13	0.226572	0.274848	1.18861	1.41745
SYT14	0.814864	6.96549e-10	0.81487	6.88897e-10	0	0.426139	0.76353	0.869649
NEK8	1.20666	6.20721e-08	1.20666	6.20721e-08	0	0.70139	1.12731	1.2916
ABI3BP	0.831036	6.33237e-08	0.831036	6.33237e-08	0	0.624399	0.777132	0.888679
TMEM104	1.15778	0.00292191	1.16176	7.24929e-05	0.226492	0.274894	1.05128	1.27506
ADRA2A	0.81533	1.22366e-05	0.821442	3.29513e-08	0.346915	0.204094	0.74404	0.89345
EIF2AK4	1.22315	4.63379e-08	1.22315	4.63379e-08	0	0.631994	1.1379	1.31478
CHD9	0.778886	2.21856e-12	0.778886	2.21856e-12	0	0.715679	0.726397	0.835169
TRUB2	0.864287	0.000521294	0.860392	1.70554e-05	0.158959	0.312175	0.795933	0.938513
VAT1	1.27004	1.50541e-09	1.27003	7.15995e-11	0.339727	0.208436	1.1753	1.37241
ZNF222	1.26179	5.70097e-11	1.26175	5.56426e-11	0.0918995	0.347142	1.177	1.35269
SPTBN2	0.763074	4.49832e-12	0.763943	4.41638e-13	0	0.507264	0.70682	0.823806
ADIPOR1	1.18736	5.66498e-05	1.18969	6.65555e-07	0.276281	0.2462	1.09213	1.29088
LPCAT1	1.21375	4.6564e-08	1.21375	4.6564e-08	0	0.792972	1.13227	1.30109
CXCL6	1.26115	5.91091e-11	1.26116	5.74777e-11	0.276801	0.245896	1.17651	1.35188
FBXW11	0.797426	9.72101e-11	0.797426	9.72101e-11	0	0.78696	0.744587	0.854016
FAM114A2	1.20028	1.40633e-06	1.20028	1.40633e-06	0	0.762021	1.11448	1.29269
SEC13	1.26083	3.53376e-11	1.26083	3.53376e-11	0	0.701925	1.17724	1.35035
DPPA3	0.872429	6.81999e-05	0.871886	4.65924e-05	0	0.600103	0.815756	0.933038
SNX10	1.31334	3.14266e-12	1.31144	1.15236e-13	0	0.515505	1.21645	1.41795
ZNF628	1.19571	4.50203e-07	1.19571	4.50013e-07	0	0.46599	1.11552	1.28166
CASKIN1	0.750004	1.262e-08	0.759527	6.86108e-16	0.432702	0.151868	0.679262	0.828115
ZNF557	1.35405	6.35297e-08	1.34108	8.56237e-15	0.464123	0.132876	1.2132	1.51125
AP4B1	1.23253	5.95184e-09	1.23253	5.95184e-09	0	0.646563	1.14871	1.32247
ASB6	1.1983	0.000374594	1.20353	1.06498e-07	0.407214	0.167395	1.08462	1.32389
TMED10	1.26943	1.06845e-10	1.26943	1.06739e-10	0	0.455444	1.18075	1.36477
SYCE1L	1.39025	1.17872e-08	1.36243	1.98699e-16	0.492671	0.115904	1.2414	1.55693
TMBIM6	1.17399	0.00639437	1.17468	2.26877e-05	0.488217	0.118528	1.04614	1.31746
IDUA	1.27091	1.08401e-11	1.27091	1.052e-11	0	0.514414	1.18599	1.3619
TMED2	1.23706	4.95666e-10	1.23706	4.95666e-10	0	0.70144	1.15685	1.32282
NGFR	1.26667	3.50971e-10	1.26152	2.80528e-12	0	0.431068	1.17651	1.36374
ABCC10	1.11385	0.0382651	1.12316	0.000695412	0.479714	0.123563	1.00585	1.23344
CPS1	0.796157	1.09608e-09	0.796157	1.09608e-09	0	0.763447	0.73988	0.856714
TBCCD1	1.30649	7.19641e-12	1.30649	7.19641e-12	0	0.726834	1.21033	1.41029
EEF2	0.786156	1.20765e-11	0.786156	1.20765e-11	0	0.641155	0.73333	0.842788
ZNF347	1.28332	9.20148e-11	1.28332	9.20148e-11	0	0.816173	1.19005	1.3839
PLVAP	1.22631	6.85448e-09	1.22631	6.85448e-09	0	0.58594	1.14454	1.31391
UAP1	1.23678	6.47464e-10	1.23678	6.47464e-10	0	0.769965	1.15615	1.32302
FKBP5	1.3234	1.49893e-09	1.31481	1.85164e-13	0.22998	0.272915	1.20846	1.44928
PPP4R2	1.34511	2.32592e-09	1.32347	5.22968e-15	0.434446	0.150809	1.22042	1.48253
UGGT1	1.33017	1.00809e-09	1.32949	7.05468e-19	0.403622	0.169587	1.21381	1.4577
NBR1	0.772168	2.25278e-11	0.774449	3.89088e-15	0.0198526	0.382351	0.715827	0.832944
ADCYAP1R1	0.796973	1.13463e-05	0.803853	1.20964e-10	0.473943	0.127	0.720178	0.881957
MAP4K4	0.790593	2.08473e-10	0.790594	2.07167e-10	0	0.519661	0.735327	0.850014
ZBTB46	0.843697	9.07398e-07	0.843697	9.07398e-07	0	0.658325	0.788362	0.902915
PARL	0.806007	7.95585e-10	0.806027	7.72497e-10	0	0.430447	0.752435	0.863393
CDC42EP5	1.20606	1.53212e-07	1.20606	1.53212e-07	0	0.829968	1.12456	1.29346
TLN1	1.14089	0.00437894	1.14815	0.000166035	0.171915	0.305179	1.042	1.24915
SOD3	1.27091	1.23067e-08	1.26932	5.37281e-12	0.322752	0.218648	1.17027	1.3802
TUBGCP4	0.778875	3.72554e-11	0.780115	4.44994e-13	0	0.406396	0.723284	0.838739
B3GALNT1	1.28756	1.05038e-10	1.28756	1.05038e-10	0	0.523209	1.19251	1.39019
RNF115	0.833843	2.20215e-07	0.833843	2.20215e-07	0	0.71144	0.778454	0.893173
CRADD	0.823575	1.28594e-07	0.823575	1.28301e-07	0.300669	0.231822	0.766331	0.885094
OSTF1	1.30291	1.87291e-07	1.28854	4.54706e-13	0.39016	0.177801	1.1795	1.43923
DNAJA1	0.831091	1.61548e-05	0.829201	1.54778e-06	0.0538824	0.366026	0.764062	0.904
HLA-DMA	1.27551	1.07321e-06	1.27001	4.73622e-12	0.454017	0.138957	1.15669	1.40653
COL4A3	0.816425	4.23594e-08	0.816429	4.12482e-08	0	0.393257	0.759306	0.877841
CIDEB	1.23088	2.46425e-08	1.23088	2.46425e-08	0	0.853317	1.1442	1.32412
RGS7BP	0.782763	3.07051e-11	0.782982	1.75053e-11	0.0795115	0.35337	0.728195	0.841421
MED29	1.21058	1.46994e-08	1.21058	1.46994e-08	0	0.45169	1.13313	1.29332
TTC9	0.790337	1.54711e-10	0.790337	1.54711e-10	0	0.572474	0.735396	0.849383
TMUB1	1.36399	1.08697e-09	1.34747	3.3705e-16	0.334765	0.211428	1.23443	1.50714
ZDHHC17	0.762409	1.1788e-10	0.768315	5.10791e-15	0.184514	0.298304	0.702011	0.828003
DEGS1	1.17703	2.41263e-05	1.17703	2.41263e-05	0	0.503159	1.09127	1.26953
VAV1	1.17782	2.62145e-06	1.17782	2.61721e-06	0.448067	0.142551	1.10009	1.26104
GFRA1	0.785351	6.99787e-10	0.789842	4.92821e-13	0.0136388	0.385274	0.727292	0.848045
HDAC7	1.34537	5.12714e-07	1.34295	1.94358e-13	0.493841	0.115217	1.19826	1.51053
THEM4	0.826865	4.84375e-09	0.826865	4.84375e-09	0	0.999891	0.775861	0.881222
CCDC102A	1.29498	2.35321e-11	1.29498	2.35321e-11	0	0.840124	1.20042	1.39698
NUDT2	0.791068	7.27708e-12	0.791078	7.19688e-12	0.132713	0.32611	0.739774	0.845919
OAF	1.1649	2.9028e-05	1.16541	2.2531e-05	0.101399	0.342317	1.08446	1.2513
TBCA	1.27829	8.02449e-08	1.27355	1.23662e-11	0.325833	0.216799	1.16865	1.3982
ZDHHC6	0.837387	8.86222e-06	0.835396	9.12205e-07	0.123473	0.33094	0.774333	0.905575
RAC2	1.29923	1.237e-08	1.2945	3.70097e-12	0.215574	0.281055	1.18729	1.42172
TIGD1	0.80718	5.88084e-08	0.81043	3.60602e-10	0.0136613	0.385263	0.74704	0.872161
HYAL2	1.33705	1.96789e-14	1.33625	3.37299e-15	0	0.527566	1.24119	1.44031
NOD1	1.28259	1.9793e-11	1.28259	1.9793e-11	0	0.811305	1.19263	1.37934
STAG2	0.815303	3.64256e-09	0.815303	3.64256e-09	0	0.989017	0.761829	0.87253
CALD1	1.37795	5.41561e-11	1.37171	6.82367e-16	0.166214	0.308267	1.25207	1.51649
LRRC49	0.805414	1.98489e-09	0.805412	1.96922e-09	0.112385	0.336683	0.750437	0.864418
GHITM	0.71976	4.63138e-10	0.726045	1.11693e-18	0.415604	0.162278	0.649033	0.798194
TMED3	1.1839	1.3399e-06	1.18391	1.33753e-06	0.450554	0.141048	1.10558	1.26778
OXNAD1	1.18664	3.69573e-07	1.18664	3.69573e-07	0	0.804913	1.11088	1.26756
CDH13	0.811727	6.28033e-09	0.811721	6.06105e-09	0.329649	0.214507	0.756563	0.870912
TSPAN17	1.1987	0.000746111	1.19223	2.59879e-06	0.434553	0.150744	1.07885	1.33187
GTF2E2	1.28534	2.52144e-05	1.259	9.79162e-11	0.49796	0.112802	1.14367	1.44457
C20orf141	0.837543	3.29571e-06	0.837543	3.29571e-06	0	0.728051	0.777257	0.902504
COBLL1	1.1684	1.47618e-05	1.16842	1.4548e-05	0	0.399043	1.08896	1.25363
IGDCC4	1.26333	3.36698e-08	1.26125	2.76462e-10	0.0569705	0.364517	1.16273	1.37263
TXNIP	0.77033	4.06112e-13	0.770694	3.96407e-14	0	0.47686	0.717886	0.826604
WT1	1.17333	7.06187e-06	1.17334	7.05711e-06	0.317141	0.222008	1.09428	1.25809
PAICS	1.30247	2.07616e-12	1.30159	3.86837e-13	0	0.520736	1.20995	1.40206
GBP4	1.17848	8.21304e-06	1.17848	8.21147e-06	0.3259	0.216759	1.09642	1.26669
SYPL1	1.21658	9.24465e-05	1.22971	6.23773e-08	0.393218	0.175935	1.1027	1.34221
EP400	0.805785	2.94279e-08	0.804619	1.2191e-09	0.00839106	0.387728	0.746568	0.869698
CCNI	0.804639	4.8857e-12	0.804639	4.8857e-12	0	0.575638	0.756521	0.855817
TREM2	1.27215	5.03513e-06	1.26891	1.08649e-10	0.400012	0.17179	1.1472	1.41071
STAT6	1.1648	4.34929e-05	1.16823	2.95359e-06	0.0796727	0.35329	1.08265	1.25318
RAI14	1.32581	3.17324e-11	1.3225	5.98736e-14	0	0.423682	1.21988	1.44093
NGDN	0.769755	2.99593e-13	0.769755	2.99593e-13	0	0.648143	0.717492	0.825826
RASA4	0.75074	2.2874e-09	0.75946	2.6782e-15	0.316885	0.222161	0.683366	0.824757
BIRC2	1.1579	0.000741612	1.15918	6.57483e-05	0	0.394459	1.06336	1.26084
SDHC	1.15459	0.00100328	1.15869	7.01963e-05	0.17874	0.301463	1.05982	1.25784
SLC5A9	1.1937	1.09638e-07	1.1937	1.09097e-07	0	0.501887	1.11818	1.27432
ARHGAP15	1.24449	1.13136e-09	1.24449	1.10486e-09	0.210438	0.283935	1.15989	1.33525
ZFAND2B	1.13159	0.00568127	1.14266	0.000152084	0.181138	0.300153	1.03667	1.2352
ZNF250	0.853454	0.00127767	0.842765	1.82561e-06	0.368348	0.19109	0.775003	0.939848
PRICKLE1	0.845511	0.00216947	0.8471	5.63081e-06	0.465763	0.131892	0.759503	0.941258
MICB	1.31236	4.0775e-10	1.30539	8.87377e-13	0	0.415428	1.20514	1.42911
DAPK3	1.19322	0.000153261	1.19475	3.88427e-06	0.0778186	0.354216	1.08893	1.3075
PSD4	1.2417	1.50189e-08	1.24151	7.80548e-09	0	0.405729	1.15204	1.33833
AASDHPPT	0.779969	1.12573e-08	0.777638	1.69129e-12	0.40243	0.170314	0.716204	0.849411
AP3S1	1.28023	6.73771e-11	1.2826	3.59737e-13	0.238504	0.268059	1.18869	1.37882
C14orf119	1.1951	0.000549381	1.19841	4.65463e-07	0.403023	0.169953	1.08019	1.32224
DPEP1	1.25605	2.86827e-10	1.256	2.48807e-10	0	0.473292	1.17013	1.34828
HHLA3	1.25859	3.21986e-05	1.25912	1.24519e-10	0.478575	0.12424	1.12926	1.40273
GLRX5	0.827349	9.2312e-08	0.827348	9.21799e-08	0.270543	0.249554	0.771764	0.886937
POLR2J	1.3395	1.66318e-11	1.33385	3.49968e-14	0	0.407482	1.23024	1.45846
IFI6	1.28051	1.23583e-08	1.27513	4.49662e-13	0.309038	0.226845	1.17605	1.39426
PKIA	0.843725	4.45958e-08	0.843725	4.45958e-08	0	0.590107	0.793899	0.896677
KLKB1	1.15199	0.00100486	1.15677	7.39727e-05	0.0773152	0.354467	1.05885	1.25333
HSPA12A	0.71726	2.69574e-08	0.7241	3.65522e-16	0.468395	0.130316	0.637972	0.806401
ADRA1A	0.833447	6.29252e-08	0.833454	6.22186e-08	0.261936	0.254563	0.780216	0.89031
ALG10B	0.886595	0.00180839	0.881737	0.000116052	0.0356021	0.374863	0.822029	0.956233
LEF1	1.25149	7.73922e-10	1.2515	7.47435e-10	0.2962	0.234471	1.16514	1.34424
CS	0.824423	9.68022e-08	0.824423	9.65211e-08	0	0.445113	0.767948	0.885051
PUM2	0.799138	2.05633e-10	0.799138	2.05452e-10	0	0.400408	0.745759	0.856337
MMADHC	1.21707	5.33418e-08	1.21707	5.33418e-08	0	0.484536	1.13391	1.30634
DACT1	1.19372	4.20912e-08	1.19372	4.20912e-08	0	0.659345	1.12049	1.27174
MED12L	0.8491	9.53641e-07	0.8491	9.53641e-07	0	0.578572	0.795332	0.906503
HLX	1.21143	9.57833e-08	1.21143	9.57833e-08	0	0.815029	1.129	1.29988
GNG11	1.24007	7.95034e-10	1.24007	7.86222e-10	0.252212	0.260189	1.15783	1.32814
CHST14	1.27339	3.1192e-10	1.27339	3.1192e-10	0	0.520703	1.18105	1.37295
FHOD3	0.855644	4.71311e-06	0.855644	4.71311e-06	0	0.696166	0.800388	0.914714
PYCARD	1.25371	4.95132e-10	1.25371	4.94147e-10	0.132354	0.326299	1.1675	1.34628
ATG2B	0.867655	4.53327e-05	0.867655	4.53327e-05	0	0.558484	0.810437	0.928914
IL4R	1.26205	6.03788e-10	1.26205	6.00329e-10	0	0.478496	1.17238	1.35857
PLEKHF1	1.14033	0.0131193	1.16167	1.75764e-05	0.49968	0.111797	1.02794	1.265
LDB1	0.87588	0.000106916	0.875285	6.89277e-05	0.218044	0.279665	0.819084	0.936615
PCBD1	1.24661	3.66201e-10	1.24661	3.66201e-10	0	0.763315	1.16358	1.33557
DNAJC15	1.24489	1.48479e-08	1.24489	1.44837e-08	0	0.561496	1.154	1.34293
DENND1B	0.863941	7.26257e-05	0.863941	7.26257e-05	0	0.429976	0.803724	0.928669
MEIS2	0.78684	9.02363e-09	0.796127	4.65071e-14	0.370313	0.189895	0.72508	0.853859
CNTN6	0.8491	0.000183728	0.850594	3.30886e-06	0.180331	0.300594	0.779351	0.925091
SLC25A10	1.17121	0.00273519	1.1734	6.73781e-06	0.446058	0.143767	1.05617	1.29877
DHX8	1.20373	2.33231e-06	1.20373	2.33231e-06	0	0.638446	1.11457	1.30003
CYP7B1	0.901437	0.0441992	0.893713	0.00153595	0.425568	0.156207	0.81478	0.99731
TRAPPC5	1.21578	2.97179e-09	1.21578	2.97179e-09	0	0.636382	1.13979	1.29684
SMO	1.29088	2.34026e-11	1.29088	2.34026e-11	0	0.453047	1.19775	1.39125
ADAM19	1.24807	2.77759e-11	1.24807	2.77759e-11	0	0.562766	1.16925	1.3322
CCDC3	1.25427	7.00392e-10	1.25427	7.00392e-10	0	0.849118	1.16712	1.34793
TCEANC	0.852524	2.19351e-06	0.85252	2.1698e-06	0.0275252	0.378718	0.798035	0.910732
LAPTM5	1.25097	7.3252e-09	1.25053	5.51772e-10	0.0462308	0.369744	1.15955	1.3496
MYPOP	1.22351	2.64572e-08	1.22351	2.64572e-08	0	0.507927	1.13958	1.31362
IPO7	0.775468	6.64441e-09	0.779866	1.20031e-12	0.105633	0.340153	0.711611	0.845055
THBS2	1.24082	1.7158e-09	1.24082	1.69919e-09	0.167347	0.307654	1.15668	1.33108
MYL4	1.24558	1.24148e-08	1.24406	3.0712e-09	0.190224	0.295164	1.15489	1.34338
POLR3A	0.839818	1.22552e-06	0.839818	1.22552e-06	0	0.770278	0.782629	0.901185
IPO4	1.30556	1.00405e-10	1.30126	1.31797e-12	0	0.471412	1.2042	1.41545
ACSL1	1.24104	4.60902e-10	1.24104	4.60902e-10	0	0.475991	1.15955	1.32825
IDO1	1.19858	0.000396507	1.20332	1.88323e-08	0.487206	0.119125	1.08428	1.32493
TRRAP	1.26944	8.78903e-11	1.26944	8.78903e-11	0	0.480697	1.18115	1.36433
ZEB2	0.868803	3.01969e-06	0.868803	3.01969e-06	0	0.679787	0.819001	0.921634
GLB1L	1.28692	3.03313e-08	1.28401	3.67757e-11	0.093345	0.346411	1.17704	1.40706
SLAIN1	0.795151	4.06305e-09	0.803042	6.28775e-13	0.370119	0.190013	0.736675	0.858269
ZNF189	0.855406	5.04241e-06	0.855406	5.04241e-06	0	0.870437	0.799904	0.914759
TERF2IP	0.770558	1.48105e-09	0.773247	8.26655e-14	0.179267	0.301176	0.70813	0.83849
AVPR1B	1.16674	1.20913e-05	1.16676	1.19491e-05	0.233916	0.270676	1.08887	1.25018
COQ2	1.31843	2.37591e-09	1.31115	1.65012e-12	0.0675192	0.359331	1.20404	1.44369
RNF145	1.25632	3.92375e-10	1.25632	3.92375e-10	0	0.883106	1.16965	1.3494
POGZ	0.773901	2.74736e-08	0.778545	5.39487e-12	0.150024	0.316955	0.707006	0.847125
DHRS2	0.800257	9.42074e-09	0.800257	9.42074e-09	0	0.867678	0.741637	0.863511
RBM11	0.806299	4.98369e-05	0.805766	3.71311e-08	0.345572	0.204906	0.726637	0.894696
APOBEC3B	1.30963	2.85277e-09	1.30391	8.42151e-15	0.274914	0.247	1.1981	1.43153
PI3	1.31859	3.0736e-08	1.32514	1.24207e-15	0.48952	0.117759	1.19563	1.4542
ZKSCAN2	0.850496	4.40961e-07	0.850496	4.40961e-07	0	0.99776	0.798692	0.90566
NDUFB7	1.14473	0.000117361	1.14473	0.000117361	0	0.558145	1.06864	1.22625
BIN2	1.17584	4.18824e-06	1.17584	4.18824e-06	0	0.508926	1.09746	1.25983
IL15RA	1.27789	2.62264e-07	1.27321	2.47694e-11	0.355986	0.198599	1.164	1.40292
CLPP	1.24622	1.54476e-06	1.24417	4.424e-10	0.352538	0.200689	1.13921	1.36328
ATG4C	1.25954	9.67035e-06	1.2521	1.89837e-10	0.489178	0.117961	1.13715	1.3951
SKP1	0.775929	4.28971e-11	0.775929	4.28971e-11	0	0.707785	0.719568	0.836704
ZNF443	1.13774	0.00937548	1.14512	0.000237362	0.309098	0.22681	1.0322	1.25408
ZNF383	1.36302	1.11916e-09	1.3463	1.60714e-14	0.337158	0.209986	1.23374	1.50584
ZNF334	1.24058	1.44141e-08	1.24058	1.44141e-08	0	0.92314	1.15147	1.33659
HSPE1	1.27027	9.79996e-11	1.26794	1.33775e-12	0	0.395017	1.18147	1.36574
GSTP1	1.13876	0.00171903	1.14739	0.000107104	0.370112	0.190017	1.04991	1.23513
TM4SF1	1.27101	4.86826e-06	1.24845	2.22302e-11	0.491891	0.116363	1.14679	1.40868
NMNAT1	1.32797	8.04809e-08	1.31333	9.98545e-14	0.3954	0.174604	1.19727	1.47293
ITPA	1.22263	1.37687e-07	1.22263	1.37687e-07	0	0.637695	1.13454	1.31756
POLR2G	1.14249	0.00249647	1.14748	0.000284828	0	0.398568	1.04798	1.24553
XPNPEP1	0.765077	5.25522e-09	0.7679	2.65057e-13	0.208764	0.284872	0.699307	0.837033
GLI3	1.30983	1.97993e-12	1.30983	1.97993e-12	0	0.640662	1.21496	1.4121
RPL34	0.837308	1.60146e-07	0.837308	1.58098e-07	0.252577	0.259979	0.783509	0.894801
NDUFA1	1.18135	4.02788e-07	1.18137	3.93195e-07	0.47512	0.126298	1.10761	1.26
SARM1	0.822573	9.3081e-09	0.822573	9.3081e-09	0	0.795812	0.769528	0.879274
ZIC2	1.10752	0.0375902	1.11799	0.00162609	0.325806	0.216816	1.00588	1.21942
DACH1	0.841616	1.18976e-06	0.841616	1.18976e-06	0	0.867129	0.78505	0.902259
HSBP1L1	1.24529	1.23575e-08	1.24529	1.23575e-08	0	0.448512	1.15473	1.34296
RPS6KL1	0.802783	2.03097e-09	0.802784	1.37797e-09	0.474893	0.126433	0.747154	0.862555
RPL37	0.793818	2.84894e-06	0.801847	3.16602e-10	0.344361	0.205637	0.720671	0.874389
ENY2	1.26742	2.32688e-08	1.26493	1.34104e-11	0.34854	0.20311	1.16629	1.37732
GBGT1	1.17777	5.09727e-06	1.17777	5.09727e-06	0	0.676261	1.0978	1.26357
NFKB1	1.19098	7.5875e-07	1.191	7.41925e-07	0	0.491638	1.11128	1.27639
NDUFS6	1.27497	6.29864e-09	1.26828	3.17474e-12	0.0805113	0.35287	1.17463	1.38388
RETN	1.19991	9.71426e-08	1.19991	9.71426e-08	0	0.560702	1.12216	1.28305
SLBP	1.22354	5.23842e-09	1.22352	5.16987e-09	0	0.495307	1.14343	1.30926
ABCA3	0.814696	1.19824e-06	0.815069	6.75357e-13	0.42549	0.156255	0.750018	0.884952
C1QTNF3	0.842674	1.30884e-06	0.842674	1.30884e-06	0	0.874406	0.786222	0.903179
PIK3C2G	0.830907	1.86788e-07	0.830907	1.86788e-07	0	0.646093	0.774998	0.89085
MAGT1	1.33621	1.03631e-06	1.32054	1.7286e-13	0.48387	0.121098	1.18951	1.50101
ARMC8	0.793758	8.91071e-11	0.793758	8.90577e-11	0	0.417978	0.740232	0.851154
AKAP7	0.775207	2.38954e-07	0.787943	1.43117e-12	0.3435	0.206158	0.703824	0.853829
GTDC1	0.86501	4.63463e-05	0.86501	4.63463e-05	0	0.713651	0.806711	0.927523
KHDRBS3	0.803916	2.55822e-05	0.814541	3.00249e-10	0.49118	0.116781	0.726235	0.889906
EBF4	0.76919	1.23492e-09	0.774692	3.69928e-13	0.277364	0.245566	0.706755	0.837141
HINT3	0.848815	1.21191e-06	0.848814	1.21068e-06	0.217933	0.279728	0.794451	0.906899
TCF4	0.865041	1.65658e-05	0.865032	1.64124e-05	0.192738	0.293777	0.80981	0.92404
ACTL9	1.16429	2.64243e-05	1.16429	2.64243e-05	0	0.719408	1.08455	1.24989
SIRPB2	1.21467	3.33152e-08	1.21465	3.27364e-08	0	0.560713	1.13367	1.30146
STAMBP	0.817814	4.1222e-09	0.817816	4.11581e-09	0.246199	0.26365	0.76478	0.874527
CLN5	1.22855	5.16398e-08	1.22855	5.16398e-08	0	0.789023	1.14083	1.32303
TUT1	0.847504	1.21031e-06	0.847504	1.21031e-06	0.00444891	0.389563	0.792731	0.90606
VEZT	0.844664	0.00126006	0.835981	4.43876e-07	0.4317	0.152478	0.762299	0.935927
HOXD4	1.16363	6.1726e-06	1.16363	6.1726e-06	0	0.780298	1.08963	1.24266
POGK	0.800583	1.72451e-07	0.800039	2.71485e-10	0.169886	0.30628	0.736522	0.870217
FGD1	0.848383	1.41328e-06	0.848383	1.41328e-06	0	0.728781	0.79355	0.907006
ZNF575	1.20145	2.6268e-07	1.20145	2.6268e-07	0	0.578931	1.12037	1.28839
UNC93B1	1.24864	5.28562e-10	1.24863	5.23805e-10	0	0.444063	1.16413	1.33928
ASNSD1	0.81807	2.30238e-09	0.81807	2.30238e-09	0	0.625647	0.765919	0.873772
PLAG1	1.20948	3.96721e-08	1.2095	3.85434e-08	0	0.552871	1.13012	1.29442
SLC39A7	1.1615	0.00345	1.16718	1.86636e-05	0.386081	0.180289	1.05062	1.28409
FLT3LG	1.13704	0.000144175	1.13704	0.000144175	0	0.636897	1.06418	1.21488
TMEM208	1.23143	2.81205e-09	1.23143	2.7863e-09	0.292928	0.236407	1.14971	1.31895
ITGAV	1.16163	7.95478e-05	1.16164	7.92513e-05	0	0.393863	1.07832	1.25137
HAR1A	0.745781	2.28244e-09	0.754821	8.75688e-14	0.307518	0.227751	0.677381	0.821087
TM9SF2	1.17044	0.00372259	1.16275	8.35482e-05	0.485825	0.119941	1.05237	1.30177
RPS27L	1.23956	4.23032e-09	1.23956	4.23032e-09	0	0.660735	1.15386	1.33163
ETV1	0.840312	7.56805e-07	0.840302	7.46698e-07	0	0.512191	0.784332	0.900288
CENPV	1.22767	1.07721e-08	1.22766	1.05737e-08	0.216862	0.28033	1.14432	1.31709
PLCB2	1.13899	0.00890194	1.15143	8.77897e-05	0.338924	0.208921	1.03317	1.25565
GBX2	0.871567	0.00492684	0.862297	1.70392e-05	0.413115	0.163796	0.791931	0.959212
RRAGB	0.820899	2.92207e-11	0.820899	2.92207e-11	0	0.668779	0.774516	0.870061
TRMT61A	1.09738	0.0445862	1.1102	0.00293968	0.321343	0.219492	1.00225	1.20154
SH3BP2	1.30807	3.27375e-11	1.30807	3.25206e-11	0.207002	0.285857	1.20829	1.41609
EIF1AD	1.27221	2.83714e-06	1.26857	5.63596e-11	0.434731	0.150635	1.15025	1.40711
MICAL1	0.818338	5.22129e-09	0.818338	5.22129e-09	0	0.878545	0.765089	0.875293
FHL2	1.28452	3.96748e-07	1.28843	1.13674e-12	0.425135	0.156471	1.16602	1.41505
RCCD1	0.856043	5.45208e-05	0.85563	3.81719e-05	0	0.470613	0.793796	0.923172
ZNF610	0.836451	1.87384e-07	0.836451	1.87384e-07	0	0.898121	0.782117	0.894561
SGCD	0.845328	1.31372e-06	0.845328	1.31372e-06	0	0.727739	0.789696	0.90488
DHX15	1.23094	8.10136e-09	1.23094	8.10069e-09	0.446237	0.143659	1.14701	1.32102
WNK3	0.861503	4.37168e-05	0.861502	4.37067e-05	0.387575	0.179378	0.802061	0.925349
POLR3B	0.879046	0.00198933	0.877406	0.000141334	0.173451	0.304345	0.810065	0.953902
DCDC2	1.27615	1.08507e-07	1.27316	4.92899e-11	0.215471	0.281113	1.16634	1.39629
ANKRD27	1.13066	0.0224641	1.13943	0.000111662	0.497366	0.11315	1.0175	1.25641
RCN1	1.25498	7.28129e-08	1.25645	6.2719e-09	0.38674	0.179887	1.1554	1.36315
ITGAX	0.893867	0.0190646	0.888368	0.000707627	0.350394	0.201988	0.81383	0.981775
KCNC1	0.787316	1.87206e-10	0.787316	1.87206e-10	0	0.598309	0.731481	0.847413
CD53	1.21068	0.000531667	1.22015	2.52215e-08	0.492959	0.115735	1.08656	1.34898
MRPS11	1.15414	2.06032e-05	1.15415	2.05155e-05	0	0.601865	1.08045	1.23286
TOMM40	1.2573	7.56914e-11	1.25728	7.45591e-11	0.0351954	0.375058	1.17354	1.34705
NANS	1.19539	3.31264e-07	1.19539	3.31218e-07	0	0.566692	1.11622	1.28017
GPATCH4	0.85813	0.00222999	0.850146	2.15996e-06	0.398324	0.17282	0.777968	0.946552
ZNF7	0.872688	3.90185e-05	0.872688	3.90185e-05	0	0.664906	0.817858	0.931194
ARID2	0.815565	3.82632e-09	0.815565	3.76758e-09	0.227046	0.27458	0.762084	0.872799
RBL2	0.814726	2.16584e-09	0.814736	2.13676e-09	0	0.610003	0.761849	0.871273
ESD	0.848715	1.70807e-07	0.848723	1.69206e-07	0	0.498769	0.798101	0.902539
EIF3B	1.20798	5.75499e-07	1.20798	5.75499e-07	0	0.612772	1.12173	1.30087
ATAD3C	1.24674	1.96414e-09	1.24674	1.96414e-09	0	0.664155	1.16009	1.33985
ABCC1	1.23145	1.03055e-05	1.2301	1.32659e-09	0.499414	0.111952	1.12263	1.35081
LPCAT3	1.1642	3.94953e-05	1.1642	3.94953e-05	0	0.713632	1.08279	1.25174
CUBN	1.2092	2.217e-07	1.2092	2.217e-07	0	0.913395	1.12534	1.29931
A2ML1	0.888706	0.0120106	0.882494	0.000416525	0.316263	0.222533	0.810539	0.97441
TNFSF13B	1.17804	7.37727e-07	1.17804	7.31916e-07	0	0.426268	1.10405	1.25698
LRRC61	1.22457	1.63002e-08	1.22457	1.62769e-08	0	0.567119	1.14143	1.31378
CD68	1.26557	2.15765e-10	1.26555	2.07042e-10	0	0.398116	1.17683	1.36101
KLHL20	0.832069	1.85033e-07	0.832074	1.82683e-07	0	0.503515	0.776507	0.891606
POLM	1.21241	5.53537e-07	1.21241	5.53537e-07	0	0.517591	1.12436	1.30737
TTC28	0.865766	5.04098e-05	0.865766	5.04098e-05	0	0.785368	0.807484	0.928255
TAF10	1.19359	3.15871e-07	1.19359	3.11285e-07	0	0.559087	1.11532	1.27735
LGALS9	1.1764	2.47012e-06	1.1764	2.46505e-06	0	0.41355	1.09951	1.25866
LAPTM4A	1.31829	1.14865e-06	1.29986	5.21109e-12	0.421294	0.158811	1.17938	1.47355
EXOSC2	0.835072	1.41322e-05	0.833726	2.3043e-07	0.137214	0.323743	0.769819	0.905856
ZNF155	1.29043	1.24479e-06	1.26841	1.00803e-09	0.413996	0.163259	1.16404	1.43053
C1orf21	0.858399	5.05109e-06	0.858398	5.04744e-06	0	0.595451	0.803904	0.916588
FANCB	1.19424	1.2063e-06	1.19424	1.2063e-06	0	0.692983	1.11165	1.28297
RRN3	0.817247	6.14096e-09	0.817247	6.14096e-09	0	0.65637	0.763485	0.874794
PDZD7	0.85137	1.27286e-05	0.85137	1.27286e-05	0	0.538107	0.792023	0.915163
TPR	0.911761	0.0475648	0.899527	0.00292591	0.283611	0.241899	0.832133	0.999009
PARP4	1.21454	1.16456e-07	1.21455	1.1517e-07	0.122098	0.331656	1.13029	1.30507
SCN2A	0.766852	8.93567e-09	0.768895	1.71893e-12	0.251623	0.260529	0.700507	0.839481
HESX1	1.20275	1.64351e-07	1.20277	1.6069e-07	0.399393	0.172168	1.12244	1.28881
AKR1A1	1.21709	2.16021e-08	1.21711	1.69486e-08	0	0.468593	1.13619	1.30374
RINT1	1.24798	4.73592e-09	1.24798	4.73592e-09	0	0.844657	1.1588	1.34402
MSX1	1.19599	8.39868e-08	1.19599	8.39868e-08	0	0.461423	1.1202	1.2769
RBM20	1.23996	0.000229885	1.2366	1.32806e-08	0.470828	0.12886	1.10588	1.39029
IPO5	0.79348	1.98245e-09	0.79348	1.98245e-09	0	0.707732	0.735723	0.855772
HACE1	0.834025	1.28851e-06	0.834014	1.26957e-06	0.468948	0.129984	0.774944	0.89761
LYPLA2	1.21259	1.06631e-08	1.21259	1.06631e-08	0	0.659715	1.13509	1.29539
PSMD14	1.18192	8.95822e-07	1.18193	8.87029e-07	0.421385	0.158755	1.10569	1.26342
OXR1	0.81088	1.81596e-08	0.81088	1.81596e-08	0	0.914846	0.753797	0.872286
BAZ2A	0.857587	3.64292e-06	0.857588	3.55499e-06	0.139165	0.322715	0.803598	0.915204
SFRP1	0.879513	0.000631216	0.878269	0.000274138	0	0.527163	0.817086	0.946709
SERAC1	1.17414	1.924e-05	1.17415	1.91612e-05	0.201908	0.288695	1.0908	1.26386
ZNF732	0.896215	0.010167	0.890558	0.000947261	0.111625	0.337075	0.824369	0.974323
TEKT1	1.19056	1.30798e-07	1.19056	1.30798e-07	0	0.787055	1.11589	1.27023
TMEM97	0.852936	2.98196e-06	0.852936	2.98196e-06	0.0477973	0.368985	0.797876	0.911795
RHOG	1.19281	6.46813e-07	1.19281	6.46813e-07	0	0.55791	1.11279	1.27858
ALDH1L2	0.846556	1.1281e-06	0.846556	1.1281e-06	0	0.913745	0.791639	0.905282
CARS2	1.18636	1.24172e-06	1.18636	1.2356e-06	0	0.549698	1.10718	1.2712
MSTN	0.865546	1.52894e-05	0.865546	1.52894e-05	0	0.599062	0.810715	0.924085
AIG1	0.806694	3.54267e-07	0.811032	1.27165e-11	0.39331	0.175879	0.742677	0.876228
KATNAL1	1.21247	2.07254e-07	1.21247	2.07209e-07	0.247738	0.262766	1.12743	1.30392
PRMT5	0.81599	9.377e-06	0.81693	2.12246e-08	0.311366	0.225457	0.745797	0.892789
LFNG	1.14694	0.000249342	1.14694	0.000249342	0	0.662891	1.06581	1.23423
FAF1	1.32397	3.26926e-09	1.31386	2.2209e-11	0.0113116	0.386363	1.20645	1.45293
RPGR	1.19161	6.0843e-08	1.19161	6.0843e-08	0	0.566991	1.11836	1.26964
EPB41L2	0.837979	2.59108e-07	0.837979	2.59108e-07	0	0.439515	0.783472	0.896279
CSNK2A2	0.837029	5.31854e-07	0.837029	5.31854e-07	0	0.775738	0.780805	0.897302
FAM110A	0.876971	0.000130619	0.876971	0.000130619	0	0.610662	0.819922	0.937989
PRDM10	0.811111	9.53532e-10	0.811107	9.21823e-10	0.130242	0.327406	0.758487	0.867385
KIF13B	1.16973	5.97548e-06	1.16973	5.97548e-06	0	0.813506	1.09297	1.25188
RABGGTB	0.83775	8.43725e-07	0.83775	8.43725e-07	0	0.832897	0.780759	0.898902
PSIP1	0.829608	2.71124e-08	0.829608	2.71124e-08	0	0.550926	0.77673	0.886086
MEA1	1.25393	1.23819e-06	1.24161	1.17461e-09	0.229808	0.273013	1.14434	1.37402
SIAH2	1.22596	1.66948e-08	1.22596	1.66948e-08	0	0.943632	1.14222	1.31585
CYFIP1	1.27218	2.90653e-07	1.26655	2.25825e-10	0.146593	0.318781	1.16038	1.39475
ATP6V1F	1.22449	2.15921e-05	1.23333	8.61597e-09	0.416621	0.161659	1.11525	1.34444
APLP2	1.10871	0.0365598	1.11526	0.00260806	0.287355	0.239695	1.00647	1.22134
ACTG1	1.21435	8.94543e-06	1.20926	1.16774e-07	0.213676	0.282121	1.11461	1.32301
PUS1	1.22337	6.66708e-09	1.22337	6.66708e-09	0	0.45839	1.14279	1.30964
ANKS1B	0.818135	5.26647e-09	0.818135	5.26647e-09	0	0.749324	0.764822	0.875163
KCNQ1	1.19775	3.44052e-07	1.19775	3.44052e-07	0	0.750275	1.11747	1.2838
TRABD	1.14198	0.000420637	1.14333	0.00013199	0.0613173	0.362386	1.06076	1.22942
MBD3	1.16742	0.000819782	1.16702	0.000109618	0.398952	0.172437	1.06622	1.27823
ZNF880	1.13766	0.00462964	1.14175	0.000866603	0	0.424615	1.04051	1.2439
LRRC43	1.15954	5.48558e-05	1.16007	2.91136e-05	0	0.45991	1.07907	1.24601
SLC25A44	0.82698	1.09177e-07	0.826979	1.08986e-07	0.0509047	0.367476	0.770985	0.887042
RBPMS2	1.17805	3.38908e-06	1.17805	3.38908e-06	0	0.854306	1.09936	1.26238
RSAD2	1.23952	1.4646e-06	1.23893	1.41337e-10	0.458621	0.136183	1.1358	1.3527
KCTD3	0.880117	0.0044869	0.87956	0.000317242	0.346971	0.204059	0.805916	0.96115
CAMK1D	0.806219	3.0928e-06	0.815755	6.20322e-10	0.319455	0.220623	0.736455	0.882591
SLC16A8	0.875387	0.000264611	0.875386	0.000264525	0.360043	0.196137	0.814973	0.94028
HR	0.772826	2.37432e-07	0.783136	3.93108e-11	0.330063	0.214258	0.70086	0.852181
PHF3	0.819647	1.1685e-08	0.819647	1.13973e-08	0	0.458039	0.765508	0.877616
RAB3GAP2	1.21198	1.94329e-07	1.21192	8.66562e-08	0	0.438623	1.12734	1.30298
STAC3	1.16849	4.42671e-05	1.16849	4.41241e-05	0.230822	0.272437	1.08435	1.25915
CD180	1.25646	6.02572e-08	1.25483	2.52053e-09	0.192083	0.294139	1.15686	1.36463
GPC4	1.30785	1.42366e-06	1.27613	2.94012e-12	0.496691	0.113545	1.17268	1.45861
FBXO7	0.826523	7.28186e-08	0.82653	7.23461e-08	0.0368184	0.37428	0.771141	0.885884
IRS1	0.844647	1.90576e-06	0.844648	1.90346e-06	0	0.427966	0.787959	0.905414
ASMT	0.82354	9.2723e-08	0.82354	9.2723e-08	0	0.908982	0.766903	0.884359
PCK2	1.22726	1.36614e-09	1.22726	1.35031e-09	0.0443076	0.370674	1.1486	1.31131
BEST1	0.80045	1.12585e-09	0.80045	1.12585e-09	0	0.831871	0.74512	0.859888
WDR26	1.15602	0.00209409	1.16339	9.28201e-05	0.195512	0.292244	1.05403	1.26788
AURKC	1.16379	1.49032e-05	1.1638	1.48176e-05	0.149468	0.317251	1.08657	1.24651
TUBB2A	1.23363	3.65727e-06	1.22984	1.07784e-08	0.272357	0.248495	1.12872	1.3483
SLC35B1	1.26517	2.89903e-09	1.25879	6.80698e-12	0.126535	0.329344	1.17065	1.36732
PPP1R16B	0.819221	1.51903e-07	0.819221	1.51903e-07	0	0.39867	0.760454	0.88253
TARBP2	1.17759	5.08419e-07	1.17726	3.37744e-07	0	0.510325	1.10482	1.25515
C6orf15	1.18288	1.24264e-06	1.18288	1.24264e-06	0	0.788199	1.10524	1.26598
FAM149B1	0.879909	0.00460245	0.872598	8.22858e-05	0.283261	0.242105	0.80539	0.961323
SNX29	0.818255	1.87978e-05	0.819669	5.0011e-09	0.361561	0.195215	0.746423	0.896999
DCP1A	1.12636	0.00955775	1.12879	0.000975727	0.166658	0.308027	1.02942	1.23243
PRICKLE3	1.19345	1.56964e-06	1.1937	1.08874e-06	0.253567	0.259408	1.11034	1.28278
NLRP11	1.16823	1.44002e-05	1.16823	1.44002e-05	0	0.479075	1.08897	1.25326
BCL7C	1.16366	3.1023e-05	1.16366	3.1023e-05	0	0.822111	1.08357	1.24967
SNED1	1.13467	0.000432731	1.13467	0.000432731	0	0.614833	1.05758	1.21739
CD36	1.19982	3.47275e-07	1.19982	3.47275e-07	0	0.704847	1.11863	1.2869
CDC37L1	0.822235	3.14098e-08	0.822235	3.14098e-08	0	0.863033	0.767162	0.881262
ATP2B2	0.780219	2.11175e-06	0.783584	2.18041e-11	0.456367	0.137541	0.704161	0.864493
PDIA2	0.792853	4.57988e-06	0.800493	2.38618e-10	0.4223	0.158198	0.717932	0.875593
EPS8L2	1.12386	0.00589167	1.13026	0.00117768	0.287807	0.239429	1.03423	1.22126
ZNF501	0.862226	4.9019e-05	0.862222	4.89129e-05	0.454524	0.138651	0.802683	0.926185
IL11	1.20284	4.19916e-07	1.20284	4.19916e-07	0	0.823257	1.11979	1.29204
NT5C	1.13699	0.011358	1.14089	0.000830407	0.227362	0.274401	1.02941	1.25582
DTNBP1	1.24649	4.77534e-10	1.24649	4.77534e-10	0	0.480359	1.16297	1.33602
KIF1B	0.853641	5.5989e-06	0.853637	5.57245e-06	0.0102108	0.386878	0.797283	0.913983
DPYSL5	1.24786	7.27412e-09	1.24786	7.27412e-09	0	0.757142	1.15766	1.34509
CLCNKB	1.12139	0.00805699	1.12452	0.000811618	0.295615	0.234817	1.03027	1.22057
C16orf54	1.15947	4.59748e-05	1.15947	4.59748e-05	0	0.59531	1.07983	1.24499
EIF3F	0.802326	4.90985e-10	0.802583	2.90843e-10	0	0.466547	0.74855	0.859966
CNR1	1.30695	1.42273e-07	1.28515	3.77806e-13	0.43125	0.152751	1.18293	1.44398
ID4	0.872529	5.58571e-05	0.873495	1.10266e-05	0.0590686	0.36349	0.816537	0.93236
PTDSS1	1.20117	1.58083e-07	1.20117	1.58083e-07	0	0.970315	1.12162	1.28637
ADAMTS2	1.17025	1.2226e-05	1.17025	1.2226e-05	0	0.696248	1.09064	1.25568
APEX1	0.806214	3.81386e-09	0.806212	3.72551e-09	0.166496	0.308114	0.750467	0.866102
RANBP9	1.20793	2.76664e-07	1.20793	2.76664e-07	0	0.928694	1.12396	1.29817
IL17RA	1.11939	0.00553258	1.12461	0.000734273	0.041736	0.371915	1.03366	1.21223
FAM124B	1.21018	6.66446e-08	1.21018	6.66446e-08	0	0.887779	1.12922	1.29694
ACADL	1.25267	1.17654e-09	1.25266	1.17074e-09	0.253923	0.259202	1.16497	1.34697
GHR	0.864532	3.84177e-05	0.864532	3.84177e-05	0	0.766909	0.806646	0.926572
CENPB	1.17236	2.21878e-05	1.17236	2.21878e-05	0	0.448508	1.08931	1.26175
FUT4	1.33543	3.38838e-07	1.30612	2.57197e-12	0.498916	0.112243	1.19495	1.49243
PARVG	1.21812	4.13501e-08	1.21812	4.13501e-08	0	0.649276	1.13519	1.3071
PDZRN4	0.815143	2.80914e-07	0.81603	7.30185e-10	0.21789	0.279752	0.753978	0.881271
GPR4	1.24237	6.26806e-08	1.24312	9.82469e-10	0.171432	0.305441	1.14845	1.34397
TBX15	1.22277	3.76662e-08	1.22277	3.76662e-08	0	0.491845	1.13822	1.31359
BOP1	0.803288	1.13032e-09	0.803288	1.13032e-09	0	0.741385	0.748608	0.861961
PKP4	0.792061	9.15403e-06	0.799023	2.34367e-09	0.351598	0.201259	0.714544	0.877986
FSD1	0.813321	2.74648e-05	0.822889	2.03644e-10	0.480668	0.122997	0.738448	0.895784
ARL4A	1.28562	1.02541e-06	1.27817	4.96893e-13	0.472367	0.12794	1.16238	1.42192
PBX1	0.792532	5.50482e-11	0.793143	3.08423e-12	0	0.509673	0.739316	0.849579
IQCK	0.904142	0.038127	0.898	0.00229858	0.358028	0.19736	0.821996	0.994498
HIF1AN	0.812827	3.43027e-05	0.820034	1.14084e-08	0.395067	0.174807	0.736917	0.896556
BLOC1S2	0.770255	1.50676e-13	0.77035	1.19756e-13	0.00524093	0.389195	0.71871	0.825496
PI4K2A	0.807922	1.68177e-08	0.807922	1.68177e-08	0	0.850066	0.750223	0.870059
FBXL2	0.849651	2.981e-06	0.849651	2.981e-06	0	0.993379	0.793518	0.909755
DNAJC21	0.881118	0.000630562	0.881043	0.000597439	0	0.578417	0.819439	0.94744
ARMC2	1.19691	3.65282e-07	1.19691	3.65282e-07	0	0.780379	1.11682	1.28276
CPA6	1.20503	5.08555e-08	1.20541	1.07751e-08	0.143504	0.32042	1.12683	1.28865
SYNM	1.18572	4.7199e-07	1.18572	4.7199e-07	0	0.849436	1.10967	1.26697
PPP1R3F	0.740085	1.63413e-07	0.753312	3.86281e-13	0.47143	0.1285	0.661238	0.828334
NUBPL	0.825584	8.27959e-07	0.82361	4.99461e-08	0.422607	0.158011	0.764998	0.890969
RNF144B	1.17057	6.03871e-06	1.17057	6.03206e-06	0.0337013	0.375773	1.09338	1.25321
SETDB2	0.833208	8.83592e-08	0.833208	8.83592e-08	0	0.636444	0.779322	0.890819
POLR1D	1.16271	3.85885e-06	1.16271	3.85885e-06	0.0845881	0.350827	1.09066	1.23952
RALGDS	0.836685	1.7406e-07	0.836688	1.73392e-07	0.189275	0.295687	0.782555	0.89456
BRD7	0.892527	0.00396601	0.88838	0.0010549	0.485769	0.119974	0.82609	0.964308
JARID2	0.85753	0.000789392	0.859111	1.19174e-05	0.472139	0.128077	0.78392	0.938053
SORD	0.829481	7.6315e-08	0.829482	7.62275e-08	0.116482	0.334568	0.774824	0.887993
TUG1	0.812315	1.67727e-05	0.81024	5.84949e-09	0.304053	0.229813	0.738949	0.892964
MTSS1	0.81731	1.27099e-08	0.81731	1.2572e-08	0	0.561814	0.762443	0.876126
UBR1	0.874448	7.14849e-05	0.874447	7.10747e-05	0.124047	0.330642	0.818423	0.934309
BAMBI	0.87313	0.000217562	0.873127	0.000217261	0.302313	0.230846	0.812546	0.938232
RDH5	1.21321	6.98432e-07	1.21049	6.8797e-08	0.26309	0.253893	1.12404	1.30946
CLDN12	1.22928	3.2098e-08	1.22943	2.60736e-08	0	0.470225	1.14255	1.3226
AHCY	1.1867	1.21853e-06	1.1867	1.21853e-06	0	0.911323	1.10742	1.27165
CD37	1.17973	3.3494e-06	1.17974	3.30775e-06	0	0.613917	1.10031	1.26488
TMED7	1.18574	0.00021364	1.18603	5.23829e-06	0.276457	0.246097	1.08348	1.29765
BLM	1.21974	6.28857e-10	1.21967	6.02291e-10	0	0.45404	1.1453	1.29901
PODN	0.821176	3.06287e-09	0.821176	3.06287e-09	0	0.565787	0.769391	0.876446
ATP11A	1.20821	9.55711e-07	1.20821	9.55711e-07	0	0.999604	1.12019	1.30316
PHF14	1.23293	2.05963e-08	1.23292	2.03513e-08	0.180604	0.300445	1.14591	1.32656
GALNT5	1.29861	4.97343e-07	1.29519	6.16831e-14	0.496038	0.113928	1.17284	1.43787
CTR9	1.13357	0.00104105	1.13552	0.000429811	0	0.393699	1.05173	1.22178
NEGR1	0.78061	3.05773e-07	0.782491	4.65459e-11	0.354096	0.199745	0.709996	0.858246
C19orf44	1.21671	1.16926e-07	1.21671	1.16926e-07	0	0.948244	1.13155	1.30827
NCF4	1.19611	1.22408e-06	1.19611	1.22408e-06	0	0.807309	1.11264	1.28584
APBB1IP	1.13528	0.000198941	1.13528	0.000198941	0	0.69834	1.06188	1.21376
PCDH12	1.21795	2.05942e-07	1.21795	2.05942e-07	0	0.598966	1.13062	1.31202
COMMD4	1.17579	3.68824e-05	1.17579	3.67601e-05	0	0.414981	1.08874	1.2698
PCDHB16	1.16621	1.55326e-05	1.16622	1.54137e-05	0	0.498126	1.08765	1.25045
CCNJL	1.28095	3.73034e-08	1.27099	8.54855e-12	0.182485	0.299415	1.17283	1.39905
TSPAN13	1.1819	8.58519e-06	1.1819	8.58519e-06	0	0.943764	1.09803	1.27218
SLC12A9	1.21307	5.72979e-07	1.21307	5.72979e-07	0	0.429526	1.12462	1.30848
ATP6V1H	0.820183	2.66032e-07	0.822334	7.71177e-09	0.121217	0.332114	0.76054	0.884503
NFE2L1	1.13278	9.43513e-05	1.13278	9.43513e-05	0	0.813627	1.06406	1.20594
DNAJB14	0.828016	6.06176e-08	0.828016	6.06176e-08	0	0.563495	0.773363	0.886531
FBXW5	1.14073	0.000229399	1.14073	0.000229399	0	0.571396	1.06356	1.2235
UTP23	0.827449	1.39415e-07	0.827449	1.39415e-07	0	0.611354	0.771126	0.887886
ZMAT5	0.851009	6.02331e-06	0.851009	6.02331e-06	0	0.550257	0.793578	0.912596
HPS6	0.824602	6.17783e-10	0.824619	6.04141e-10	0.312294	0.224904	0.775723	0.876561
REEP1	0.78399	3.46787e-06	0.786768	1.66536e-11	0.466198	0.131632	0.707418	0.868851
KIAA0753	1.1959	1.52353e-06	1.19588	1.50165e-06	0.4979	0.112838	1.11179	1.28637
DTD1	0.886851	0.00171778	0.884594	0.000475955	0.193573	0.293316	0.822714	0.955988
RFWD3	1.25318	5.17993e-06	1.23726	7.05459e-09	0.39365	0.175672	1.13727	1.38091
RASL11A	0.880068	0.000399342	0.880068	0.000399342	0	0.689103	0.819977	0.944563
TRIB2	1.27491	3.48101e-08	1.26078	6.57413e-11	0.355028	0.19918	1.16949	1.38984
SLC12A6	0.848853	2.09752e-06	0.848853	2.09752e-06	0	0.857931	0.793284	0.908315
CSGALNACT2	0.864145	0.00718445	0.860642	1.72876e-05	0.463756	0.133096	0.776875	0.961218
TCF7L1	0.851238	3.54856e-06	0.851238	3.54856e-06	0	0.847622	0.795207	0.911217
SATB2	1.17267	8.80827e-06	1.17267	8.80827e-06	0	0.549275	1.09313	1.25801
ARMCX6	1.26014	5.24057e-06	1.25639	2.30521e-09	0.296111	0.234524	1.1408	1.39197
HLA-DQB1	1.21101	0.000208129	1.21006	1.14529e-07	0.452564	0.139834	1.09448	1.33994
BANK1	1.25194	3.51217e-09	1.25032	9.37111e-10	0	0.397885	1.16198	1.34887
SFMBT2	0.875036	0.00322525	0.879259	7.25176e-05	0.334723	0.211453	0.800661	0.956321
FADS2	0.797826	5.88533e-10	0.797826	5.88533e-10	0	0.564415	0.742791	0.856939
STON1	0.871792	6.0462e-05	0.871792	6.0391e-05	0.161372	0.310878	0.815259	0.932245
MRPL15	1.22662	2.42183e-05	1.21911	7.18055e-09	0.358958	0.196796	1.11565	1.34863
SLC5A3	1.21267	3.61515e-08	1.21267	3.58315e-08	0	0.455173	1.13226	1.29878
STMN4	0.805266	3.44641e-10	0.805266	3.44641e-10	0	0.575217	0.752611	0.861605
NEUROG1	1.18614	3.93836e-05	1.18326	3.19314e-06	0.145449	0.319388	1.09343	1.28672
BICC1	1.18402	2.46199e-06	1.18402	2.46199e-06	0	0.536446	1.10367	1.27022
EVI2B	1.20889	6.66263e-08	1.20887	6.54303e-08	0	0.433042	1.12845	1.29505
SHH	1.18281	5.77022e-07	1.18281	5.77022e-07	0	0.393084	1.10745	1.26329
IL21R	1.18404	2.21568e-06	1.18404	2.21568e-06	0	0.664929	1.10404	1.26985
ACTR6	0.821117	1.27881e-05	0.829223	7.50075e-09	0.372441	0.1886	0.751554	0.897119
TMEM179B	1.20775	3.20624e-07	1.20775	3.20624e-07	0	0.761166	1.12341	1.29842
NOVA1	0.890261	0.000117311	0.890261	0.000117233	0.443414	0.145368	0.839129	0.944509
CPM	1.23448	3.26867e-09	1.23262	7.52405e-10	0	0.556821	1.15128	1.32368
PALMD	1.18379	7.90666e-07	1.18379	7.90666e-07	0	0.485653	1.1071	1.26578
FRG1	0.876248	8.62592e-05	0.876248	8.62592e-05	0	0.945482	0.820327	0.935981
C8orf58	1.13432	0.0012538	1.13432	0.0012538	0	0.448772	1.05071	1.22457
MYCN	0.899585	0.0263187	0.89737	0.00350937	0.213856	0.28202	0.819398	0.98762
NAB2	1.19152	4.15953e-07	1.19152	4.15953e-07	0	0.681737	1.11335	1.27517
SAP130	0.793106	1.95452e-07	0.794797	1.14067e-10	0.130204	0.327426	0.726798	0.865463
EEF1D	0.841154	6.59869e-07	0.841154	6.59869e-07	0	0.893574	0.785717	0.900502
HSP90B1	1.30317	8.96998e-09	1.28996	1.83685e-11	0.453931	0.139009	1.19068	1.42628
KDR	1.16709	1.0982e-05	1.16709	1.0982e-05	0	0.87212	1.08941	1.25031
SMYD3	0.856964	1.49323e-05	0.856964	1.49323e-05	0	0.969532	0.799127	0.918986
SPTLC1	1.19573	4.63866e-06	1.19573	4.63866e-06	0	0.99993	1.10768	1.29078
YME1L1	0.858792	0.00590516	0.851785	1.58173e-05	0.414952	0.162676	0.770585	0.957096
BRD1	0.86647	3.57818e-05	0.86647	3.57818e-05	0	0.621987	0.809535	0.927408
YIF1B	1.27483	1.32211e-08	1.26151	4.19905e-12	0.473087	0.12751	1.17242	1.38617
DLGAP4	1.15315	0.00245517	1.1545	7.68194e-05	0.339139	0.208791	1.05157	1.26454
BATF2	1.14927	0.000115725	1.14929	0.000114842	0.423927	0.157207	1.07079	1.23351
STRBP	0.850819	0.000176683	0.845985	4.41618e-06	0.471184	0.128647	0.78193	0.925776
SCN3B	0.764669	1.41511e-06	0.783357	7.83386e-12	0.489807	0.11759	0.685675	0.852764
PUF60	0.861724	2.4403e-05	0.861724	2.4403e-05	0	0.958662	0.804177	0.923388
MFN1	1.16109	0.00161298	1.15269	7.00125e-05	0.479204	0.123867	1.05816	1.27403
ATP13A5	0.892001	0.00124577	0.892001	0.00124577	0	0.538885	0.832205	0.956094
LCMT2	0.857917	1.20579e-05	0.857917	1.20579e-05	0	0.726852	0.801014	0.918863
ZNF280C	0.875829	0.000241892	0.875826	0.000241513	0.422723	0.15794	0.81597	0.940079
TMEM79	1.17377	0.00343067	1.18269	1.73348e-05	0.416017	0.162026	1.05433	1.30674
UCHL3	1.18968	2.70202e-06	1.18968	2.68841e-06	0	0.471574	1.10643	1.2792
AKAP3	0.857183	0.00120979	0.852151	2.36606e-05	0.243358	0.265281	0.780809	0.941027
KCNH7	0.845964	2.87048e-06	0.845964	2.87048e-06	0	0.981304	0.788727	0.907355
VNN2	1.16594	1.77158e-05	1.16594	1.77158e-05	0	0.595641	1.08699	1.25062
VPS54	1.13436	0.0143571	1.13055	0.000927674	0.409254	0.166151	1.02546	1.25483
UBXN7	0.834394	1.96303e-07	0.834394	1.96303e-07	0	0.748248	0.779382	0.893288
SMURF1	1.2574	9.15241e-06	1.24075	1.40737e-09	0.41615	0.161945	1.13639	1.3913
C22orf23	0.820781	5.89005e-08	0.820781	5.89005e-08	0	0.820298	0.764227	0.88152
NFKBIZ	1.25918	3.73696e-08	1.25887	6.00024e-10	0.26785	0.251124	1.15995	1.36689
EFNA1	1.22243	3.39954e-08	1.22243	3.39954e-08	0	0.839673	1.13828	1.31279
CACNG7	0.884962	0.000282044	0.884956	0.000281097	0.312811	0.224595	0.828471	0.945305
ANO5	0.802195	1.79546e-06	0.80861	6.38848e-10	0.362895	0.194405	0.732811	0.878149
ZNF624	0.861285	2.15702e-05	0.861285	2.15383e-05	0	0.559994	0.803942	0.922719
ZNHIT3	0.842481	3.42363e-07	0.842481	3.42363e-07	0	0.803154	0.788758	0.899863
TMEM192	0.804906	4.0104e-06	0.811869	1.88945e-10	0.398016	0.173008	0.733972	0.882695
PPP4C	1.29961	1.97697e-10	1.29958	1.93694e-10	0.114494	0.335595	1.19883	1.40886
SYNGAP1	0.832213	2.03603e-06	0.832213	2.03603e-06	0	0.713795	0.771472	0.897737
PYGO1	0.822873	8.7655e-09	0.822873	8.75263e-09	0.233111	0.271135	0.769996	0.879382
PCYOX1	0.854335	5.86044e-06	0.854335	5.86044e-06	0	0.939337	0.798096	0.914537
SUMO3	1.21819	6.85388e-08	1.21819	6.85388e-08	0	0.736086	1.1339	1.30875
ZNF572	0.832834	6.26299e-08	0.832834	6.26299e-08	0	0.910427	0.779443	0.889883
FSTL3	1.17405	8.75584e-06	1.17405	8.75584e-06	0	0.806565	1.09387	1.26011
HCG27	0.830369	2.68494e-07	0.830369	2.68494e-07	0	0.936533	0.773595	0.891309
MPST	0.817447	8.07467e-09	0.817447	8.07467e-09	0	0.639527	0.763322	0.87541
FBXO11	0.856183	5.16609e-06	0.856183	5.16609e-06	0	0.504086	0.800883	0.9153
E2F6	1.27932	6.70144e-06	1.26689	3.4829e-11	0.471014	0.128748	1.14925	1.4241
LYPD6	1.26397	1.38542e-09	1.26243	5.27801e-10	0	0.470946	1.1717	1.3635
IFT122	1.16912	0.000626619	1.16238	1.86481e-05	0.491709	0.11647	1.06898	1.27865
ACACB	0.910443	0.034424	0.905866	0.00753519	0.0874816	0.349372	0.834629	0.993143
DNHD1	0.881137	0.000432219	0.881137	0.000432219	0	0.654138	0.821183	0.945469
SHANK1	0.814616	2.21304e-08	0.814616	2.21304e-08	0	0.7794	0.758152	0.875286
BMPR2	0.823709	3.20189e-07	0.826178	3.36231e-09	0	0.396834	0.764673	0.887303
LILRA2	1.24597	5.50739e-05	1.2384	1.38236e-09	0.498064	0.112742	1.11968	1.38651
RRAD	1.16861	2.22822e-05	1.16861	2.22822e-05	0	0.80795	1.08741	1.25587
TEX15	0.892956	0.010626	0.890417	0.000948545	0.171924	0.305174	0.818669	0.973985
EIF5A2	1.14434	0.00918658	1.14891	0.000130665	0.398649	0.172621	1.03395	1.26651
UBB	1.14454	0.0047425	1.15187	0.000125624	0.238572	0.26802	1.04217	1.25696
WDR20	0.86241	2.83772e-05	0.862396	2.77445e-05	0.266961	0.251642	0.804663	0.9243
SLC9A5	0.905301	0.0166694	0.900403	0.00278034	0.15483	0.314388	0.834485	0.982127
GPR176	1.13519	0.00439791	1.13359	0.000291306	0.195676	0.292153	1.04033	1.2387
CHODL	1.16462	4.8516e-05	1.16462	4.8516e-05	0	0.967489	1.08207	1.25348
PRDX3	0.828743	2.83063e-08	0.828743	2.83063e-08	0	0.608038	0.775565	0.885567
RWDD1	0.888377	0.00102748	0.887931	0.000499059	0.345845	0.204741	0.827769	0.953424
RANBP6	0.837944	0.000158875	0.850227	2.43307e-07	0.353536	0.200084	0.764482	0.918465
ST6GALNAC1	0.800901	3.68001e-06	0.808678	2.1839e-10	0.422105	0.158317	0.729038	0.879847
THUMPD3	1.15628	0.000179709	1.15628	0.000179709	0	0.715441	1.07168	1.24755
SH2B3	1.22501	6.89316e-09	1.22501	6.89316e-09	0	0.615552	1.14373	1.31207
[truncated: 1,758 more rows]

## Sheet: Supplementary Table 8
Supplementary Table 8 The IGLoS scores in four RNA-seq cohorts of glioma, TCGA pan-cancer cohorts, and immunotherapy cohorts using the gradient boosting model
RNA-seq cohorts of glioma					TCGA pan-cancer cohorts					Immunotherapy cohorts
barcode	risk	group	cohort		barcode	risk	group	cohort		barcode	risk	group	cohort
CGGA_1001	3.04159	Low	CGGA325		TCGA-OR-A5J1-01A-11R-A29S-07	2.01599	High	ACC		SAM0257bbbbd388	1.38834	High	PD1_datBLCAIMvigor
CGGA_1004	2.9709	Low	CGGA325		TCGA-OR-A5J2-01A-11R-A29S-07	1.66362	Low	ACC		SAM025b45c27e05	1.31653	High	PD1_datBLCAIMvigor
CGGA_1005	1.80785	Low	CGGA325		TCGA-OR-A5J3-01A-11R-A29S-07	1.9081	High	ACC		SAM032c642382a7	1.68374	High	PD1_datBLCAIMvigor
CGGA_1006	3.31272	High	CGGA325		TCGA-OR-A5J5-01A-11R-A29S-07	1.59438	Low	ACC		SAM0571f17f4045	0.175853	Low	PD1_datBLCAIMvigor
CGGA_1007	4.45033	High	CGGA325		TCGA-OR-A5J6-01A-31R-A29S-07	2.21128	High	ACC		SAM065890737112	1.25318	Low	PD1_datBLCAIMvigor
CGGA_1008	3.86325	High	CGGA325		TCGA-OR-A5J7-01A-11R-A29S-07	1.50678	Low	ACC		SAM0684af734db1	1.1357	Low	PD1_datBLCAIMvigor
CGGA_1011	3.56958	High	CGGA325		TCGA-OR-A5J8-01A-11R-A29S-07	3.04335	High	ACC		SAM075e037d95bc	1.34872	High	PD1_datBLCAIMvigor
CGGA_1013	3.11638	High	CGGA325		TCGA-OR-A5J9-01A-11R-A29S-07	2.18928	High	ACC		SAM07a93a28f801	1.44898	High	PD1_datBLCAIMvigor
CGGA_1015	4.41801	High	CGGA325		TCGA-OR-A5JA-01A-11R-A29S-07	2.38462	High	ACC		SAM08cce2fa88f2	1.20843	Low	PD1_datBLCAIMvigor
CGGA_1019	5.34158	High	CGGA325		TCGA-OR-A5JB-01A-11R-A29S-07	3.19377	High	ACC		SAM09c84ec0cf34	1.20843	Low	PD1_datBLCAIMvigor
CGGA_1020	2.09721	Low	CGGA325		TCGA-OR-A5JC-01A-11R-A29S-07	1.21296	Low	ACC		SAM0a0f2bac4b20	1.21015	Low	PD1_datBLCAIMvigor
CGGA_1022	4.39166	High	CGGA325		TCGA-OR-A5JD-01A-11R-A29S-07	1.83143	Low	ACC		SAM0a7c2091dd56	1.40027	High	PD1_datBLCAIMvigor
CGGA_1023	2.92522	Low	CGGA325		TCGA-OR-A5JE-01A-11R-A29S-07	1.98794	High	ACC		SAM0bdb3428bd13	1.28179	High	PD1_datBLCAIMvigor
CGGA_1024	2.61187	Low	CGGA325		TCGA-OR-A5JF-01A-11R-A29S-07	1.8954	High	ACC		SAM0ce9c983b20f	1.38498	High	PD1_datBLCAIMvigor
CGGA_1026	3.92062	High	CGGA325		TCGA-OR-A5JG-01A-11R-A29S-07	1.94113	High	ACC		SAM0d855cff64e6	1.14492	Low	PD1_datBLCAIMvigor
CGGA_1027	3.83215	High	CGGA325		TCGA-OR-A5JI-01A-11R-A29S-07	0.181531	Low	ACC		SAM0f956e757453	1.16826	Low	PD1_datBLCAIMvigor
CGGA_1031	2.64092	Low	CGGA325		TCGA-OR-A5JJ-01A-11R-A29S-07	1.87819	High	ACC		SAM110501d0eedb	1.38834	High	PD1_datBLCAIMvigor
CGGA_1034	3.3603	High	CGGA325		TCGA-OR-A5JK-01A-11R-A29S-07	0.631638	Low	ACC		SAM12502d970c10	1.33625	High	PD1_datBLCAIMvigor
CGGA_1035	4.399	High	CGGA325		TCGA-OR-A5JL-01A-11R-A29S-07	1.79466	Low	ACC		SAM14938611a2d3	1.52863	High	PD1_datBLCAIMvigor
CGGA_1039	3.56717	High	CGGA325		TCGA-OR-A5JM-01A-11R-A29S-07	2.04362	High	ACC		SAM14df63a65411	1.1357	Low	PD1_datBLCAIMvigor
CGGA_1045	4.97452	High	CGGA325		TCGA-OR-A5JO-01A-11R-A29S-07	1.46922	Low	ACC		SAM166a419a4e5a	1.25586	Low	PD1_datBLCAIMvigor
CGGA_1046	2.39321	Low	CGGA325		TCGA-OR-A5JP-01A-11R-A29S-07	1.61974	Low	ACC		SAM18039827e1b9	1.15902	Low	PD1_datBLCAIMvigor
CGGA_1049	4.32243	High	CGGA325		TCGA-OR-A5JQ-01A-11R-A29S-07	0.315313	Low	ACC		SAM181b638b8248	1.38498	High	PD1_datBLCAIMvigor
CGGA_1053	4.82811	High	CGGA325		TCGA-OR-A5JR-01A-11R-A29S-07	1.89595	High	ACC		SAM187e056d6a2a	1.25282	Low	PD1_datBLCAIMvigor
CGGA_1059	3.58521	High	CGGA325		TCGA-OR-A5JS-01A-11R-A29S-07	1.35256	Low	ACC		SAM18a4dabbc557	1.41395	High	PD1_datBLCAIMvigor
CGGA_1060	2.82953	Low	CGGA325		TCGA-OR-A5JT-01A-11R-A29S-07	1.57758	Low	ACC		SAM18b9351e265a	0.897001	Low	PD1_datBLCAIMvigor
CGGA_1061	2.0249	Low	CGGA325		TCGA-OR-A5JV-01A-11R-A29S-07	2.01952	High	ACC		SAM18bc1078bc15	1.09917	Low	PD1_datBLCAIMvigor
CGGA_1068	3.70298	High	CGGA325		TCGA-OR-A5JW-01A-11R-A29S-07	2.44102	High	ACC		SAM18be5b395318	1.20843	Low	PD1_datBLCAIMvigor
CGGA_1070	4.17021	High	CGGA325		TCGA-OR-A5JX-01A-11R-A29S-07	2.08561	High	ACC		SAM19fec8f3b3bd	1.21015	Low	PD1_datBLCAIMvigor
CGGA_1071	4.1041	High	CGGA325		TCGA-OR-A5JY-01A-31R-A29S-07	2.29758	High	ACC		SAM1a87df750b9d	1.32624	High	PD1_datBLCAIMvigor
CGGA_1072	3.61181	High	CGGA325		TCGA-OR-A5JZ-01A-11R-A29S-07	1.98394	High	ACC		SAM1ab1b28d9f2b	1.56264	High	PD1_datBLCAIMvigor
CGGA_1073	3.18983	High	CGGA325		TCGA-OR-A5K0-01A-11R-A29S-07	1.78737	Low	ACC		SAM1abf01dd4544	1.34298	High	PD1_datBLCAIMvigor
CGGA_1074	4.03707	High	CGGA325		TCGA-OR-A5K1-01A-11R-A29S-07	1.28505	Low	ACC		SAM1ac4e3dee297	1.09283	Low	PD1_datBLCAIMvigor
CGGA_1077	4.44041	High	CGGA325		TCGA-OR-A5K2-01A-11R-A29S-07	1.11384	Low	ACC		SAM1c0ecfb3eb63	1.23005	Low	PD1_datBLCAIMvigor
CGGA_1078	4.04498	High	CGGA325		TCGA-OR-A5K3-01A-11R-A29S-07	1.54031	Low	ACC		SAM1c8b086175ca	1.28179	High	PD1_datBLCAIMvigor
CGGA_1079	3.42507	High	CGGA325		TCGA-OR-A5K4-01A-11R-A29S-07	1.52705	Low	ACC		SAM1dda30f1c5be	1.29606	High	PD1_datBLCAIMvigor
CGGA_1081	2.73037	Low	CGGA325		TCGA-OR-A5K5-01A-11R-A29S-07	2.25659	High	ACC		SAM1e9c4d1d39ae	1.54911	High	PD1_datBLCAIMvigor
CGGA_1083	4.00913	High	CGGA325		TCGA-OR-A5K6-01A-11R-A29S-07	1.68353	Low	ACC		SAM1f66db567eb5	1.22213	Low	PD1_datBLCAIMvigor
CGGA_1091	3.15444	High	CGGA325		TCGA-OR-A5K8-01A-11R-A29S-07	1.37711	Low	ACC		SAM1f83ebd6be9b	1.16447	Low	PD1_datBLCAIMvigor
CGGA_1094	4.18811	High	CGGA325		TCGA-OR-A5K9-01A-11R-A29S-07	1.60995	Low	ACC		SAM1fa6bcb7fc48	1.27274	Low	PD1_datBLCAIMvigor
CGGA_1095	2.57457	Low	CGGA325		TCGA-OR-A5KO-01A-11R-A29S-07	2.19402	High	ACC		SAM203dcf14f927	0.961465	Low	PD1_datBLCAIMvigor
CGGA_1099	3.91074	High	CGGA325		TCGA-OR-A5KT-01A-11R-A29S-07	2.0445	High	ACC		SAM2070b416069c	1.42785	High	PD1_datBLCAIMvigor
CGGA_1105	4.1294	High	CGGA325		TCGA-OR-A5KU-01A-11R-A29S-07	1.7624	Low	ACC		SAM23095936e611	1.15805	Low	PD1_datBLCAIMvigor
CGGA_1109	4.19064	High	CGGA325		TCGA-OR-A5KV-01A-11R-A29S-07	2.31912	High	ACC		SAM23aa15d4a0b0	1.38834	High	PD1_datBLCAIMvigor
CGGA_1113	2.91102	Low	CGGA325		TCGA-OR-A5KW-01A-11R-A29S-07	1.83604	Low	ACC		SAM25510f300d79	1.23178	Low	PD1_datBLCAIMvigor
CGGA_1114	4.82672	High	CGGA325		TCGA-OR-A5KX-01A-11R-A29S-07	1.27579	Low	ACC		SAM2570ff4aae6e	1.27236	Low	PD1_datBLCAIMvigor
CGGA_1116	4.12182	High	CGGA325		TCGA-OR-A5KY-01A-11R-A29S-07	1.79619	Low	ACC		SAM26104d5adc89	1.34082	High	PD1_datBLCAIMvigor
CGGA_1118	3.1173	High	CGGA325		TCGA-OR-A5KZ-01A-11R-A29S-07	2.36895	High	ACC		SAM2624229effe8	1.44	High	PD1_datBLCAIMvigor
CGGA_1119	3.18106	High	CGGA325		TCGA-OR-A5L3-01A-11R-A29S-07	0.899493	Low	ACC		SAM27299aed7681	1.19922	Low	PD1_datBLCAIMvigor
CGGA_1124	3.87894	High	CGGA325		TCGA-OR-A5L4-01A-11R-A29S-07	1.48384	Low	ACC		SAM28687037e4ff	1.44849	High	PD1_datBLCAIMvigor
CGGA_1129	4.82589	High	CGGA325		TCGA-OR-A5L5-01A-11R-A29S-07	1.07309	Low	ACC		SAM28e6031ac18b	1.14492	Low	PD1_datBLCAIMvigor
CGGA_1136	4.83713	High	CGGA325		TCGA-OR-A5L6-01A-11R-A29S-07	1.79343	Low	ACC		SAM297c0301e861	1.46629	High	PD1_datBLCAIMvigor
CGGA_1139	2.99041	Low	CGGA325		TCGA-OR-A5L8-01A-11R-A29S-07	2.35566	High	ACC		SAM29da928587ad	1.58072	High	PD1_datBLCAIMvigor
CGGA_1140	2.58587	Low	CGGA325		TCGA-OR-A5L9-01A-11R-A29S-07	0	Low	ACC		SAM2b672f4336c7	1.46222	High	PD1_datBLCAIMvigor
CGGA_1145	3.52672	High	CGGA325		TCGA-OR-A5LA-01A-11R-A29S-07	0.673767	Low	ACC		SAM2bba8cb35e48	1.42074	High	PD1_datBLCAIMvigor
CGGA_1146	3.28993	High	CGGA325		TCGA-OR-A5LB-01A-11R-A29S-07	1.9909	High	ACC		SAM2c9586161ce6	1.32524	High	PD1_datBLCAIMvigor
CGGA_1160	3.96301	High	CGGA325		TCGA-OR-A5LC-01A-11R-A29S-07	1.66658	Low	ACC		SAM2dc3f04e45e9	1.38071	High	PD1_datBLCAIMvigor
CGGA_1170	3.32717	High	CGGA325		TCGA-OR-A5LD-01A-11R-A29S-07	1.4669	Low	ACC		SAM2e7aa8fa0ab3	1.29321	High	PD1_datBLCAIMvigor
CGGA_1171	3.57908	High	CGGA325		TCGA-OR-A5LE-01A-11R-A29S-07	2.36869	High	ACC		SAM2e9ac0b1b250	1.33557	High	PD1_datBLCAIMvigor
CGGA_1175	3.06591	Low	CGGA325		TCGA-OR-A5LG-01A-11R-A29S-07	1.59223	Low	ACC		SAM2eb07dedf07f	1.3379	High	PD1_datBLCAIMvigor
CGGA_1177	4.53696	High	CGGA325		TCGA-OR-A5LH-01A-11R-A29S-07	1.51076	Low	ACC		SAM2f228939632f	1.3677	High	PD1_datBLCAIMvigor
CGGA_1180	5.27021	High	CGGA325		TCGA-OR-A5LJ-01A-11R-A29S-07	2.13828	High	ACC		SAM30b5c6c54cf7	1.09283	Low	PD1_datBLCAIMvigor
CGGA_1188	3.60621	High	CGGA325		TCGA-OR-A5LK-01A-11R-A29S-07	1.94409	High	ACC		SAM30cf07d4874f	0.41447	Low	PD1_datBLCAIMvigor
CGGA_1189	1.44948	Low	CGGA325		TCGA-OR-A5LL-01A-11R-A29S-07	1.27535	Low	ACC		SAM31d9176e11fb	1.38834	High	PD1_datBLCAIMvigor
CGGA_1190	2.82533	Low	CGGA325		TCGA-OR-A5LM-01A-11R-A29S-07	1.80404	Low	ACC		SAM31f41dd0d6ca	0.892704	Low	PD1_datBLCAIMvigor
CGGA_1197	2.22603	Low	CGGA325		TCGA-OR-A5LN-01A-11R-A29S-07	1.94344	High	ACC		SAM3330c03fdf00	0.208421	Low	PD1_datBLCAIMvigor
CGGA_1214	3.0689	Low	CGGA325		TCGA-OR-A5LO-01A-11R-A29S-07	2.03767	High	ACC		SAM34430ef08e5b	1.30717	High	PD1_datBLCAIMvigor
CGGA_1215	4.4241	High	CGGA325		TCGA-OR-A5LP-01A-11R-A29S-07	2.21135	High	ACC		SAM36851bc8b9ae	1.58105	High	PD1_datBLCAIMvigor
CGGA_1216	3.73569	High	CGGA325		TCGA-OR-A5LR-01A-11R-A29S-07	1.61201	Low	ACC		SAM36a9225b0222	0.85434	Low	PD1_datBLCAIMvigor
CGGA_1218	3.87049	High	CGGA325		TCGA-OR-A5LS-01A-11R-A29S-07	2.22946	High	ACC		SAM36d87392593b	1.32483	High	PD1_datBLCAIMvigor
CGGA_1219	3.62461	High	CGGA325		TCGA-OR-A5LT-01A-11R-A29S-07	1.90023	High	ACC		SAM3894ac3956a5	1.27274	Low	PD1_datBLCAIMvigor
CGGA_1224	4.17237	High	CGGA325		TCGA-OU-A5PI-01A-12R-A29S-07	2.06778	High	ACC		SAM39eb94fa504d	1.32483	High	PD1_datBLCAIMvigor
CGGA_1227	3.40611	High	CGGA325		TCGA-P6-A5OF-01A-11R-A29S-07	1.76734	Low	ACC		SAM3a1c9632ff7b	1.14492	Low	PD1_datBLCAIMvigor
CGGA_1231	3.09527	Low	CGGA325		TCGA-P6-A5OG-01A-22R-A29S-07	2.26473	High	ACC		SAM3b1066e5801b	0.17235	Low	PD1_datBLCAIMvigor
CGGA_1234	4.76708	High	CGGA325		TCGA-PA-A5YG-01A-11R-A29S-07	1.73506	Low	ACC		SAM3b15b4c6311d	1.40621	High	PD1_datBLCAIMvigor
CGGA_1237	2.54296	Low	CGGA325		TCGA-PK-A5H8-01A-11R-A29S-07	2.10397	High	ACC		SAM3cb94b0d5297	1.44257	High	PD1_datBLCAIMvigor
CGGA_1240	4.30581	High	CGGA325		TCGA-PK-A5H9-01A-11R-A29S-07	2.39321	High	ACC		SAM3e04eb914f3d	0.75182	Low	PD1_datBLCAIMvigor
CGGA_1246	2.06593	Low	CGGA325		TCGA-PK-A5HA-01A-11R-A29S-07	1.84309	High	ACC		SAM3e8baff50d7a	1.21015	Low	PD1_datBLCAIMvigor
CGGA_1251	3.01393	Low	CGGA325		TCGA-PK-A5HB-01A-11R-A29S-07	2.02275	High	ACC		SAM3ee5dcd894f0	1.25318	Low	PD1_datBLCAIMvigor
CGGA_1258	4.1192	High	CGGA325		TCGA-2F-A9KO-01A-11R-A38B-07	2.14309	High	BLCA		SAM415f36ad349e	1.39912	High	PD1_datBLCAIMvigor
CGGA_1263	2.49389	Low	CGGA325		TCGA-2F-A9KP-01A-11R-A38B-07	1.15194	Low	BLCA		SAM4305ab968b90	1.18785	Low	PD1_datBLCAIMvigor
CGGA_1270	3.41214	High	CGGA325		TCGA-2F-A9KQ-01A-11R-A38B-07	1.53814	Low	BLCA		SAM4501e41e4751	1.22841	Low	PD1_datBLCAIMvigor
CGGA_1271	4.18758	High	CGGA325		TCGA-2F-A9KR-01A-11R-A38B-07	1.38856	Low	BLCA		SAM45c8e6412c66	1.25318	Low	PD1_datBLCAIMvigor
CGGA_1272	3.93946	High	CGGA325		TCGA-2F-A9KT-01A-11R-A38B-07	2.54413	High	BLCA		SAM468a9e1dc821	1.02336	Low	PD1_datBLCAIMvigor
CGGA_1275	4.43627	High	CGGA325		TCGA-2F-A9KW-01A-11R-A38B-07	1.99056	High	BLCA		SAM47fc46c3d6be	1.40833	High	PD1_datBLCAIMvigor
CGGA_1280	3.26559	High	CGGA325		TCGA-4Z-AA7M-01A-11R-A39I-07	1.53379	Low	BLCA		SAM49d48750e294	1.32466	High	PD1_datBLCAIMvigor
CGGA_1281	1.64916	Low	CGGA325		TCGA-4Z-AA7N-01A-11R-A39I-07	1.40734	Low	BLCA		SAM49f9b2e57aa5	1.2297	Low	PD1_datBLCAIMvigor
CGGA_1283	1.54166	Low	CGGA325		TCGA-4Z-AA7O-01A-31R-A39I-07	1.11357	Low	BLCA		SAM4b0175e8db6e	0.836909	Low	PD1_datBLCAIMvigor
CGGA_1284	4.76493	High	CGGA325		TCGA-4Z-AA7Q-01A-11R-A39I-07	1.95912	High	BLCA		SAM4b7ea015fd9e	1.09283	Low	PD1_datBLCAIMvigor
CGGA_1285	3.87465	High	CGGA325		TCGA-4Z-AA7R-01A-11R-A39I-07	1.69559	Low	BLCA		SAM4caabd64e7fd	1.21015	Low	PD1_datBLCAIMvigor
CGGA_1287	2.44195	Low	CGGA325		TCGA-4Z-AA7S-01A-11R-A39I-07	0	Low	BLCA		SAM5234688806a7	1.13323	Low	PD1_datBLCAIMvigor
CGGA_1292	3.37587	High	CGGA325		TCGA-4Z-AA7W-01A-11R-A39I-07	1.62359	Low	BLCA		SAM52500cabdd36	1.28007	High	PD1_datBLCAIMvigor
CGGA_1299	3.76614	High	CGGA325		TCGA-4Z-AA7Y-01A-11R-A39I-07	1.40145	Low	BLCA		SAM52e3fa3ad574	0.208421	Low	PD1_datBLCAIMvigor
CGGA_1301	3.71838	High	CGGA325		TCGA-4Z-AA80-01A-11R-A39I-07	0.90213	Low	BLCA		SAM548551ef782c	1.54789	High	PD1_datBLCAIMvigor
CGGA_1307	3.8606	High	CGGA325		TCGA-4Z-AA81-01A-11R-A39I-07	2.40674	High	BLCA		SAM54e58f1b0230	1.38876	High	PD1_datBLCAIMvigor
CGGA_1313	4.55954	High	CGGA325		TCGA-4Z-AA82-01A-11R-A39I-07	2.7699	High	BLCA		SAM553c3c35b847	0.790716	Low	PD1_datBLCAIMvigor
CGGA_1314	3.80714	High	CGGA325		TCGA-4Z-AA83-01A-11R-A39I-07	1.57292	Low	BLCA		SAM557dde1b9f3e	1.28179	High	PD1_datBLCAIMvigor
CGGA_1320	4.04765	High	CGGA325		TCGA-4Z-AA84-01A-11R-A39I-07	0.828271	Low	BLCA		SAM560f23d6a3ad	1.16032	Low	PD1_datBLCAIMvigor
CGGA_1322	3.01698	Low	CGGA325		TCGA-4Z-AA86-01A-11R-A39I-07	2.98943	High	BLCA		SAM563d6233dfa2	1.20843	Low	PD1_datBLCAIMvigor
CGGA_1324	2.43273	Low	CGGA325		TCGA-4Z-AA87-01A-11R-A39I-07	1.42578	Low	BLCA		SAM568ce160abd9	1.22213	Low	PD1_datBLCAIMvigor
CGGA_1329	4.42363	High	CGGA325		TCGA-4Z-AA89-01A-11R-A39I-07	0.56795	Low	BLCA		SAM572f19794c96	1.3453	High	PD1_datBLCAIMvigor
CGGA_1330	2.22851	Low	CGGA325		TCGA-5N-A9KI-01A-31R-A42T-07	1.78552	High	BLCA		SAM5767dd75d142	1.55724	High	PD1_datBLCAIMvigor
CGGA_1332	2.43976	Low	CGGA325		TCGA-5N-A9KM-01A-11R-A42T-07	1.52846	Low	BLCA		SAM58e7832f4e7d	1.1357	Low	PD1_datBLCAIMvigor
CGGA_1338	4.34084	High	CGGA325		TCGA-BL-A0C8-01A-11R-A10U-07	1.85797	High	BLCA		SAM59f392864f5d	1.41885	High	PD1_datBLCAIMvigor
CGGA_1340	3.11725	High	CGGA325		TCGA-BL-A0C8-01A-11R-A277-07	1.71812	Low	BLCA		SAM59fda9035d1d	1.44085	High	PD1_datBLCAIMvigor
CGGA_1342	2.8919	Low	CGGA325		TCGA-BL-A0C8-01B-04R-A277-07	2.46666	High	BLCA		SAM5a2347c0498a	1.42245	High	PD1_datBLCAIMvigor
CGGA_1343	4.17738	High	CGGA325		TCGA-BL-A13I-01A-11R-A13Y-07	2.76602	High	BLCA		SAM5b57e47fdcb3	1.40027	High	PD1_datBLCAIMvigor
CGGA_1346	4.60442	High	CGGA325		TCGA-BL-A13I-01A-11R-A277-07	3.31141	High	BLCA		SAM5c139c5c1c4f	1.22932	Low	PD1_datBLCAIMvigor
CGGA_1370	1.763	Low	CGGA325		TCGA-BL-A13I-01B-04R-A277-07	2.47792	High	BLCA		SAM5cc2d9036053	1.2297	Low	PD1_datBLCAIMvigor
CGGA_1374	4.49621	High	CGGA325		TCGA-BL-A13J-01A-11R-A10U-07	1.56374	Low	BLCA		SAM5cfa1699bdb7	1.58072	High	PD1_datBLCAIMvigor
CGGA_1375	3.01808	Low	CGGA325		TCGA-BL-A13J-01A-11R-A277-07	2.65384	High	BLCA		SAM5d1dfd5207f5	1.09283	Low	PD1_datBLCAIMvigor
CGGA_1381	2.83579	Low	CGGA325		TCGA-BL-A13J-01B-04R-A277-07	2.07524	High	BLCA		SAM5d989c86255e	1.19922	Low	PD1_datBLCAIMvigor
CGGA_1384	3.50528	High	CGGA325		TCGA-BL-A3JM-01A-12R-A21D-07	1.27105	Low	BLCA		SAM5e3bae090b8c	1.27366	Low	PD1_datBLCAIMvigor
CGGA_1388	3.00085	Low	CGGA325		TCGA-BL-A5ZZ-01A-31R-A30C-07	2.63118	High	BLCA		SAM5fe7a81a39dd	1.252	Low	PD1_datBLCAIMvigor
CGGA_1393	4.41066	High	CGGA325		TCGA-BT-A0S7-01A-11R-A10U-07	2.76322	High	BLCA		SAM6083aac8db99	1.42785	High	PD1_datBLCAIMvigor
CGGA_1394	2.51083	Low	CGGA325		TCGA-BT-A0YX-01A-11R-A10U-07	2.10256	High	BLCA		SAM6157c8f38b72	0.811884	Low	PD1_datBLCAIMvigor
CGGA_1406	3.76741	High	CGGA325		TCGA-BT-A20J-01A-11R-A14Y-07	2.19431	High	BLCA		SAM61b9d4d84c64	1.37576	High	PD1_datBLCAIMvigor
CGGA_1408	2.18139	Low	CGGA325		TCGA-BT-A20N-01A-11R-A14Y-07	0.487943	Low	BLCA		SAM61baf919bb01	0.739074	Low	PD1_datBLCAIMvigor
CGGA_1409	1.78734	Low	CGGA325		TCGA-BT-A20O-01A-21R-A14Y-07	1.81774	High	BLCA		SAM62fb1388c871	1.42074	High	PD1_datBLCAIMvigor
CGGA_1411	3.37953	High	CGGA325		TCGA-BT-A20P-01A-11R-A14Y-07	1.80239	High	BLCA		SAM63405b04ab2d	1.31334	High	PD1_datBLCAIMvigor
CGGA_1412	4.25579	High	CGGA325		TCGA-BT-A20Q-01A-11R-A14Y-07	1.03537	Low	BLCA		SAM63b2189c36d7	1.28179	High	PD1_datBLCAIMvigor
CGGA_1450	1.71776	Low	CGGA325		TCGA-BT-A20R-01A-12R-A16R-07	0.991952	Low	BLCA		SAM65afda25b920	0.636049	Low	PD1_datBLCAIMvigor
CGGA_1460	4.48449	High	CGGA325		TCGA-BT-A20T-01A-11R-A14Y-07	1.87344	High	BLCA		SAM6662f5181f87	1.31561	High	PD1_datBLCAIMvigor
CGGA_1475	2.95179	Low	CGGA325		TCGA-BT-A20U-01A-11R-A14Y-07	1.44024	Low	BLCA		SAM670649e105b5	1.32483	High	PD1_datBLCAIMvigor
CGGA_235	2.90311	Low	CGGA325		TCGA-BT-A20V-01A-11R-A14Y-07	1.98097	High	BLCA		SAM675a12a09c15	1.32466	High	PD1_datBLCAIMvigor
CGGA_236	2.69316	Low	CGGA325		TCGA-BT-A20W-01A-21R-A14Y-07	2.3202	High	BLCA		SAM6780ed436b55	1.32483	High	PD1_datBLCAIMvigor
CGGA_241	1.02025	Low	CGGA325		TCGA-BT-A20X-01A-11R-A16R-07	2.18759	High	BLCA		SAM6792d6e98068	1.09283	Low	PD1_datBLCAIMvigor
CGGA_243	1.45948	Low	CGGA325		TCGA-BT-A2LA-01A-11R-A18C-07	2.24915	High	BLCA		SAM681e4bf7cf85	1.15634	Low	PD1_datBLCAIMvigor
CGGA_245	3.77753	High	CGGA325		TCGA-BT-A2LB-01A-11R-A18C-07	2.2474	High	BLCA		SAM6964a6d7b967	1.20843	Low	PD1_datBLCAIMvigor
CGGA_247	2.14595	Low	CGGA325		TCGA-BT-A2LD-01A-12R-A20F-07	0.839244	Low	BLCA		SAM6cb230f208a8	1.50607	High	PD1_datBLCAIMvigor
CGGA_251	3.32487	High	CGGA325		TCGA-BT-A3PH-01A-11R-A220-07	2.02248	High	BLCA		SAM6cbc10abddb0	1.20093	Low	PD1_datBLCAIMvigor
CGGA_252	3.03006	Low	CGGA325		TCGA-BT-A3PJ-01A-21R-A220-07	2.24873	High	BLCA		SAM6d2ae0c39b96	1.01119	Low	PD1_datBLCAIMvigor
CGGA_254	2.68491	Low	CGGA325		TCGA-BT-A3PK-01A-21R-A220-07	2.58834	High	BLCA		SAM6dd7ad1d797d	1.74423	High	PD1_datBLCAIMvigor
CGGA_256	2.30417	Low	CGGA325		TCGA-BT-A42C-01A-11R-A23N-07	2.66179	High	BLCA		SAM6f2a102a99df	1.3964	High	PD1_datBLCAIMvigor
CGGA_261	2.25399	Low	CGGA325		TCGA-BT-A42E-01A-11R-A23W-07	1.77384	High	BLCA		SAM6ff654a20f98	1.40207	High	PD1_datBLCAIMvigor
CGGA_267	2.14931	Low	CGGA325		TCGA-BT-A42F-01A-11R-A23W-07	1.43664	Low	BLCA		SAM7114d99032ec	1.28007	High	PD1_datBLCAIMvigor
CGGA_269	2.47852	Low	CGGA325		TCGA-C4-A0EZ-01A-21R-A24X-07	1.08666	Low	BLCA		SAM716f54e468f4	1.28403	High	PD1_datBLCAIMvigor
CGGA_272	4.2927	High	CGGA325		TCGA-C4-A0F0-01A-12R-A10U-07	1.41454	Low	BLCA		SAM727c0e92a2a7	0.148197	Low	PD1_datBLCAIMvigor
CGGA_273	2.89616	Low	CGGA325		TCGA-C4-A0F1-01A-11R-A034-07	2.10559	High	BLCA		SAM73663ee4a96e	1.64355	High	PD1_datBLCAIMvigor
CGGA_274	4.46774	High	CGGA325		TCGA-C4-A0F6-01A-11R-A10U-07	0.691434	Low	BLCA		SAM75142fcab9df	1.39446	High	PD1_datBLCAIMvigor
CGGA_276	3.01802	Low	CGGA325		TCGA-C4-A0F7-01A-11R-A084-07	1.86571	High	BLCA		SAM7538ad9ff524	1.08011	Low	PD1_datBLCAIMvigor
CGGA_277	2.54391	Low	CGGA325		TCGA-CF-A1HR-01A-11R-A13Y-07	0.641799	Low	BLCA		SAM753d4bb52dbe	1.30386	High	PD1_datBLCAIMvigor
CGGA_283	3.2111	High	CGGA325		TCGA-CF-A1HS-01A-11R-A13Y-07	1.74592	High	BLCA		SAM75f12d1a55fc	0.705678	Low	PD1_datBLCAIMvigor
CGGA_300	3.06032	Low	CGGA325		TCGA-CF-A27C-01A-11R-A16R-07	1.23772	Low	BLCA		SAM76a431ba6ce1	1.15905	Low	PD1_datBLCAIMvigor
CGGA_309	2.50204	Low	CGGA325		TCGA-CF-A3MF-01A-12R-A21D-07	0.888539	Low	BLCA		SAM771445e92421	0.772529	Low	PD1_datBLCAIMvigor
CGGA_314	2.47152	Low	CGGA325		TCGA-CF-A3MG-01A-11R-A20F-07	0.308486	Low	BLCA		SAM7829a341b9f3	1.32483	High	PD1_datBLCAIMvigor
CGGA_318	4.55053	High	CGGA325		TCGA-CF-A3MH-01A-11R-A20F-07	1.24631	Low	BLCA		SAM7893196e0e89	1.09283	Low	PD1_datBLCAIMvigor
CGGA_323	3.08447	Low	CGGA325		TCGA-CF-A3MI-01A-11R-A20F-07	1.2493	Low	BLCA		SAM7aa01fc49a80	1.61964	High	PD1_datBLCAIMvigor
CGGA_330	1.99226	Low	CGGA325		TCGA-CF-A47S-01A-11R-A23W-07	0.329912	Low	BLCA		SAM7b40007f4aa4	1.14492	Low	PD1_datBLCAIMvigor
CGGA_333	3.63702	High	CGGA325		TCGA-CF-A47T-01A-11R-A23W-07	0.290635	Low	BLCA		SAM7bff231634e9	1.29606	High	PD1_datBLCAIMvigor
CGGA_337	2.83571	Low	CGGA325		TCGA-CF-A47V-01A-11R-A23W-07	1.8364	High	BLCA		SAM7c67b05aa109	1.19922	Low	PD1_datBLCAIMvigor
CGGA_342	3.52858	High	CGGA325		TCGA-CF-A47W-01A-11R-A23W-07	0.913707	Low	BLCA		SAM7d2dfba6cd84	0.98217	Low	PD1_datBLCAIMvigor
CGGA_374	2.4255	Low	CGGA325		TCGA-CF-A47X-01A-31R-A23W-07	1.43469	Low	BLCA		SAM7d7c54623618	1.21282	Low	PD1_datBLCAIMvigor
CGGA_400	2.9246	Low	CGGA325		TCGA-CF-A47Y-01A-11R-A23W-07	1.63354	Low	BLCA		SAM7f0d9cc7f001	0.507515	Low	PD1_datBLCAIMvigor
CGGA_413	3.96628	High	CGGA325		TCGA-CF-A5U8-01A-11R-A28M-07	0.596408	Low	BLCA		SAM7fb6987514a4	0.351878	Low	PD1_datBLCAIMvigor
CGGA_426	3.54451	High	CGGA325		TCGA-CF-A5UA-01A-11R-A28M-07	1.1879	Low	BLCA		SAM7fb7a13c096b	0.266602	Low	PD1_datBLCAIMvigor
CGGA_431	1.87402	Low	CGGA325		TCGA-CF-A7I0-01A-22R-A352-07	1.0706	Low	BLCA		SAM80c6183220e6	1.50108	High	PD1_datBLCAIMvigor
CGGA_446	1.3079	Low	CGGA325		TCGA-CF-A8HX-01A-11R-A36F-07	0.617073	Low	BLCA		SAM81b71522417a	1.18779	Low	PD1_datBLCAIMvigor
CGGA_448	3.96763	High	CGGA325		TCGA-CF-A8HY-01A-11R-A36F-07	1.57157	Low	BLCA		SAM822b226466a1	1.14492	Low	PD1_datBLCAIMvigor
CGGA_458	3.59645	High	CGGA325		TCGA-CF-A9FF-01A-11R-A38B-07	1.36278	Low	BLCA		SAM8533e5e261d6	0.926411	Low	PD1_datBLCAIMvigor
CGGA_479	1.92658	Low	CGGA325		TCGA-CF-A9FL-01A-11R-A38B-07	0.679771	Low	BLCA		SAM85f0a3ac1c45	1.19922	Low	PD1_datBLCAIMvigor
CGGA_483	4.62904	High	CGGA325		TCGA-CF-A9FM-01A-11R-A38B-07	1.8244	High	BLCA		SAM87a8e18eb45b	1.09283	Low	PD1_datBLCAIMvigor
CGGA_485	1.2952	Low	CGGA325		TCGA-CU-A0YN-01A-21R-A10U-07	3.51705	High	BLCA		SAM8884fe446d20	1.32483	High	PD1_datBLCAIMvigor
CGGA_488	3.82413	High	CGGA325		TCGA-CU-A0YO-01A-11R-A10U-07	1.96845	High	BLCA		SAM8a1b0e02ee42	1.09283	Low	PD1_datBLCAIMvigor
CGGA_490	1.39915	Low	CGGA325		TCGA-CU-A0YR-01A-12R-A10U-07	2.86535	High	BLCA		SAM8b4b8b0f9e73	0.576107	Low	PD1_datBLCAIMvigor
CGGA_491	3.07644	Low	CGGA325		TCGA-CU-A3KJ-01A-11R-A21D-07	2.22408	High	BLCA		SAM8e469834acc1	1.38834	High	PD1_datBLCAIMvigor
CGGA_493	2.57111	Low	CGGA325		TCGA-CU-A3QU-01A-11R-A22U-07	1.32185	Low	BLCA		SAM8e8ef2368dfa	1.43122	High	PD1_datBLCAIMvigor
CGGA_494	1.81966	Low	CGGA325		TCGA-CU-A3YL-01A-11R-A22U-07	0.815648	Low	BLCA		SAM8f2275c36e8c	1.28889	High	PD1_datBLCAIMvigor
CGGA_495	5.36014	High	CGGA325		TCGA-CU-A5W6-01A-11R-A28M-07	1.6139	Low	BLCA		SAM91c47b054ffb	1.35516	High	PD1_datBLCAIMvigor
CGGA_499	4.00184	High	CGGA325		TCGA-CU-A72E-01A-12R-A33J-07	1.27749	Low	BLCA		SAM9306c5c92444	1.55724	High	PD1_datBLCAIMvigor
CGGA_501	2.20446	Low	CGGA325		TCGA-DK-A1A3-01A-11R-A13Y-07	1.62394	Low	BLCA		SAM9410b866974a	1.3356	High	PD1_datBLCAIMvigor
CGGA_502	2.59865	Low	CGGA325		TCGA-DK-A1A5-01A-11R-A13Y-07	1.67278	Low	BLCA		SAM943df5cf15df	1.45398	High	PD1_datBLCAIMvigor
CGGA_510	1.40883	Low	CGGA325		TCGA-DK-A1A6-01A-11R-A13Y-07	2.37206	High	BLCA		SAM94859b440b1d	1.32624	High	PD1_datBLCAIMvigor
CGGA_518	1.99986	Low	CGGA325		TCGA-DK-A1A7-01A-11R-A13Y-07	0.621812	Low	BLCA		SAM9539a4f19ebc	1.20843	Low	PD1_datBLCAIMvigor
CGGA_525	4.43145	High	CGGA325		TCGA-DK-A1AA-01A-11R-A13Y-07	0.334577	Low	BLCA		SAM957378bd907f	0.135657	Low	PD1_datBLCAIMvigor
CGGA_541	2.96971	Low	CGGA325		TCGA-DK-A1AB-01A-11R-A13Y-07	2.53237	High	BLCA		SAM961d04c42bd9	1.43122	High	PD1_datBLCAIMvigor
CGGA_543	1.50654	Low	CGGA325		TCGA-DK-A1AC-01A-11R-A13Y-07	2.37101	High	BLCA		SAM9725303dce0c	1.50857	High	PD1_datBLCAIMvigor
CGGA_545	3.70005	High	CGGA325		TCGA-DK-A1AD-01A-11R-A13Y-07	1.77225	High	BLCA		SAM978a587b207e	1.46378	High	PD1_datBLCAIMvigor
CGGA_551	2.01801	Low	CGGA325		TCGA-DK-A1AE-01A-11R-A13Y-07	1.27674	Low	BLCA		SAM97a00e0929fb	1.38834	High	PD1_datBLCAIMvigor
CGGA_560	3.01727	Low	CGGA325		TCGA-DK-A1AF-01A-11R-A13Y-07	2.97368	High	BLCA		SAM99a46b9eec27	1.36209	High	PD1_datBLCAIMvigor
CGGA_564	3.94309	High	CGGA325		TCGA-DK-A1AG-01A-11R-A13Y-07	1.61246	Low	BLCA		SAM9a2cf3c06fb3	1.32483	High	PD1_datBLCAIMvigor
CGGA_565	2.5487	Low	CGGA325		TCGA-DK-A2HX-01A-12R-A18C-07	1.62197	Low	BLCA		SAM9aa6a095a9d6	1.44849	High	PD1_datBLCAIMvigor
CGGA_578	2.34082	Low	CGGA325		TCGA-DK-A2I1-01A-11R-A180-07	1.06071	Low	BLCA		SAM9cafb905b36a	1.26124	Low	PD1_datBLCAIMvigor
CGGA_580	2.46838	Low	CGGA325		TCGA-DK-A2I2-01A-11R-A180-07	2.20037	High	BLCA		SAM9d2494119c05	1.16447	Low	PD1_datBLCAIMvigor
CGGA_591	2.96005	Low	CGGA325		TCGA-DK-A2I4-01A-11R-A21D-07	2.18889	High	BLCA		SAM9daccafc18db	1.25318	Low	PD1_datBLCAIMvigor
CGGA_598	2.64714	Low	CGGA325		TCGA-DK-A2I6-01A-12R-A18C-07	2.10362	High	BLCA		SAM9e11ec6bea80	1.91433	High	PD1_datBLCAIMvigor
CGGA_599	2.23424	Low	CGGA325		TCGA-DK-A3IK-01A-32R-A21D-07	0.664409	Low	BLCA		SAM9fb814c22bdb	1.10638	Low	PD1_datBLCAIMvigor
CGGA_601	2.6808	Low	CGGA325		TCGA-DK-A3IL-01A-11R-A20F-07	2.42646	High	BLCA		SAMa1871f491b02	1.21015	Low	PD1_datBLCAIMvigor
CGGA_603	3.3218	High	CGGA325		TCGA-DK-A3IM-01A-11R-A20F-07	2.51358	High	BLCA		SAMa1e62d323e1d	1.27274	Low	PD1_datBLCAIMvigor
CGGA_604	4.44905	High	CGGA325		TCGA-DK-A3IN-01A-11R-A20F-07	2.59715	High	BLCA		SAMa321770ac31c	1.20734	Low	PD1_datBLCAIMvigor
CGGA_605	3.64564	High	CGGA325		TCGA-DK-A3IQ-01A-31R-A32Y-07	1.72858	Low	BLCA		SAMa424c75831b4	1.25302	Low	PD1_datBLCAIMvigor
CGGA_607	2.77651	Low	CGGA325		TCGA-DK-A3IS-01A-21R-A21D-07	1.32726	Low	BLCA		SAMa535fcdf18a0	1.44368	High	PD1_datBLCAIMvigor
CGGA_616	3.77271	High	CGGA325		TCGA-DK-A3IT-01A-31R-A20F-07	1.64746	Low	BLCA		SAMa90d73f8d891	1.23511	Low	PD1_datBLCAIMvigor
CGGA_624	3.91525	High	CGGA325		TCGA-DK-A3IU-01A-11R-A20F-07	0.7313	Low	BLCA		SAMa913c6139ec8	0.052143	Low	PD1_datBLCAIMvigor
CGGA_630	1.35027	Low	CGGA325		TCGA-DK-A3IV-01A-22R-A21D-07	2.0709	High	BLCA		SAMa9ca8536d2b1	1.10862	Low	PD1_datBLCAIMvigor
CGGA_632	2.395	Low	CGGA325		TCGA-DK-A3WW-01A-22R-A23N-07	2.99189	High	BLCA		SAMaabf4afe4213	1.11601	Low	PD1_datBLCAIMvigor
CGGA_633	2.77478	Low	CGGA325		TCGA-DK-A3WX-01A-22R-A22U-07	3.3665	High	BLCA		SAMaaf505c36f93	1.22157	Low	PD1_datBLCAIMvigor
CGGA_635	2.21566	Low	CGGA325		TCGA-DK-A3WY-01A-11R-A22U-07	1.52469	Low	BLCA		SAMab8052a03398	1.38498	High	PD1_datBLCAIMvigor
CGGA_638	2.50799	Low	CGGA325		TCGA-DK-A3X1-01A-12R-A22U-07	0.530348	Low	BLCA		SAMabc151b01ea3	1.47245	High	PD1_datBLCAIMvigor
CGGA_641	1.72613	Low	CGGA325		TCGA-DK-A3X2-01A-11R-A22U-07	1.17608	Low	BLCA		SAMad83c9c53537	1.50891	High	PD1_datBLCAIMvigor
CGGA_642	1.56052	Low	CGGA325		TCGA-DK-A6AV-01A-12R-A30C-07	1.70329	Low	BLCA		SAMae02629a97f7	1.32453	High	PD1_datBLCAIMvigor
CGGA_643	3.11506	High	CGGA325		TCGA-DK-A6B0-01A-11R-A31N-07	1.24153	Low	BLCA		SAMae1690469964	1.27415	High	PD1_datBLCAIMvigor
CGGA_655	2.2977	Low	CGGA325		TCGA-DK-A6B1-01A-12R-A30C-07	1.26241	Low	BLCA		SAMae4da274eded	1.2599	Low	PD1_datBLCAIMvigor
CGGA_658	4.3605	High	CGGA325		TCGA-DK-A6B2-01A-11R-A30C-07	2.12098	High	BLCA		SAMaec7380f9ab0	1.14492	Low	PD1_datBLCAIMvigor
CGGA_659	3.00045	Low	CGGA325		TCGA-DK-A6B5-01A-11R-A31N-07	2.42394	High	BLCA		SAMaf42c1541269	1.37226	High	PD1_datBLCAIMvigor
CGGA_662	1.94033	Low	CGGA325		TCGA-DK-A6B6-01A-11R-A30C-07	1.23659	Low	BLCA		SAMb0a83e5fbde9	1.41867	High	PD1_datBLCAIMvigor
CGGA_666	2.33522	Low	CGGA325		TCGA-DK-AA6L-01A-11R-A39I-07	2.42664	High	BLCA		SAMb0d11db9aa79	1.38498	High	PD1_datBLCAIMvigor
CGGA_669	1.3325	Low	CGGA325		TCGA-DK-AA6M-01A-11R-A39I-07	2.69664	High	BLCA		SAMb15ac6e4c4ef	1.44849	High	PD1_datBLCAIMvigor
CGGA_671	1.27052	Low	CGGA325		TCGA-DK-AA6P-01A-11R-A39I-07	1.07949	Low	BLCA		SAMb15ad09d6e24	0.445788	Low	PD1_datBLCAIMvigor
CGGA_675	2.08375	Low	CGGA325		TCGA-DK-AA6Q-01A-11R-A39I-07	2.06423	High	BLCA		SAMb2e4a082541a	0	Low	PD1_datBLCAIMvigor
CGGA_676	4.06972	High	CGGA325		TCGA-DK-AA6R-01A-11R-A42T-07	2.66722	High	BLCA		SAMb2f1d0e54ece	1.58072	High	PD1_datBLCAIMvigor
CGGA_678	3.89033	High	CGGA325		TCGA-DK-AA6S-01A-21R-A39I-07	2.04503	High	BLCA		SAMb3c02294aba7	1.15634	Low	PD1_datBLCAIMvigor
CGGA_679	3.33978	High	CGGA325		TCGA-DK-AA6T-01A-11R-A39I-07	1.73579	High	BLCA		SAMb419a8fcbfcd	1.09283	Low	PD1_datBLCAIMvigor
CGGA_680	2.62407	Low	CGGA325		TCGA-DK-AA6U-01A-11R-A39I-07	0.780145	Low	BLCA		SAMb470eb8f04be	1.62076	High	PD1_datBLCAIMvigor
CGGA_681	4.05568	High	CGGA325		TCGA-DK-AA6W-01A-12R-A39I-07	1.08739	Low	BLCA		SAMb4c7a001537d	1.10558	Low	PD1_datBLCAIMvigor
CGGA_685	2.37907	Low	CGGA325		TCGA-DK-AA6X-01A-12R-A42T-07	1.35498	Low	BLCA		SAMb8070b7937e7	1.15805	Low	PD1_datBLCAIMvigor
CGGA_689	1.62212	Low	CGGA325		TCGA-DK-AA71-01A-31R-A39I-07	0.87427	Low	BLCA		SAMb8101c538753	1.718	High	PD1_datBLCAIMvigor
CGGA_694	2.82931	Low	CGGA325		TCGA-DK-AA74-01A-11R-A39I-07	2.16853	High	BLCA		SAMb963dda93cfd	1.19703	Low	PD1_datBLCAIMvigor
CGGA_698	3.38801	High	CGGA325		TCGA-DK-AA75-01A-11R-A39I-07	1.03988	Low	BLCA		SAMba1a34b5a060	1.49137	High	PD1_datBLCAIMvigor
CGGA_700	3.88598	High	CGGA325		TCGA-DK-AA76-01A-11R-A39I-07	1.37548	Low	BLCA		SAMba7176afe070	1.15634	Low	PD1_datBLCAIMvigor
CGGA_704	2.44413	Low	CGGA325		TCGA-DK-AA77-01A-11R-A39I-07	1.65143	Low	BLCA		SAMbc8dc3a7b54e	1.14492	Low	PD1_datBLCAIMvigor
CGGA_710	3.91059	High	CGGA325		TCGA-E5-A2PC-01A-11R-A206-07	2.058	High	BLCA		SAMbcb07ba81cee	1.65844	High	PD1_datBLCAIMvigor
CGGA_715	1.37357	Low	CGGA325		TCGA-E5-A4TZ-01A-11R-A31N-07	1.39535	Low	BLCA		SAMbcbc7957c264	1.15634	Low	PD1_datBLCAIMvigor
CGGA_719	4.8377	High	CGGA325		TCGA-E5-A4U1-01A-11R-A31N-07	2.06375	High	BLCA		SAMbda79f955628	1.64087	High	PD1_datBLCAIMvigor
CGGA_725	1.16656	Low	CGGA325		TCGA-E7-A3X6-01A-12R-A22U-07	1.35049	Low	BLCA		SAMbe83eae4026e	1.21719	Low	PD1_datBLCAIMvigor
CGGA_727	3.97803	High	CGGA325		TCGA-E7-A3Y1-01A-11R-A22U-07	0.775668	Low	BLCA		SAMbf1a3ae828e6	1.11444	Low	PD1_datBLCAIMvigor
CGGA_731	4.3469	High	CGGA325		TCGA-E7-A4IJ-01A-31R-A26T-07	1.42078	Low	BLCA		SAMbfdffb97c446	1.56459	High	PD1_datBLCAIMvigor
CGGA_738	2.00413	Low	CGGA325		TCGA-E7-A4XJ-01A-11R-A26T-07	1.68778	Low	BLCA		SAMc0d625a50eb8	1.41867	High	PD1_datBLCAIMvigor
CGGA_747	2.68752	Low	CGGA325		TCGA-E7-A519-01A-11R-A26T-07	0.596884	Low	BLCA		SAMc0da5d48686d	1.3514	High	PD1_datBLCAIMvigor
CGGA_752	2.03836	Low	CGGA325		TCGA-E7-A541-01A-11R-A26T-07	1.6491	Low	BLCA		SAMc0ef41aa6c8b	1.26102	Low	PD1_datBLCAIMvigor
CGGA_757	2.40378	Low	CGGA325		TCGA-E7-A5KE-01A-11R-A28M-07	1.30141	Low	BLCA		SAMc1251c7bfee2	1.46871	High	PD1_datBLCAIMvigor
CGGA_759	3.40962	High	CGGA325		TCGA-E7-A5KF-01A-11R-A28M-07	1.60732	Low	BLCA		SAMc1b27bc16435	1.48559	High	PD1_datBLCAIMvigor
CGGA_760	1.53211	Low	CGGA325		TCGA-E7-A677-01A-11R-A30C-07	1.29487	Low	BLCA		SAMc2a1820d4e6b	0.442898	Low	PD1_datBLCAIMvigor
CGGA_761	3.61326	High	CGGA325		TCGA-E7-A678-01A-11R-A30C-07	1.41377	Low	BLCA		SAMc57eadb2d82b	1.1357	Low	PD1_datBLCAIMvigor
CGGA_762	2.85044	Low	CGGA325		TCGA-E7-A6MD-01A-41R-A352-07	0.822278	Low	BLCA		SAMc692536a795a	1.16653	Low	PD1_datBLCAIMvigor
CGGA_766	0.970076	Low	CGGA325		TCGA-E7-A6ME-01A-22R-A32O-07	1.7788	High	BLCA		SAMc6eff056c89a	0.644109	Low	PD1_datBLCAIMvigor
CGGA_773	2.42168	Low	CGGA325		TCGA-E7-A6MF-01A-12R-A32O-07	1.51461	Low	BLCA		SAMc919aebc7fdd	0.592918	Low	PD1_datBLCAIMvigor
CGGA_782	3.79312	High	CGGA325		TCGA-E7-A7DU-01A-11R-A32O-07	0.817184	Low	BLCA		SAMcabb6d58ff55	0.802588	Low	PD1_datBLCAIMvigor
CGGA_785	1.17136	Low	CGGA325		TCGA-E7-A7DV-01A-11R-A33J-07	2.18925	High	BLCA		SAMcb132b0cdd2c	0.239367	Low	PD1_datBLCAIMvigor
CGGA_789	4.36479	High	CGGA325		TCGA-E7-A7PW-01A-11R-A352-07	1.55494	Low	BLCA		SAMcc4675f394a1	1.28179	High	PD1_datBLCAIMvigor
CGGA_791	4.21608	High	CGGA325		TCGA-E7-A7XN-01A-11R-A352-07	2.46342	High	BLCA		SAMcc7a42d87e9c	1.55724	High	PD1_datBLCAIMvigor
CGGA_796	3.33102	High	CGGA325		TCGA-E7-A85H-01A-11R-A352-07	1.11384	Low	BLCA		SAMce39dd79b441	1.25944	Low	PD1_datBLCAIMvigor
CGGA_802	4.17559	High	CGGA325		TCGA-E7-A8O7-01A-11R-A36F-07	3.08718	High	BLCA		SAMcf018fee2acd	1.27274	Low	PD1_datBLCAIMvigor
CGGA_804	3.34325	High	CGGA325		TCGA-E7-A8O8-01A-11R-A36F-07	0.57026	Low	BLCA		SAMd027124354ce	1.44085	High	PD1_datBLCAIMvigor
CGGA_807	2.58252	Low	CGGA325		TCGA-E7-A97P-01A-11R-A38B-07	2.62163	High	BLCA		SAMd135d5867fe3	1.42785	High	PD1_datBLCAIMvigor
CGGA_808	3.54994	High	CGGA325		TCGA-FD-A3B3-01A-12R-A206-07	1.89478	High	BLCA		SAMd1bd63734394	1.21574	Low	PD1_datBLCAIMvigor
CGGA_812	2.9415	Low	CGGA325		TCGA-FD-A3B4-01A-12R-A206-07	2.66003	High	BLCA		SAMd215b503f99a	1.27366	Low	PD1_datBLCAIMvigor
CGGA_815	3.82447	High	CGGA325		TCGA-FD-A3B5-01A-11R-A20F-07	2.83831	High	BLCA		SAMd2492b2a31bb	1.50891	High	PD1_datBLCAIMvigor
CGGA_818	3.03521	Low	CGGA325		TCGA-FD-A3B6-01A-21R-A20F-07	3.76891	High	BLCA		SAMd35318127278	1.43351	High	PD1_datBLCAIMvigor
CGGA_822	1.89557	Low	CGGA325		TCGA-FD-A3B7-01A-31R-A20F-07	1.99452	High	BLCA		SAMd3601288319e	1.2534	Low	PD1_datBLCAIMvigor
CGGA_834	3.02229	Low	CGGA325		TCGA-FD-A3B8-01A-31R-A20F-07	1.42883	Low	BLCA		SAMd3bd67996035	0.0299926	Low	PD1_datBLCAIMvigor
CGGA_835	1.10611	Low	CGGA325		TCGA-FD-A3N5-01A-11R-A21D-07	2.33037	High	BLCA		SAMd43f8933066b	1.32048	High	PD1_datBLCAIMvigor
CGGA_837	3.6094	High	CGGA325		TCGA-FD-A3N6-01A-11R-A21D-07	1.91052	High	BLCA		SAMd4c0837b0997	1.38818	High	PD1_datBLCAIMvigor
CGGA_838	1.48191	Low	CGGA325		TCGA-FD-A3NA-01A-11R-A21D-07	2.91974	High	BLCA		SAMd636e3461955	1.46096	High	PD1_datBLCAIMvigor
CGGA_842	3.89611	High	CGGA325		TCGA-FD-A3SJ-01A-12R-A22U-07	1.34409	Low	BLCA		SAMd697ba701077	1.44849	High	PD1_datBLCAIMvigor
CGGA_843	1.3994	Low	CGGA325		TCGA-FD-A3SL-01A-21R-A22U-07	1.85314	High	BLCA		SAMd7d57ee3a863	1.64087	High	PD1_datBLCAIMvigor
CGGA_848	3.89125	High	CGGA325		TCGA-FD-A3SM-01A-11R-A22U-07	0.627534	Low	BLCA		SAMd86389d0d768	1.18779	Low	PD1_datBLCAIMvigor
CGGA_850	2.87329	Low	CGGA325		TCGA-FD-A3SN-01A-12R-A22U-07	2.15463	High	BLCA		SAMd98bac0a070f	1.43933	High	PD1_datBLCAIMvigor
CGGA_856	2.06573	Low	CGGA325		TCGA-FD-A3SO-01A-11R-A22U-07	2.7367	High	BLCA		SAMda4d892fddc8	0.755543	Low	PD1_datBLCAIMvigor
CGGA_858	2.07487	Low	CGGA325		TCGA-FD-A3SP-01A-31R-A22U-07	2.41933	High	BLCA		SAMdab9ca8fb5de	1.61312	High	PD1_datBLCAIMvigor
CGGA_859	4.5804	High	CGGA325		TCGA-FD-A3SQ-01A-21R-A22U-07	2.74819	High	BLCA		SAMdad5c29dc105	1.2297	Low	PD1_datBLCAIMvigor
CGGA_864	1.90338	Low	CGGA325		TCGA-FD-A3SR-01A-11R-A22U-07	2.10278	High	BLCA		SAMdb3f50c9129c	1.5142	High	PD1_datBLCAIMvigor
CGGA_871	2.12982	Low	CGGA325		TCGA-FD-A3SS-01A-12R-A22U-07	1.19616	Low	BLCA		SAMdcae54fcd7fa	1.67526	High	PD1_datBLCAIMvigor
CGGA_876	4.66542	High	CGGA325		TCGA-FD-A43N-01A-11R-A23W-07	1.94428	High	BLCA		SAMdee1011782cd	0.69097	Low	PD1_datBLCAIMvigor
CGGA_878	3.25856	High	CGGA325		TCGA-FD-A43P-01A-31R-A23W-07	1.86204	High	BLCA		SAMdf3e42c8672a	1.27274	Low	PD1_datBLCAIMvigor
CGGA_884	3.1004	Low	CGGA325		TCGA-FD-A43S-01A-21R-A23W-07	0.64822	Low	BLCA		SAMe07c4560772d	1.32524	High	PD1_datBLCAIMvigor
CGGA_892	1.61427	Low	CGGA325		TCGA-FD-A43U-01A-11R-A23W-07	1.50503	Low	BLCA		SAMe0c49ea0df5d	1.38834	High	PD1_datBLCAIMvigor
CGGA_893	1.79472	Low	CGGA325		TCGA-FD-A43X-01A-11R-A23W-07	0.642781	Low	BLCA		SAMe1eb5d988760	1.29381	High	PD1_datBLCAIMvigor
CGGA_898	2.10606	Low	CGGA325		TCGA-FD-A43Y-01A-21R-A26T-07	1.92142	High	BLCA		SAMe3210d3632b4	1.28179	High	PD1_datBLCAIMvigor
CGGA_899	3.34691	High	CGGA325		TCGA-FD-A5BR-01A-11R-A26T-07	2.73847	High	BLCA		SAMe3d4266775a9	1.59016	High	PD1_datBLCAIMvigor
CGGA_902	3.42399	High	CGGA325		TCGA-FD-A5BS-01A-21R-A26T-07	2.10618	High	BLCA		SAMe41b1e773582	1.32483	High	PD1_datBLCAIMvigor
CGGA_904	3.13891	High	CGGA325		TCGA-FD-A5BT-01A-11R-A26T-07	1.90474	High	BLCA		SAMe50d15fde368	1.19539	Low	PD1_datBLCAIMvigor
CGGA_905	2.59206	Low	CGGA325		TCGA-FD-A5BU-01A-31R-A26T-07	1.75293	High	BLCA		SAMe56c96c51190	1.30386	High	PD1_datBLCAIMvigor
CGGA_908	2.78036	Low	CGGA325		TCGA-FD-A5BV-01A-11R-A26T-07	1.26619	Low	BLCA		SAMe5bc41772bc9	1.21015	Low	PD1_datBLCAIMvigor
CGGA_909	2.86073	Low	CGGA325		TCGA-FD-A5BX-01A-11R-A26T-07	0.646956	Low	BLCA		SAMe712352fb82a	1.33609	High	PD1_datBLCAIMvigor
CGGA_D02	4.07175	High	CGGA325		TCGA-FD-A5BY-01A-31R-A28M-07	1.91906	High	BLCA		SAMe7bcab05402e	1.50515	High	PD1_datBLCAIMvigor
CGGA_D03	4.13219	High	CGGA325		TCGA-FD-A5BZ-01A-11R-A28M-07	1.46963	Low	BLCA		SAMe7bf6c015192	1.44849	High	PD1_datBLCAIMvigor
CGGA_D04	2.77385	Low	CGGA325		TCGA-FD-A5C0-01A-11R-A28M-07	2.17035	High	BLCA		SAMe7e4f7c076a7	1.53659	High	PD1_datBLCAIMvigor
CGGA_D07	1.85218	Low	CGGA325		TCGA-FD-A5C1-01A-11R-A28M-07	2.41875	High	BLCA		SAMe9475f77504b	1.36421	High	PD1_datBLCAIMvigor
CGGA_D09	3.73813	High	CGGA325		TCGA-FD-A62N-01A-11R-A30C-07	1.6168	Low	BLCA		SAMe94c30c30616	1.55195	High	PD1_datBLCAIMvigor
CGGA_D11	3.95773	High	CGGA325		TCGA-FD-A62O-01A-11R-A30C-07	1.1634	Low	BLCA		SAMe97af0feefdf	1.50908	High	PD1_datBLCAIMvigor
CGGA_D15	2.50539	Low	CGGA325		TCGA-FD-A62P-01A-32R-A30C-07	2.75294	High	BLCA		SAMe9ae8beb82fa	1.44849	High	PD1_datBLCAIMvigor
CGGA_D16	4.35652	High	CGGA325		TCGA-FD-A62S-01A-11R-A30C-07	2.37328	High	BLCA		SAMeaa477a5384b	1.53868	High	PD1_datBLCAIMvigor
CGGA_D20	2.70137	Low	CGGA325		TCGA-FD-A6TA-01A-12R-A33J-07	2.18469	High	BLCA		SAMeb29625f76a5	1.25944	Low	PD1_datBLCAIMvigor
CGGA_D21	3.9326	High	CGGA325		TCGA-FD-A6TB-01A-12R-A33J-07	1.27355	Low	BLCA		SAMeb587a68006b	1.42772	High	PD1_datBLCAIMvigor
CGGA_D24	3.32758	High	CGGA325		TCGA-FD-A6TC-01A-21R-A33J-07	2.52698	High	BLCA		SAMee3844cc0b9f	0.771642	Low	PD1_datBLCAIMvigor
CGGA_D26	4.66393	High	CGGA325		TCGA-FD-A6TD-01A-51R-A33J-07	2.88598	High	BLCA		SAMef0e3d2415fd	0.0320996	Low	PD1_datBLCAIMvigor
CGGA_D27	2.81894	Low	CGGA325		TCGA-FD-A6TE-01A-12R-A33J-07	3.16745	High	BLCA		SAMeff2ce356ccb	1.15634	Low	PD1_datBLCAIMvigor
CGGA_D29	1.96194	Low	CGGA325		TCGA-FD-A6TF-01A-52R-A32O-07	1.5586	Low	BLCA		SAMf20b827dca51	0.280258	Low	PD1_datBLCAIMvigor
CGGA_D30	2.35978	Low	CGGA325		TCGA-FD-A6TG-01A-11R-A32O-07	1.98378	High	BLCA		SAMf275eb859a39	1.26729	Low	PD1_datBLCAIMvigor
CGGA_D32	4.01277	High	CGGA325		TCGA-FD-A6TH-01A-11R-A32O-07	1.97741	High	BLCA		SAMf28c01545593	1.14492	Low	PD1_datBLCAIMvigor
CGGA_D33	3.60659	High	CGGA325		TCGA-FD-A6TI-01A-11R-A32O-07	1.739	High	BLCA		SAMf2aae1443f67	1.27366	Low	PD1_datBLCAIMvigor
CGGA_D34	3.60295	High	CGGA325		TCGA-FD-A6TK-01A-42R-A33J-07	3.0793	High	BLCA		SAMf3a9bce50099	1.56672	High	PD1_datBLCAIMvigor
CGGA_D35	4.37431	High	CGGA325		TCGA-FJ-A3Z7-01A-12R-A23N-07	1.54353	Low	BLCA		SAMf82bbdc267c8	1.15634	Low	PD1_datBLCAIMvigor
CGGA_D36	4.43739	High	CGGA325		TCGA-FJ-A3Z9-01A-11R-A26T-07	1.07894	Low	BLCA		SAMfb7aec7cb0e2	1.18372	Low	PD1_datBLCAIMvigor
CGGA_D37	3.41701	High	CGGA325		TCGA-FJ-A3ZE-01A-11R-A23N-07	2.37901	High	BLCA		SAMfd947610629d	1.19161	Low	PD1_datBLCAIMvigor
CGGA_D38	2.48709	Low	CGGA325		TCGA-FJ-A3ZF-01A-11R-A23N-07	1.323	Low	BLCA		SAMfed609955db9	1.20843	Low	PD1_datBLCAIMvigor
CGGA_D40	2.15206	Low	CGGA325		TCGA-FJ-A871-01A-11R-A352-07	1.86079	High	BLCA		SAMffa5c7cad0e5	1.32751	High	PD1_datBLCAIMvigor
CGGA_D44	3.79076	High	CGGA325		TCGA-FT-A3EE-01A-11R-A206-07	2.86537	High	BLCA		SRR8281218	0.491216	Low	PD1_datGBM
CGGA_D45	2.83839	Low	CGGA325		TCGA-FT-A61P-01A-11R-A30C-07	2.50726	High	BLCA		SRR8281219	0.504502	Low	PD1_datGBM
CGGA_D46	3.33685	High	CGGA325		TCGA-G2-A2EC-01A-11R-A180-07	1.42939	Low	BLCA		SRR8281220	0.606681	Low	PD1_datGBM
CGGA_D47	3.15755	High	CGGA325		TCGA-G2-A2EF-01A-12R-A18C-07	1.8525	High	BLCA		SRR8281221	0.65024	High	PD1_datGBM
CGGA_D48	2.46095	Low	CGGA325		TCGA-G2-A2EJ-01A-11R-A180-07	2.52885	High	BLCA		SRR8281222	0.566823	Low	PD1_datGBM
CGGA_D51	4.61507	High	CGGA325		TCGA-G2-A2EK-01A-22R-A18C-07	1.37042	Low	BLCA		SRR8281223	0	Low	PD1_datGBM
CGGA_D52	1.69841	Low	CGGA325		TCGA-G2-A2EL-01A-12R-A18C-07	1.77902	High	BLCA		SRR8281224	0.239509	Low	PD1_datGBM
CGGA_D56	3.57701	High	CGGA325		TCGA-G2-A2EO-01A-11R-A180-07	2.29047	High	BLCA		SRR8281225	0.47846	Low	PD1_datGBM
CGGA_D57	3.9454	High	CGGA325		TCGA-G2-A2ES-01A-11R-A180-07	2.40793	High	BLCA		SRR8281226	0.863584	High	PD1_datGBM
CGGA_D58	2.29424	Low	CGGA325		TCGA-G2-A3IB-01A-11R-A20F-07	2.02384	High	BLCA		SRR8281227	0.481482	Low	PD1_datGBM
CGGA_J023	2.21485	Low	CGGA325		TCGA-G2-A3IE-01A-11R-A20F-07	0.579693	Low	BLCA		SRR8281228	0.670195	High	PD1_datGBM
CGGA_J024	3.45202	High	CGGA325		TCGA-G2-A3VY-01A-11R-A22U-07	1.02324	Low	BLCA		SRR8281229	0.619294	High	PD1_datGBM
CGGA_J030	1.83463	Low	CGGA325		TCGA-G2-AA3B-01A-11R-A39I-07	0.244532	Low	BLCA		SRR8281230	0.83978	High	PD1_datGBM
CGGA_J042	3.48509	High	CGGA325		TCGA-G2-AA3C-01A-21R-A39I-07	1.31033	Low	BLCA		SRR8281231	0.680424	High	PD1_datGBM
CGGA_J130	2.65689	Low	CGGA325		TCGA-G2-AA3D-01A-11R-A39I-07	1.21133	Low	BLCA		SRR8281232	0.667629	High	PD1_datGBM
CGGA_1002	2.88215	Low	CGGA693		TCGA-G2-AA3F-01A-12R-A42T-07	0.522225	Low	BLCA		SRR8281233	0.627346	High	PD1_datGBM
CGGA_1003	1.51613	Low	CGGA693		TCGA-GC-A3BM-01A-11R-A22U-07	1.59853	Low	BLCA		SRR8281234	0.836417	High	PD1_datGBM
CGGA_1010	3.0577	Low	CGGA693		TCGA-GC-A3I6-01A-11R-A20F-07	2.88812	High	BLCA		SRR8281235	0.731514	High	PD1_datGBM
CGGA_1012	2.88093	Low	CGGA693		TCGA-GC-A3OO-01A-11R-A22U-07	2.26641	High	BLCA		SRR8281236	0.723463	High	PD1_datGBM
CGGA_1014	3.54794	High	CGGA693		TCGA-GC-A3RB-01A-12R-A220-07	1.68513	Low	BLCA		SRR8281237	0.607201	Low	PD1_datGBM
CGGA_1017	3.44931	High	CGGA693		TCGA-GC-A3RC-01A-11R-A22U-07	2.10279	High	BLCA		SRR8281238	0.7201	High	PD1_datGBM
CGGA_1018	1.74366	Low	CGGA693		TCGA-GC-A3RD-01A-12R-A22U-07	0.985144	Low	BLCA		SRR8281239	0.607864	High	PD1_datGBM
CGGA_103	2.84994	Low	CGGA693		TCGA-GC-A3WC-01A-31R-A22U-07	1.72308	Low	BLCA		SRR8281240	0.61717	High	PD1_datGBM
CGGA_1030	2.50906	Low	CGGA693		TCGA-GC-A3YS-01A-11R-A23N-07	2.72381	High	BLCA		SRR8281241	0.594406	Low	PD1_datGBM
CGGA_1032	3.9002	High	CGGA693		TCGA-GC-A4ZW-01A-11R-A26T-07	2.00789	High	BLCA		SRR8281242	0.47846	Low	PD1_datGBM
CGGA_1033	1.77061	Low	CGGA693		TCGA-GD-A2C5-01A-12R-A180-07	0.827684	Low	BLCA		SRR8281243	0.710391	High	PD1_datGBM
CGGA_1036	4.71872	High	CGGA693		TCGA-GD-A3OP-01A-21R-A220-07	1.33611	Low	BLCA		SRR8281244	0.44999	Low	PD1_datGBM
CGGA_1037	1.42524	Low	CGGA693		TCGA-GD-A3OQ-01A-32R-A220-07	2.87068	High	BLCA		SRR8281245	0.470794	Low	PD1_datGBM
CGGA_1041	3.23384	High	CGGA693		TCGA-GD-A3OS-01A-12R-A220-07	3.23355	High	BLCA		SRR8281246	0.65024	High	PD1_datGBM
CGGA_1048	4.47191	High	CGGA693		TCGA-GD-A6C6-01A-21R-A31N-07	1.18902	Low	BLCA		SRR8281247	0.534255	Low	PD1_datGBM
CGGA_1051	1.94565	Low	CGGA693		TCGA-GU-A42P-01A-11R-A23W-07	0.596115	Low	BLCA		SRR8281248	0.680752	High	PD1_datGBM
CGGA_1055	3.31227	High	CGGA693		TCGA-GU-A42Q-01A-11R-A23W-07	1.45717	Low	BLCA		SRR8281249	0.607201	Low	PD1_datGBM
CGGA_1057	1.8533	Low	CGGA693		TCGA-GU-A42R-01A-11R-A23N-07	1.36449	Low	BLCA		SRR8281250	0.47846	Low	PD1_datGBM
CGGA_1058	3.20684	High	CGGA693		TCGA-GU-A762-01A-11R-A33J-07	1.88047	High	BLCA		SRR8281251	0.607201	Low	PD1_datGBM
CGGA_106	2.57016	Low	CGGA693		TCGA-GU-A763-01A-11R-A32O-07	1.28352	Low	BLCA		SRR3184279	0.913989	High	PD1_datMelanomaGSE78220
CGGA_1065	2.30189	Low	CGGA693		TCGA-GU-A764-01A-11R-A352-07	2.76876	High	BLCA		SRR3184280	0.873333	Low	PD1_datMelanomaGSE78220
CGGA_1066	3.97762	High	CGGA693		TCGA-GU-A766-01A-11R-A32O-07	2.13116	High	BLCA		SRR3184281	0.873333	Low	PD1_datMelanomaGSE78220
CGGA_107	3.98582	High	CGGA693		TCGA-GU-A767-01A-11R-A32O-07	0.522392	Low	BLCA		SRR3184282	0.873333	Low	PD1_datMelanomaGSE78220
CGGA_1075	3.31746	High	CGGA693		TCGA-GU-AATO-01A-11R-A39I-07	1.40738	Low	BLCA		SRR3184283	1.01007	High	PD1_datMelanomaGSE78220
CGGA_108	4.4076	High	CGGA693		TCGA-GU-AATP-01A-11R-A39I-07	1.44667	Low	BLCA		SRR3184284	0.820863	Low	PD1_datMelanomaGSE78220
CGGA_1086	4.0972	High	CGGA693		TCGA-GU-AATQ-01A-11R-A39I-07	0.481521	Low	BLCA		SRR3184286	0.866716	Low	PD1_datMelanomaGSE78220
CGGA_1087	1.68229	Low	CGGA693		TCGA-GV-A3JV-01A-11R-A220-07	1.33975	Low	BLCA		SRR3184287	1.01007	High	PD1_datMelanomaGSE78220
CGGA_1097	3.55414	High	CGGA693		TCGA-GV-A3JW-01A-11R-A20F-07	0.934443	Low	BLCA		SRR3184288	1.33634	High	PD1_datMelanomaGSE78220
CGGA_1100	2.8152	Low	CGGA693		TCGA-GV-A3JX-01A-11R-A20F-07	1.65254	Low	BLCA		SRR3184289	1.30303	High	PD1_datMelanomaGSE78220
CGGA_1101	4.20422	High	CGGA693		TCGA-GV-A3JZ-01A-11R-A21D-07	1.26802	Low	BLCA		SRR3184290	0.873333	Low	PD1_datMelanomaGSE78220
CGGA_1103	4.49487	High	CGGA693		TCGA-GV-A3QF-01A-31R-A22U-07	1.74438	High	BLCA		SRR3184291	0.873333	Low	PD1_datMelanomaGSE78220
CGGA_1106	4.74052	High	CGGA693		TCGA-GV-A3QH-01A-11R-A220-07	1.30525	Low	BLCA		SRR3184292	1.03087	High	PD1_datMelanomaGSE78220
CGGA_1108	3.81631	High	CGGA693		TCGA-GV-A3QI-01A-11R-A220-07	1.2212	Low	BLCA		SRR3184293	0.834148	Low	PD1_datMelanomaGSE78220
CGGA_1111	3.27618	High	CGGA693		TCGA-GV-A3QK-01B-11R-A23N-07	2.5363	High	BLCA		SRR3184294	0.573334	Low	PD1_datMelanomaGSE78220
CGGA_112	2.36655	Low	CGGA693		TCGA-GV-A40E-01A-12R-A23N-07	3.05509	High	BLCA		SRR3184295	0.810883	Low	PD1_datMelanomaGSE78220
CGGA_1120	2.28303	Low	CGGA693		TCGA-GV-A40G-01A-11R-A23N-07	1.2552	Low	BLCA		SRR3184296	0.946556	High	PD1_datMelanomaGSE78220
CGGA_1121	2.22147	Low	CGGA693		TCGA-GV-A6ZA-01A-12R-A33J-07	1.78913	High	BLCA		SRR3184297	0.820863	Low	PD1_datMelanomaGSE78220
CGGA_1126	2.9139	Low	CGGA693		TCGA-H4-A2HO-01A-11R-A180-07	2.29614	High	BLCA		SRR3184298	1.06287	High	PD1_datMelanomaGSE78220
CGGA_1127	1.67902	Low	CGGA693		TCGA-H4-A2HQ-01A-11R-A180-07	1.56935	Low	BLCA		SRR3184299	1.02653	High	PD1_datMelanomaGSE78220
CGGA_1130	3.1858	High	CGGA693		TCGA-HQ-A2OE-01A-11R-A206-07	1.16559	Low	BLCA		SRR3184300	0.834148	Low	PD1_datMelanomaGSE78220
CGGA_1131	2.74243	Low	CGGA693		TCGA-HQ-A2OF-01A-11R-A26T-07	0.850695	Low	BLCA		SRR3184301	1.12302	High	PD1_datMelanomaGSE78220
CGGA_1132	2.60433	Low	CGGA693		TCGA-HQ-A5ND-01A-11R-A26T-07	0.772681	Low	BLCA		SRR3184302	0.96736	High	PD1_datMelanomaGSE78220
CGGA_1134	4.42394	High	CGGA693		TCGA-HQ-A5NE-01A-12R-A28M-07	2.92243	High	BLCA		SRR3184303	1.31876	High	PD1_datMelanomaGSE78220
CGGA_1135	4.40869	High	CGGA693		TCGA-K4-A3WS-01A-11R-A22U-07	2.00979	High	BLCA		SRR3184304	0.820863	Low	PD1_datMelanomaGSE78220
CGGA_1137	3.35092	High	CGGA693		TCGA-K4-A3WU-01B-11R-A23N-07	0.793875	Low	BLCA		SRR3184305	1.06287	High	PD1_datMelanomaGSE78220
CGGA_1138	3.65912	High	CGGA693		TCGA-K4-A3WV-01A-11R-A22U-07	1.07265	Low	BLCA		SRR3184306	0	Low	PD1_datMelanomaGSE78220
CGGA_1141	2.786	Low	CGGA693		TCGA-K4-A4AB-01B-12R-A28M-07	2.38427	High	BLCA		SRR5088813	1.66558	High	PD1_datMelanomaGSE91061
CGGA_1142	3.48112	High	CGGA693		TCGA-K4-A4AC-01A-21R-A26T-07	1.46899	Low	BLCA		SRR5088814	1.57338	Low	PD1_datMelanomaGSE91061
CGGA_1144	1.357	Low	CGGA693		TCGA-K4-A54R-01A-11R-A26T-07	2.14623	High	BLCA		SRR5088815	1.69466	High	PD1_datMelanomaGSE91061
CGGA_1147	2.51024	Low	CGGA693		TCGA-K4-A5RH-01A-11R-A30C-07	2.0267	High	BLCA		SRR5088816	1.73105	High	PD1_datMelanomaGSE91061
CGGA_1148	3.94046	High	CGGA693		TCGA-K4-A5RI-01A-11R-A28M-07	1.28264	Low	BLCA		SRR5088819	1.54734	Low	PD1_datMelanomaGSE91061
CGGA_1152	3.14875	High	CGGA693		TCGA-K4-A5RJ-01A-11R-A28M-07	2.31506	High	BLCA		SRR5088820	1.83186	High	PD1_datMelanomaGSE91061
CGGA_1154	3.71171	High	CGGA693		TCGA-K4-A6FZ-01A-11R-A31N-07	3.17943	High	BLCA		SRR5088821	1.7717	High	PD1_datMelanomaGSE91061
CGGA_1155	2.54855	Low	CGGA693		TCGA-K4-A6MB-01A-11R-A31N-07	2.5436	High	BLCA		SRR5088822	1.88802	High	PD1_datMelanomaGSE91061
CGGA_1156	3.55702	High	CGGA693		TCGA-K4-A83P-01A-11R-A352-07	1.37958	Low	BLCA		SRR5088823	1.88802	High	PD1_datMelanomaGSE91061
CGGA_1157	1.8538	Low	CGGA693		TCGA-K4-AAQO-01A-11R-A38B-07	2.62352	High	BLCA		SRR5088824	1.90899	High	PD1_datMelanomaGSE91061
CGGA_1158	2.22892	Low	CGGA693		TCGA-KQ-A41N-01A-11R-A33J-07	1.12883	Low	BLCA		SRR5088825	1.76811	High	PD1_datMelanomaGSE91061
CGGA_1159	1.63075	Low	CGGA693		TCGA-KQ-A41O-01A-12R-A352-07	0.763727	Low	BLCA		SRR5088826	1.84498	High	PD1_datMelanomaGSE91061
CGGA_1161	1.20035	Low	CGGA693		TCGA-KQ-A41P-01A-12R-A33J-07	1.31581	Low	BLCA		SRR5088829	1.65544	Low	PD1_datMelanomaGSE91061
CGGA_1162	2.45452	Low	CGGA693		TCGA-KQ-A41Q-01A-11R-A33J-07	1.92751	High	BLCA		SRR5088830	1.65544	Low	PD1_datMelanomaGSE91061
CGGA_1164	2.41949	Low	CGGA693		TCGA-KQ-A41R-01A-21R-A352-07	0.843298	Low	BLCA		SRR5088831	1.71896	High	PD1_datMelanomaGSE91061
CGGA_1169	2.29359	Low	CGGA693		TCGA-KQ-A41S-01A-12R-A33J-07	1.75651	High	BLCA		SRR5088832	1.6593	High	PD1_datMelanomaGSE91061
CGGA_1172	4.1068	High	CGGA693		TCGA-LC-A66R-01A-41R-A30C-07	2.06978	High	BLCA		SRR5088833	1.65544	Low	PD1_datMelanomaGSE91061
CGGA_1178	3.28689	High	CGGA693		TCGA-LT-A5Z6-01A-11R-A28M-07	1.18637	Low	BLCA		SRR5088834	0.669554	Low	PD1_datMelanomaGSE91061
CGGA_1181	2.34713	Low	CGGA693		TCGA-LT-A8JT-01A-11R-A36F-07	0.669925	Low	BLCA		SRR5088835	0.485848	Low	PD1_datMelanomaGSE91061
CGGA_1183	2.47747	Low	CGGA693		TCGA-MV-A51V-01A-11R-A26T-07	1.16549	Low	BLCA		SRR5088836	1.92907	High	PD1_datMelanomaGSE91061
CGGA_1184	2.1187	Low	CGGA693		TCGA-PQ-A6FI-01A-11R-A31N-07	1.82224	High	BLCA		SRR5088837	1.70659	High	PD1_datMelanomaGSE91061
CGGA_1185	3.07267	Low	CGGA693		TCGA-PQ-A6FN-01A-11R-A31N-07	1.65777	Low	BLCA		SRR5088838	1.71896	High	PD1_datMelanomaGSE91061
CGGA_1191	2.57073	Low	CGGA693		TCGA-R3-A69X-01A-22R-A30C-07	2.34148	High	BLCA		SRR5088839	1.60297	Low	PD1_datMelanomaGSE91061
CGGA_1192	3.45394	High	CGGA693		TCGA-S5-A6DX-01A-11R-A31N-07	1.85088	High	BLCA		SRR5088840	1.61257	Low	PD1_datMelanomaGSE91061
CGGA_1195	2.32027	Low	CGGA693		TCGA-S5-AA26-01A-11R-A38B-07	1.76096	High	BLCA		SRR5088841	1.65544	Low	PD1_datMelanomaGSE91061
CGGA_1198	1.26385	Low	CGGA693		TCGA-SY-A9G0-01A-12R-A38B-07	1.74321	High	BLCA		SRR5088842	1.83555	High	PD1_datMelanomaGSE91061
CGGA_120	3.74297	High	CGGA693		TCGA-SY-A9G5-01A-11R-A38B-07	2.82328	High	BLCA		SRR5088843	1.84884	High	PD1_datMelanomaGSE91061
CGGA_1204	2.0916	Low	CGGA693		TCGA-UY-A78K-01A-11R-A33J-07	2.03784	High	BLCA		SRR5088845	1.91713	High	PD1_datMelanomaGSE91061
CGGA_1205	3.77626	High	CGGA693		TCGA-UY-A78L-01A-12R-A33J-07	1.48392	Low	BLCA		SRR5088846	0.893311	Low	PD1_datMelanomaGSE91061
CGGA_1207	2.03467	Low	CGGA693		TCGA-UY-A78M-01A-21R-A352-07	1.4237	Low	BLCA		SRR5088847	0.661783	Low	PD1_datMelanomaGSE91061
CGGA_1208	5.12186	High	CGGA693		TCGA-UY-A78N-01A-12R-A33J-07	0.87263	Low	BLCA		SRR5088848	1.61257	Low	PD1_datMelanomaGSE91061
CGGA_1211	1.7058	Low	CGGA693		TCGA-UY-A78O-01A-12R-A33J-07	1.27484	Low	BLCA		SRR5088849	1.61257	Low	PD1_datMelanomaGSE91061
CGGA_1212	3.34767	High	CGGA693		TCGA-UY-A78P-01A-12R-A36F-07	2.43014	High	BLCA		SRR5088850	1.5601	Low	PD1_datMelanomaGSE91061
CGGA_1223	3.88164	High	CGGA693		TCGA-UY-A8OB-01A-12R-A42T-07	1.59246	Low	BLCA		SRR5088851	1.49487	Low	PD1_datMelanomaGSE91061
CGGA_1226	3.63158	High	CGGA693		TCGA-UY-A8OD-01A-11R-A36F-07	1.1997	Low	BLCA		SRR5088852	1.379	Low	PD1_datMelanomaGSE91061
CGGA_1228	3.3084	High	CGGA693		TCGA-UY-A9PA-01A-11R-A38B-07	3.43651	High	BLCA		SRR5088853	1.61257	Low	PD1_datMelanomaGSE91061
CGGA_1232	3.65824	High	CGGA693		TCGA-UY-A9PB-01A-11R-A38B-07	2.93781	High	BLCA		SRR5088854	1.65561	Low	PD1_datMelanomaGSE91061
CGGA_1235	3.47542	High	CGGA693		TCGA-UY-A9PD-01A-11R-A38B-07	0.933119	Low	BLCA		SRR5088855	1.80864	High	PD1_datMelanomaGSE91061
CGGA_1236	2.27859	Low	CGGA693		TCGA-UY-A9PE-01A-11R-A38B-07	0.410718	Low	BLCA		SRR5088856	1.65544	Low	PD1_datMelanomaGSE91061
CGGA_1238	3.68416	High	CGGA693		TCGA-UY-A9PF-01A-11R-A38B-07	1.79643	High	BLCA		SRR5088857	1.55291	Low	PD1_datMelanomaGSE91061
CGGA_1239	2.7466	Low	CGGA693		TCGA-UY-A9PH-01A-11R-A38B-07	2.46423	High	BLCA		SRR5088858	1.55291	Low	PD1_datMelanomaGSE91061
CGGA_1248	4.69269	High	CGGA693		TCGA-XF-A8HB-01A-11R-A36F-07	1.20966	Low	BLCA		SRR5088859	1.91133	High	PD1_datMelanomaGSE91061
CGGA_1255	3.96369	High	CGGA693		TCGA-XF-A8HC-01A-11R-A36F-07	1.42172	Low	BLCA		SRR5088861	1.84498	High	PD1_datMelanomaGSE91061
CGGA_1256	2.19914	Low	CGGA693		TCGA-XF-A8HD-01A-11R-A36F-07	2.41067	High	BLCA		SRR5088862	1.67608	High	PD1_datMelanomaGSE91061
CGGA_1257	3.89304	High	CGGA693		TCGA-XF-A8HE-01A-11R-A36F-07	1.86248	High	BLCA		SRR5088864	1.61257	Low	PD1_datMelanomaGSE91061
CGGA_1260	3.08206	Low	CGGA693		TCGA-XF-A8HF-01A-11R-A36F-07	0.339209	Low	BLCA		SRR5088866	1.67608	High	PD1_datMelanomaGSE91061
CGGA_1262	2.02405	Low	CGGA693		TCGA-XF-A8HG-01A-11R-A36F-07	1.18245	Low	BLCA		SRR5088867	1.65561	Low	PD1_datMelanomaGSE91061
CGGA_1264	3.29965	High	CGGA693		TCGA-XF-A8HH-01A-11R-A38B-07	0.865498	Low	BLCA		SRR5088870	0.790489	Low	PD1_datMelanomaGSE91061
CGGA_1269	2.37806	Low	CGGA693		TCGA-XF-A8HI-01A-11R-A38B-07	1.91088	High	BLCA		SRR5088871	1.57338	Low	PD1_datMelanomaGSE91061
CGGA_1273	3.31495	High	CGGA693		TCGA-XF-A9SH-01A-11R-A39I-07	1.11769	Low	BLCA		SRR5088872	1.14644	Low	PD1_datMelanomaGSE91061
CGGA_1282	3.97893	High	CGGA693		TCGA-XF-A9SI-01A-11R-A39I-07	1.70319	Low	BLCA		SRR5088877	0.366814	Low	PD1_datMelanomaGSE91061
CGGA_1286	1.71348	Low	CGGA693		TCGA-XF-A9SJ-01A-11R-A39I-07	1.37159	Low	BLCA		SRR5088878	0	Low	PD1_datMelanomaGSE91061
CGGA_1291	1.61008	Low	CGGA693		TCGA-XF-A9SK-01A-11R-A42T-07	1.81731	High	BLCA		SRR5088879	1.61749	Low	PD1_datMelanomaGSE91061
CGGA_1295	4.13605	High	CGGA693		TCGA-XF-A9SL-01A-11R-A39I-07	1.58226	Low	BLCA		SRR5088880	2.08739	High	PD1_datMelanomaGSE91061
CGGA_1300	3.01624	Low	CGGA693		TCGA-XF-A9SM-01A-11R-A42T-07	2.9633	High	BLCA		SRR5088882	1.71912	High	PD1_datMelanomaGSE91061
CGGA_1303	3.03248	Low	CGGA693		TCGA-XF-A9SP-01A-11R-A39I-07	1.68561	Low	BLCA		SRR5088883	1.65561	Low	PD1_datMelanomaGSE91061
CGGA_1305	2.6949	Low	CGGA693		TCGA-XF-A9ST-01A-11R-A42T-07	1.22323	Low	BLCA		SRR5088885	1.5601	Low	PD1_datMelanomaGSE91061
CGGA_1309	0	Low	CGGA693		TCGA-XF-A9SU-01A-31R-A39I-07	1.73009	High	BLCA		SRR5088886	1.5601	Low	PD1_datMelanomaGSE91061
CGGA_1311	1.31393	Low	CGGA693		TCGA-XF-A9SV-01A-21R-A42T-07	0.253047	Low	BLCA		SRR5088887	1.65544	Low	PD1_datMelanomaGSE91061
CGGA_1317	3.04001	Low	CGGA693		TCGA-XF-A9SW-01A-11R-A42T-07	1.37319	Low	BLCA		SRR5088888	1.72867	High	PD1_datMelanomaGSE91061
CGGA_1318	3.27923	High	CGGA693		TCGA-XF-A9SX-01A-21R-A39I-07	1.5374	Low	BLCA		SRR5088889	1.65373	Low	PD1_datMelanomaGSE91061
CGGA_1319	2.01584	Low	CGGA693		TCGA-XF-A9SY-01A-21R-A42T-07	2.55154	High	BLCA		SRR5088890	1.65373	Low	PD1_datMelanomaGSE91061
CGGA_1321	3.34622	High	CGGA693		TCGA-XF-A9SZ-01A-11R-A39I-07	2.18295	High	BLCA		SRR5088891	0.756001	Low	PD1_datMelanomaGSE91061
CGGA_1326	3.56327	High	CGGA693		TCGA-XF-A9T0-01A-11R-A39I-07	1.9463	High	BLCA		SRR5088892	0.883204	Low	PD1_datMelanomaGSE91061
CGGA_1334	3.59801	High	CGGA693		TCGA-XF-A9T2-01A-11R-A42T-07	1.92173	High	BLCA		SRR5088893	1.51264	Low	PD1_datMelanomaGSE91061
CGGA_1335	2.99433	Low	CGGA693		TCGA-XF-A9T3-01A-11R-A42T-07	3.02355	High	BLCA		SRR5088894	1.68801	High	PD1_datMelanomaGSE91061
CGGA_1337	2.60012	Low	CGGA693		TCGA-XF-A9T4-01A-11R-A39I-07	2.95174	High	BLCA		SRR5088895	1.72867	High	PD1_datMelanomaGSE91061
CGGA_1339	2.23098	Low	CGGA693		TCGA-XF-A9T5-01A-11R-A42T-07	2.36184	High	BLCA		SRR5088896	1.61257	Low	PD1_datMelanomaGSE91061
CGGA_1345	2.7344	Low	CGGA693		TCGA-XF-A9T6-01A-11R-A42T-07	2.29114	High	BLCA		SRR5088897	1.61257	Low	PD1_datMelanomaGSE91061
CGGA_135	3.54706	High	CGGA693		TCGA-XF-A9T8-01A-11R-A39I-07	2.23251	High	BLCA		SRR5088898	1.9085	High	PD1_datMelanomaGSE91061
CGGA_1350	3.19308	High	CGGA693		TCGA-XF-AAME-01A-12R-A42T-07	1.78249	High	BLCA		SRR5088899	1.62282	Low	PD1_datMelanomaGSE91061
CGGA_1353	3.78292	High	CGGA693		TCGA-XF-AAMG-01A-11R-A42T-07	2.14074	High	BLCA		SRR5088900	1.762	High	PD1_datMelanomaGSE91061
CGGA_1354	3.203	High	CGGA693		TCGA-XF-AAMH-01A-11R-A42T-07	0.941745	Low	BLCA		SRR5088903	0.201898	Low	PD1_datMelanomaGSE91061
CGGA_1356	2.19513	Low	CGGA693		TCGA-XF-AAMJ-01A-11R-A42T-07	1.82647	High	BLCA		SRR5088904	1.63603	Low	PD1_datMelanomaGSE91061
CGGA_1359	2.84011	Low	CGGA693		TCGA-XF-AAML-01A-11R-A42T-07	1.81454	High	BLCA		SRR5088905	1.79267	High	PD1_datMelanomaGSE91061
CGGA_1361	2.54139	Low	CGGA693		TCGA-XF-AAMQ-01A-11R-A42T-07	2.11901	High	BLCA		SRR5088906	1.67657	High	PD1_datMelanomaGSE91061
CGGA_1362	3.2661	High	CGGA693		TCGA-XF-AAMR-01A-31R-A42T-07	1.41669	Low	BLCA		SRR5088907	1.89537	High	PD1_datMelanomaGSE91061
CGGA_1365	4.60023	High	CGGA693		TCGA-XF-AAMT-01A-11R-A42T-07	2.53016	High	BLCA		SRR5088908	1.75863	High	PD1_datMelanomaGSE91061
CGGA_1368	3.2663	High	CGGA693		TCGA-XF-AAMW-01A-11R-A42T-07	3.24962	High	BLCA		SRR5088909	1.65544	Low	PD1_datMelanomaGSE91061
CGGA_1369	2.82482	Low	CGGA693		TCGA-XF-AAMX-01A-11R-A42T-07	1.26205	Low	BLCA		SRR5088910	1.60761	Low	PD1_datMelanomaGSE91061
CGGA_1371	3.32772	High	CGGA693		TCGA-XF-AAMY-01A-11R-A42T-07	2.69805	High	BLCA		SRR5088911	1.80864	High	PD1_datMelanomaGSE91061
CGGA_1377	3.31247	High	CGGA693		TCGA-XF-AAMZ-01A-11R-A42T-07	1.67278	Low	BLCA		SRR5088912	1.60207	Low	PD1_datMelanomaGSE91061
CGGA_1378	3.4235	High	CGGA693		TCGA-XF-AAN0-01A-11R-A42T-07	2.2488	High	BLCA		SRR5088913	1.69848	High	PD1_datMelanomaGSE91061
CGGA_1380	3.00133	Low	CGGA693		TCGA-XF-AAN1-01A-31R-A42T-07	0.890923	Low	BLCA		SRR5088914	1.79218	High	PD1_datMelanomaGSE91061
CGGA_1382	4.0361	High	CGGA693		TCGA-XF-AAN2-01A-11R-A42T-07	2.39229	High	BLCA		SRR5088915	1.84498	High	PD1_datMelanomaGSE91061
CGGA_1383	2.30134	Low	CGGA693		TCGA-XF-AAN3-01A-11R-A42T-07	1.96094	High	BLCA		SRR5088916	1.83522	High	PD1_datMelanomaGSE91061
CGGA_1386	2.00856	Low	CGGA693		TCGA-XF-AAN4-01A-11R-A42T-07	2.00134	High	BLCA		SRR5088917	1.91519	High	PD1_datMelanomaGSE91061
CGGA_1387	4.5208	High	CGGA693		TCGA-XF-AAN5-01A-11R-A42T-07	2.17264	High	BLCA		SRR5088918	1.83186	High	PD1_datMelanomaGSE91061
CGGA_1389	2.69202	Low	CGGA693		TCGA-XF-AAN7-01A-11R-A42T-07	1.74205	High	BLCA		SRR5088920	1.61257	Low	PD1_datMelanomaGSE91061
CGGA_139	2.76906	Low	CGGA693		TCGA-XF-AAN8-01A-11R-A42T-07	1.82572	High	BLCA		SRR5088921	1.61257	Low	PD1_datMelanomaGSE91061
CGGA_1390	2.91223	Low	CGGA693		TCGA-YC-A89H-01A-11R-A36F-07	1.65872	Low	BLCA		SRR5088922	1.65561	Low	PD1_datMelanomaGSE91061
CGGA_1391	4.06949	High	CGGA693		TCGA-YC-A8S6-01A-31R-A38B-07	1.75149	High	BLCA		SRR5088923	1.71576	High	PD1_datMelanomaGSE91061
CGGA_1392	3.2866	High	CGGA693		TCGA-YC-A9TC-01A-22R-A39I-07	1.04748	Low	BLCA		SRR5088924	1.71912	High	PD1_datMelanomaGSE91061
CGGA_1398	3.15396	High	CGGA693		TCGA-YF-AA3L-01A-11R-A38B-07	0.10482	Low	BLCA		SRR5088925	1.762	High	PD1_datMelanomaGSE91061
CGGA_1400	2.32528	Low	CGGA693		TCGA-YF-AA3M-01A-11R-A42T-07	2.28547	High	BLCA		SRR5088926	1.71912	High	PD1_datMelanomaGSE91061
CGGA_1401	2.95106	Low	CGGA693		TCGA-ZF-A9R0-01A-11R-A38B-07	1.02708	Low	BLCA		SRR5088927	1.65544	Low	PD1_datMelanomaGSE91061
CGGA_1402	3.70231	High	CGGA693		TCGA-ZF-A9R1-01A-11R-A39I-07	1.7406	High	BLCA		SRR5088928	1.747	High	PD1_datMelanomaGSE91061
CGGA_1403	4.76473	High	CGGA693		TCGA-ZF-A9R2-01A-11R-A39I-07	1.4909	Low	BLCA		SRR5088929	1.68348	High	PD1_datMelanomaGSE91061
CGGA_1404	2.41436	Low	CGGA693		TCGA-ZF-A9R3-01A-11R-A38B-07	1.69385	Low	BLCA		ERR2208928	0.638812	Low	PD1_datMelanomaPRJEB23709
CGGA_1407	2.41698	Low	CGGA693		TCGA-ZF-A9R4-01A-11R-A38B-07	1.16481	Low	BLCA		ERR2208929	0.879759	High	PD1_datMelanomaPRJEB23709
CGGA_1410	3.23085	High	CGGA693		TCGA-ZF-A9R5-01A-12R-A42T-07	1.59926	Low	BLCA		ERR2208930	0.829747	High	PD1_datMelanomaPRJEB23709
CGGA_1413	2.39577	Low	CGGA693		TCGA-ZF-A9R7-01A-11R-A38B-07	1.33759	Low	BLCA		ERR2208931	0.997199	High	PD1_datMelanomaPRJEB23709
CGGA_1415	3.99068	High	CGGA693		TCGA-ZF-A9R9-01A-11R-A38B-07	0.512832	Low	BLCA		ERR2208932	0.669666	Low	PD1_datMelanomaPRJEB23709
CGGA_1416	2.23472	Low	CGGA693		TCGA-ZF-A9RC-01A-11R-A38B-07	1.55765	Low	BLCA		ERR2208933	0.669666	Low	PD1_datMelanomaPRJEB23709
CGGA_1417	1.96328	Low	CGGA693		TCGA-ZF-A9RD-01A-11R-A42T-07	2.35928	High	BLCA		ERR2208934	0.734894	Low	PD1_datMelanomaPRJEB23709
CGGA_1418	3.55137	High	CGGA693		TCGA-ZF-A9RE-01A-11R-A38B-07	0.808129	Low	BLCA		ERR2208935	0.913089	High	PD1_datMelanomaPRJEB23709
CGGA_1419	4.2906	High	CGGA693		TCGA-ZF-A9RF-01A-11R-A38B-07	2.68587	High	BLCA		ERR2208936	0.73318	Low	PD1_datMelanomaPRJEB23709
CGGA_1420	2.17146	Low	CGGA693		TCGA-ZF-A9RL-01A-11R-A38B-07	1.49772	Low	BLCA		ERR2208937	0.913089	High	PD1_datMelanomaPRJEB23709
CGGA_1421	2.44602	Low	CGGA693		TCGA-ZF-A9RM-01A-11R-A38B-07	1.35572	Low	BLCA		ERR2208938	0.913089	High	PD1_datMelanomaPRJEB23709
CGGA_1422	4.59109	High	CGGA693		TCGA-ZF-A9RN-01A-11R-A42T-07	2.1904	High	BLCA		ERR2208939	0.806536	Low	PD1_datMelanomaPRJEB23709
CGGA_1424	2.37762	Low	CGGA693		TCGA-ZF-AA4N-01A-11R-A38B-07	2.25314	High	BLCA		ERR2208940	0.669666	Low	PD1_datMelanomaPRJEB23709
CGGA_1425	3.05652	Low	CGGA693		TCGA-ZF-AA4R-01A-11R-A38B-07	1.81625	High	BLCA		ERR2208941	0.849575	High	PD1_datMelanomaPRJEB23709
CGGA_1426	3.64048	High	CGGA693		TCGA-ZF-AA4T-01A-11R-A38B-07	2.0716	High	BLCA		ERR2208942	0.87163	High	PD1_datMelanomaPRJEB23709
CGGA_1427	2.66784	Low	CGGA693		TCGA-ZF-AA4U-01A-11R-A38B-07	0.718064	Low	BLCA		ERR2208943	0.806536	Low	PD1_datMelanomaPRJEB23709
CGGA_1429	4.44967	High	CGGA693		TCGA-ZF-AA4V-01A-11R-A38B-07	2.21246	High	BLCA		ERR2208944	1.02886	High	PD1_datMelanomaPRJEB23709
CGGA_1430	4.16433	High	CGGA693		TCGA-ZF-AA4W-01A-12R-A38B-07	2.14897	High	BLCA		ERR2208945	0.849575	High	PD1_datMelanomaPRJEB23709
CGGA_1431	3.13273	High	CGGA693		TCGA-ZF-AA4X-01A-11R-A38B-07	1.8216	High	BLCA		ERR2208946	0.741309	Low	PD1_datMelanomaPRJEB23709
CGGA_1433	3.74241	High	CGGA693		TCGA-ZF-AA51-01A-21R-A39I-07	2.2295	High	BLCA		ERR2208947	0.741309	Low	PD1_datMelanomaPRJEB23709
CGGA_1434	4.5846	High	CGGA693		TCGA-ZF-AA52-01A-12R-A39I-07	1.89917	High	BLCA		ERR2208948	0.859207	High	PD1_datMelanomaPRJEB23709
CGGA_1435	3.73146	High	CGGA693		TCGA-ZF-AA53-01A-11R-A39I-07	2.74859	High	BLCA		ERR2208949	0.804822	Low	PD1_datMelanomaPRJEB23709
CGGA_1437	1.47912	Low	CGGA693		TCGA-ZF-AA54-01A-11R-A39I-07	1.86535	High	BLCA		ERR2208951	0.753161	Low	PD1_datMelanomaPRJEB23709
CGGA_1440	2.78927	Low	CGGA693		TCGA-ZF-AA56-01A-31R-A39I-07	2.71258	High	BLCA		ERR2208952	0.501835	Low	PD1_datMelanomaPRJEB23709
CGGA_1441	3.71958	High	CGGA693		TCGA-ZF-AA58-01A-12R-A42T-07	1.66216	Low	BLCA		ERR2208953	0.849575	High	PD1_datMelanomaPRJEB23709
CGGA_1443	3.34051	High	CGGA693		TCGA-ZF-AA5H-01A-11R-A39I-07	2.49588	High	BLCA		ERR2208954	0.909726	High	PD1_datMelanomaPRJEB23709
CGGA_1444	3.61224	High	CGGA693		TCGA-ZF-AA5N-01A-11R-A42T-07	2.82453	High	BLCA		ERR2208956	0.909726	High	PD1_datMelanomaPRJEB23709
CGGA_1445	2.25487	Low	CGGA693		TCGA-ZF-AA5P-01A-11R-A39I-07	1.58537	Low	BLCA		ERR2208957	0.97324	High	PD1_datMelanomaPRJEB23709
CGGA_1446	3.01343	Low	CGGA693		TCGA-3C-AAAU-01A-11R-A41B-07	1.56075	Low	BRCA		ERR2208958	0.806536	Low	PD1_datMelanomaPRJEB23709
CGGA_1447	2.15279	Low	CGGA693		TCGA-3C-AALI-01A-11R-A41B-07	2.52394	High	BRCA		ERR2208959	0.703837	Low	PD1_datMelanomaPRJEB23709
CGGA_1451	2.43307	Low	CGGA693		TCGA-3C-AALJ-01A-31R-A41B-07	2.40404	High	BRCA		ERR2208960	0	Low	PD1_datMelanomaPRJEB23709
CGGA_1452	4.71495	High	CGGA693		TCGA-3C-AALK-01A-11R-A41B-07	2.76953	High	BRCA		ERR2208961	0.733643	Low	PD1_datMelanomaPRJEB23709
CGGA_1454	2.58913	Low	CGGA693		TCGA-4H-AAAK-01A-12R-A41B-07	3.48924	High	BRCA		ERR2208962	0.88912	High	PD1_datMelanomaPRJEB23709
CGGA_1455	3.01321	Low	CGGA693		TCGA-5L-AAT0-01A-12R-A41B-07	3.06239	High	BRCA		ERR2208963	0.909726	High	PD1_datMelanomaPRJEB23709
CGGA_1457	2.42794	Low	CGGA693		TCGA-5L-AAT1-01A-12R-A41B-07	2.86791	High	BRCA		ERR2208964	0.88912	High	PD1_datMelanomaPRJEB23709
CGGA_1458	2.11646	Low	CGGA693		TCGA-5T-A9QA-01A-11R-A41B-07	1.81428	Low	BRCA		ERR2208965	0.190235	Low	PD1_datMelanomaPRJEB23709
CGGA_1459	4.36899	High	CGGA693		TCGA-A1-A0SB-01A-11R-A144-07	2.8263	High	BRCA		ERR2208966	0.381778	Low	PD1_datMelanomaPRJEB23709
CGGA_1461	4.52036	High	CGGA693		TCGA-A1-A0SD-01A-11R-A115-07	2.89232	High	BRCA		ERR2208967	0.87005	High	PD1_datMelanomaPRJEB23709
CGGA_1462	4.98799	High	CGGA693		TCGA-A1-A0SE-01A-11R-A084-07	1.64916	Low	BRCA		ERR2208968	0.806536	Low	PD1_datMelanomaPRJEB23709
CGGA_1463	1.15255	Low	CGGA693		TCGA-A1-A0SF-01A-11R-A144-07	2.83429	High	BRCA		ERR2208969	1.27391	High	PD1_datMelanomaPRJEB23709
CGGA_1467	2.99697	Low	CGGA693		TCGA-A1-A0SG-01A-11R-A144-07	1.86122	Low	BRCA		ERR2208970	0.69301	Low	PD1_datMelanomaPRJEB23709
CGGA_1469	2.26856	Low	CGGA693		TCGA-A1-A0SH-01A-11R-A084-07	2.05302	Low	BRCA		ERR2208971	0.513892	Low	PD1_datMelanomaPRJEB23709
CGGA_1471	3.62513	High	CGGA693		TCGA-A1-A0SI-01A-11R-A144-07	3.24502	High	BRCA		ERR2208972	1.03912	High	PD1_datMelanomaPRJEB23709
CGGA_1472	5.09084	High	CGGA693		TCGA-A1-A0SJ-01A-11R-A084-07	1.52648	Low	BRCA		ERR2208973	0.443656	Low	PD1_datMelanomaPRJEB23709
CGGA_1473	3.0025	Low	CGGA693		TCGA-A1-A0SK-01A-12R-A084-07	1.88741	Low	BRCA		ERR2208974	0.777933	Low	PD1_datMelanomaPRJEB23709
CGGA_1474	2.54047	Low	CGGA693		TCGA-A1-A0SM-01A-11R-A084-07	2.44569	High	BRCA		ERR2208975	0.688838	Low	PD1_datMelanomaPRJEB23709
CGGA_1476	3.1345	High	CGGA693		TCGA-A1-A0SN-01A-11R-A144-07	2.72702	High	BRCA		ERR2208977	0.909726	High	PD1_datMelanomaPRJEB23709
CGGA_1477	2.98577	Low	CGGA693		TCGA-A1-A0SO-01A-22R-A084-07	1.03412	Low	BRCA		ERR3262563	1.01958	High	PD1_datMelanomaPRJEB23709
CGGA_1478	3.58282	High	CGGA693		TCGA-A1-A0SP-01A-11R-A084-07	2.78064	High	BRCA		ERR3262564	1.03533	High	PD1_datMelanomaPRJEB23709
CGGA_1480	4.81517	High	CGGA693		TCGA-A1-A0SQ-01A-21R-A144-07	1.03549	Low	BRCA		ERR3262565	0.669666	Low	PD1_datMelanomaPRJEB23709
CGGA_1481	3.79892	High	CGGA693		TCGA-A2-A04N-01A-11R-A115-07	1.63679	Low	BRCA		EA595454	0.897685	Low	PD1_RCC_Braun
CGGA_1482	0.398282	Low	CGGA693		TCGA-A2-A04P-01A-31R-A034-07	1.8469	Low	BRCA		EA595500	1.5602	High	PD1_RCC_Braun
CGGA_1486	3.17902	High	CGGA693		TCGA-A2-A04Q-01A-21R-A034-07	2.2583	High	BRCA		EA595522	1.68566	High	PD1_RCC_Braun
CGGA_1487	3.97145	High	CGGA693		TCGA-A2-A04R-01A-41R-A109-07	1.32606	Low	BRCA		EA595597	1.54662	High	PD1_RCC_Braun
CGGA_1488	2.92445	Low	CGGA693		TCGA-A2-A04T-01A-21R-A034-07	3.3447	High	BRCA		EA595624	1.96477	High	PD1_RCC_Braun
CGGA_1491	3.9476	High	CGGA693		TCGA-A2-A04U-01A-11R-A115-07	3.58538	High	BRCA		EA595635	1.71832	High	PD1_RCC_Braun
CGGA_1492	4.78519	High	CGGA693		TCGA-A2-A04V-01A-21R-A034-07	1.15893	Low	BRCA		EA595647	1.21321	Low	PD1_RCC_Braun
CGGA_1494	4.24072	High	CGGA693		TCGA-A2-A04W-01A-31R-A115-07	1.91306	Low	BRCA		EA595654	1.66989	High	PD1_RCC_Braun
CGGA_1496	3.466	High	CGGA693		TCGA-A2-A04X-01A-21R-A034-07	2.72855	High	BRCA		EA595719	1.12839	Low	PD1_RCC_Braun
CGGA_1497	3.20668	High	CGGA693		TCGA-A2-A04Y-01A-21R-A034-07	1.33691	Low	BRCA		EA595720	1.41362	Low	PD1_RCC_Braun
CGGA_1500	3.41486	High	CGGA693		TCGA-A2-A0CK-01A-11R-A22K-07	1.91592	Low	BRCA		EA632123	1.18725	Low	PD1_RCC_Braun
CGGA_1501	2.66798	Low	CGGA693		TCGA-A2-A0CL-01A-11R-A115-07	0.394718	Low	BRCA		EA632133	1.27794	Low	PD1_RCC_Braun
CGGA_1502	1.4711	Low	CGGA693		TCGA-A2-A0CM-01A-31R-A034-07	3.04695	High	BRCA		EA632149	1.59981	High	PD1_RCC_Braun
CGGA_1503	5.05088	High	CGGA693		TCGA-A2-A0CO-01A-13R-A22K-07	1.87923	Low	BRCA		EA632171	0.999027	Low	PD1_RCC_Braun
CGGA_1504	2.70619	Low	CGGA693		TCGA-A2-A0CP-01A-11R-A034-07	2.0739	Low	BRCA		EA632174	1.43069	Low	PD1_RCC_Braun
CGGA_1505	4.55697	High	CGGA693		TCGA-A2-A0CQ-01A-21R-A034-07	1.37606	Low	BRCA		EA632234	1.98099	High	PD1_RCC_Braun
CGGA_1507	3.09516	Low	CGGA693		TCGA-A2-A0CR-01A-11R-A22K-07	1.55615	Low	BRCA		EA632688	1.49153	Low	PD1_RCC_Braun
CGGA_1508	2.90855	Low	CGGA693		TCGA-A2-A0CS-01A-11R-A115-07	1.75832	Low	BRCA		EA632802	1.59125	High	PD1_RCC_Braun
CGGA_1510	2.45481	Low	CGGA693		TCGA-A2-A0CT-01A-31R-A056-07	1.16285	Low	BRCA		EA632813	1.78962	High	PD1_RCC_Braun
CGGA_1513	1.80235	Low	CGGA693		TCGA-A2-A0CU-01A-12R-A034-07	0.502127	Low	BRCA		EA639018	2.01105	High	PD1_RCC_Braun
CGGA_1514	3.49234	High	CGGA693		TCGA-A2-A0CV-01A-31R-A115-07	2.86474	High	BRCA		EA639040	2.01387	High	PD1_RCC_Braun
CGGA_1516	2.31196	Low	CGGA693		TCGA-A2-A0CW-01A-21R-A115-07	2.45199	High	BRCA		EA639069	1.47709	Low	PD1_RCC_Braun
CGGA_1517	2.24267	Low	CGGA693		TCGA-A2-A0CX-01A-21R-A00Z-07	2.51274	High	BRCA		EA639099	1.84215	High	PD1_RCC_Braun
CGGA_1518	3.9592	High	CGGA693		TCGA-A2-A0CY-01A-12R-A034-07	1.75262	Low	BRCA		EA639107	0.768443	Low	PD1_RCC_Braun
CGGA_1520	3.33938	High	CGGA693		TCGA-A2-A0CZ-01A-11R-A034-07	2.33427	High	BRCA		EA639109	1.8833	High	PD1_RCC_Braun
CGGA_1521	4.50475	High	CGGA693		TCGA-A2-A0D0-01A-11R-A00Z-07	2.26081	High	BRCA		EA639120	0.956653	Low	PD1_RCC_Braun
CGGA_1523	3.61675	High	CGGA693		TCGA-A2-A0D1-01A-11R-A034-07	1.98455	Low	BRCA		EA639131	1.32784	Low	PD1_RCC_Braun
CGGA_1524	2.31712	Low	CGGA693		TCGA-A2-A0D2-01A-21R-A034-07	3.20421	High	BRCA		EA639153	1.50196	High	PD1_RCC_Braun
CGGA_1525	3.09651	Low	CGGA693		TCGA-A2-A0D3-01A-11R-A115-07	2.10848	Low	BRCA		EA647814	1.35028	Low	PD1_RCC_Braun
CGGA_1526	3.11831	High	CGGA693		TCGA-A2-A0D4-01A-11R-A00Z-07	1.64157	Low	BRCA		EA647820	1.67374	High	PD1_RCC_Braun
CGGA_1527	2.37169	Low	CGGA693		TCGA-A2-A0EM-01A-11R-A034-07	1.08828	Low	BRCA		EA647824	2.15467	High	PD1_RCC_Braun
CGGA_1528	3.38264	High	CGGA693		TCGA-A2-A0EN-01A-13R-A084-07	2.62818	High	BRCA		EA647826	2.20494	High	PD1_RCC_Braun
CGGA_1529	3.02651	Low	CGGA693		TCGA-A2-A0EO-01A-11R-A034-07	2.17862	High	BRCA		G109543_RCCBMS_00007_T_v1_RNA_OnPrem	1.92008	High	PD1_RCC_Braun
CGGA_1530	1.71645	Low	CGGA693		TCGA-A2-A0EP-01A-52R-A22U-07	1.69796	Low	BRCA		G109543_RCCBMS_00076_T2_v1_RNA_OnPrem	1.93687	High	PD1_RCC_Braun
CGGA_1533	3.87029	High	CGGA693		TCGA-A2-A0EQ-01A-11R-A034-07	2.50826	High	BRCA		G109543_RCCBMS_00114_T_v1_RNA_OnPrem	1.34303	Low	PD1_RCC_Braun
CGGA_1534	4.29143	High	CGGA693		TCGA-A2-A0ER-01A-21R-A034-07	1.15175	Low	BRCA		G109543_RCCBMS_00145_T_v1_RNA_OnPrem	1.65495	High	PD1_RCC_Braun
CGGA_1535	3.81162	High	CGGA693		TCGA-A2-A0ES-01A-11R-A115-07	1.93095	Low	BRCA		G109543_RCCBMS_00147_T_v1_RNA_OnPrem	1.30954	Low	PD1_RCC_Braun
CGGA_1536	2.95852	Low	CGGA693		TCGA-A2-A0ET-01A-31R-A034-07	3.31538	High	BRCA		G109543_RCCBMS_00150_T_v1_RNA_OnPrem	1.25117	Low	PD1_RCC_Braun
CGGA_1537	3.87523	High	CGGA693		TCGA-A2-A0EU-01A-22R-A056-07	1.89037	Low	BRCA		G109543_RCCBMS_00196_T_v1_RNA_OnPrem	1.78321	High	PD1_RCC_Braun
CGGA_1538	3.97209	High	CGGA693		TCGA-A2-A0EV-01A-11R-A034-07	2.17962	High	BRCA		G138701_RCCBMS_00008_T_v1_RNA_OnPrem	1.61513	High	PD1_RCC_Braun
CGGA_1539	3.11558	High	CGGA693		TCGA-A2-A0EW-01A-21R-A115-07	2.84198	High	BRCA		G138701_RCCBMS_00011_T_v1_RNA_OnPrem	0	Low	PD1_RCC_Braun
CGGA_1541	3.63847	High	CGGA693		TCGA-A2-A0EX-01A-21R-A034-07	1.86412	Low	BRCA		G138701_RCCBMS_00020_T_v1_RNA_OnPrem	1.83958	High	PD1_RCC_Braun
CGGA_1542	2.44931	Low	CGGA693		TCGA-A2-A0EY-01A-11R-A034-07	2.45402	High	BRCA		G138701_RCCBMS_00025_T_v1_RNA_OnPrem	1.66689	High	PD1_RCC_Braun
CGGA_1543	3.48816	High	CGGA693		TCGA-A2-A0ST-01A-12R-A084-07	2.30913	High	BRCA		G138701_RCCBMS_00028_T_v1_RNA_OnPrem	1.74616	High	PD1_RCC_Braun
CGGA_1544	1.99759	Low	CGGA693		TCGA-A2-A0SU-01A-11R-A084-07	0.74712	Low	BRCA		G138701_RCCBMS_00035_T_v1_RNA_OnPrem	1.03557	Low	PD1_RCC_Braun
CGGA_1546	3.38031	High	CGGA693		TCGA-A2-A0SV-01A-11R-A084-07	3.34503	High	BRCA		G138701_RCCBMS_00036_T_v1_RNA_OnPrem	1.55238	High	PD1_RCC_Braun
CGGA_1548	3.51471	High	CGGA693		TCGA-A2-A0SW-01A-11R-A084-07	1.37588	Low	BRCA		G138701_RCCBMS_00044_T_v1_RNA_OnPrem	1.26192	Low	PD1_RCC_Braun
CGGA_1551	3.46117	High	CGGA693		TCGA-A2-A0SX-01A-12R-A084-07	3.16583	High	BRCA		G138701_RCCBMS_00047_T_v1_RNA_OnPrem	1.36444	Low	PD1_RCC_Braun
CGGA_1552	2.04855	Low	CGGA693		TCGA-A2-A0SY-01A-31R-A084-07	2.63284	High	BRCA		G138701_RCCBMS_00049_T_v1_RNA_OnPrem	1.23198	Low	PD1_RCC_Braun
CGGA_1553	2.79143	Low	CGGA693		TCGA-A2-A0T0-01A-22R-A084-07	1.67262	Low	BRCA		G138701_RCCBMS_00053_T_v1_RNA_OnPrem	0.894328	Low	PD1_RCC_Braun
CGGA_1554	3.93876	High	CGGA693		TCGA-A2-A0T1-01A-21R-A084-07	2.20092	High	BRCA		G138701_RCCBMS_00057_T_v1_RNA_OnPrem	1.50062	Low	PD1_RCC_Braun
CGGA_1557	1.8334	Low	CGGA693		TCGA-A2-A0T2-01A-11R-A084-07	1.15084	Low	BRCA		G138701_RCCBMS_00065_T_v1_RNA_OnPrem	1.45978	Low	PD1_RCC_Braun
CGGA_1558	3.6802	High	CGGA693		TCGA-A2-A0T3-01A-21R-A115-07	3.25335	High	BRCA		G138701_RCCBMS_00068_T_v1_RNA_OnPrem	1.42295	Low	PD1_RCC_Braun
CGGA_1559	2.624	Low	CGGA693		TCGA-A2-A0T4-01A-31R-A084-07	2.88827	High	BRCA		G138701_RCCBMS_00072_T_v1_RNA_OnPrem	1.08834	Low	PD1_RCC_Braun
CGGA_1560	3.74265	High	CGGA693		TCGA-A2-A0T5-01A-21R-A084-07	1.729	Low	BRCA		G138701_RCCBMS_00084_T_v1_RNA_OnPrem	1.03731	Low	PD1_RCC_Braun
CGGA_1562	1.83269	Low	CGGA693		TCGA-A2-A0T6-01A-11R-A084-07	3.0312	High	BRCA		G138701_RCCBMS_00090_T_v1_RNA_OnPrem	1.5699	High	PD1_RCC_Braun
CGGA_1563	3.03237	Low	CGGA693		TCGA-A2-A0T7-01A-21R-A084-07	2.3769	High	BRCA		G138701_RCCBMS_00092_T_v1_RNA_OnPrem	1.03826	Low	PD1_RCC_Braun
CGGA_1564	4.4531	High	CGGA693		TCGA-A2-A0YC-01A-11R-A109-07	2.0974	Low	BRCA		G138701_RCCBMS_00093_T_v1_RNA_OnPrem	1.13317	Low	PD1_RCC_Braun
CGGA_1565	3.42471	High	CGGA693		TCGA-A2-A0YD-01A-11R-A109-07	3.56145	High	BRCA		G138701_RCCBMS_00097_T_v1_RNA_OnPrem	1.5508	High	PD1_RCC_Braun
CGGA_1566	2.36612	Low	CGGA693		TCGA-A2-A0YE-01A-11R-A109-07	2.47979	High	BRCA		G138701_RCCBMS_00098_T_v1_RNA_OnPrem	1.51842	High	PD1_RCC_Braun
CGGA_1567	4.08907	High	CGGA693		TCGA-A2-A0YF-01A-21R-A109-07	2.18503	High	BRCA		G138701_RCCBMS_00099_T_v1_RNA_OnPrem	1.52445	High	PD1_RCC_Braun
CGGA_1568	2.96448	Low	CGGA693		TCGA-A2-A0YG-01A-21R-A109-07	1.14679	Low	BRCA		G138701_RCCBMS_00103_T_v1_RNA_OnPrem	1.7889	High	PD1_RCC_Braun
CGGA_1569	1.6813	Low	CGGA693		TCGA-A2-A0YH-01A-11R-A109-07	2.85283	High	BRCA		G138701_RCCBMS_00110_T_v1_RNA_OnPrem	1.59007	High	PD1_RCC_Braun
CGGA_157	2.901	Low	CGGA693		TCGA-A2-A0YI-01A-31R-A10J-07	2.24446	High	BRCA		G138701_RCCBMS_00111_T_v1_RNA_OnPrem	1.388	Low	PD1_RCC_Braun
CGGA_1571	2.99019	Low	CGGA693		TCGA-A2-A0YJ-01A-11R-A109-07	1.72289	Low	BRCA		G138701_RCCBMS_00113_T_v1_RNA_OnPrem	1.7499	High	PD1_RCC_Braun
CGGA_1572	3.71085	High	CGGA693		TCGA-A2-A0YK-01A-22R-A109-07	2.29153	High	BRCA		G138701_RCCBMS_00116_T_v1_RNA_OnPrem	1.6472	High	PD1_RCC_Braun
CGGA_1575	4.75705	High	CGGA693		TCGA-A2-A0YL-01A-21R-A109-07	2.67653	High	BRCA		G138701_RCCBMS_00125_T_v1_RNA_OnPrem	1.74025	High	PD1_RCC_Braun
CGGA_1579	2.01289	Low	CGGA693		TCGA-A2-A0YM-01A-11R-A109-07	2.45431	High	BRCA		G138701_RCCBMS_00136_T_v1_RNA_OnPrem	1.0727	Low	PD1_RCC_Braun
CGGA_1580	3.90147	High	CGGA693		TCGA-A2-A0YT-01A-11R-A109-07	1.90001	Low	BRCA		G138701_RCCBMS_00137_T_v1_RNA_OnPrem	1.54892	High	PD1_RCC_Braun
CGGA_1583	1.75841	Low	CGGA693		TCGA-A2-A1FV-01A-11R-A13Q-07	1.00399	Low	BRCA		G138701_RCCBMS_00141_T_v1_RNA_OnPrem	1.54148	High	PD1_RCC_Braun
CGGA_1586	5.21193	High	CGGA693		TCGA-A2-A1FW-01A-11R-A13Q-07	1.78349	Low	BRCA		G138701_RCCBMS_00154_T_v1_RNA_OnPrem	1.75031	High	PD1_RCC_Braun
[truncated: 9,162 more rows]

## Sheet: Supplementary Table 9
Supplementary Table 9 Clinical characteristics of different IGLoS subgroups in four RNA-seq cohorts

[truncated: 2 more sheets: Supplementary Table 10, Supplementary Table 11]
